# Supplementary material for: 16S rRNA sequence dataset for the identification of the French hoverflies (Diptera, Syrphidae)
Source: Biodivers Data J. 2026 Jun 15;14:e189822. doi: 10.3897/BDJ.14.e189822 (PMC13288028; doi:10.3897/BDJ.14.e189822)
Supplement: Supplementary material 1 — Dataset Metadata [file bdj-14-e189822-s001.tsv]

Project Code	Process ID	Sample ID	Catalog Num	Institution	Life Stage	Tissue Descriptor	Collectors	Country	Phylum	Class	Order	Family	BOLD_Subfamily	BOLD_Tribe	Genus	Species	Identifier	Identifier Email	Identification Method	Available Sequence	Tribe	Subfamily
BCSY	BCSY001-24	BCSY0001	Anacon	SYRPHYS Agro-Environnement	Adult	Leg	Veronique et Jean-Pierre SARTHOU	France	Arthropoda	Insecta	Diptera	Syrphidae	Eristalinae	Eristalini	Anasimyia	Anasimyia contracta	Jean-Pierre Sarthou	jean-pierre.sarthou@toulouse-inp.fr	Morphology	Yes	Eristalini	Eristalinae
BCSY	BCSY002-24	BCSY0002	Anaint1	SYRPHYS Agro-Environnement	Adult	Leg	Veronique et Jean-Pierre SARTHOU	France	Arthropoda	Insecta	Diptera	Syrphidae	Eristalinae	Eristalini	Anasimyia	Anasimyia interpuncta	Jean-Pierre Sarthou	jean-pierre.sarthou@toulouse-inp.fr	Morphology	No	Eristalini	Eristalinae
BCSY	BCSY003-24	BCSY0003	Anaint2	SYRPHYS Agro-Environnement	Adult	Leg	Veronique et Jean-Pierre SARTHOU	France	Arthropoda	Insecta	Diptera	Syrphidae	Eristalinae	Eristalini	Anasimyia	Anasimyia interpuncta	Jean-Pierre Sarthou	jean-pierre.sarthou@toulouse-inp.fr	Morphology	Yes	Eristalini	Eristalinae
BCSY	BCSY004-24	BCSY0004	Anaint3	SYRPHYS Agro-Environnement	Adult	Leg	Veronique et Jean-Pierre SARTHOU	France	Arthropoda	Insecta	Diptera	Syrphidae	Eristalinae	Eristalini	Anasimyia	Anasimyia interpuncta	Jean-Pierre Sarthou	jean-pierre.sarthou@toulouse-inp.fr	Morphology	No	Eristalini	Eristalinae
BCSY	BCSY005-24	BCSY0005	Anatra1	SYRPHYS Agro-Environnement	Adult	Leg	Veronique et Jean-Pierre SARTHOU	France	Arthropoda	Insecta	Diptera	Syrphidae	Eristalinae	Eristalini	Anasimyia	Anasimyia transfuga	Jean-Pierre Sarthou	jean-pierre.sarthou@toulouse-inp.fr	Morphology	No	Eristalini	Eristalinae
BCSY	BCSY006-24	BCSY0006	Bacelo1	SYRPHYS Agro-Environnement	Adult	Leg	Veronique et Jean-Pierre SARTHOU	France	Arthropoda	Insecta	Diptera	Syrphidae	Syrphinae	Bacchini	Baccha	Baccha elongata	Jean-Pierre Sarthou	jean-pierre.sarthou@toulouse-inp.fr	Morphology	No	Bacchini	Syrphinae
BCSY	BCSY007-24	BCSY0007	Bacelo2	SYRPHYS Agro-Environnement	Adult	Leg	Veronique et Jean-Pierre SARTHOU	France	Arthropoda	Insecta	Diptera	Syrphidae	Syrphinae	Bacchini	Baccha	Baccha elongata	Jean-Pierre Sarthou	jean-pierre.sarthou@toulouse-inp.fr	Morphology	No	Bacchini	Syrphinae
BCSY	BCSY008-24	BCSY0008	Bacelo3	SYRPHYS Agro-Environnement	Adult	Leg	Veronique et Jean-Pierre SARTHOU	France	Arthropoda	Insecta	Diptera	Syrphidae	Syrphinae	Bacchini	Baccha	Baccha elongata	Jean-Pierre Sarthou	jean-pierre.sarthou@toulouse-inp.fr	Morphology	No	Bacchini	Syrphinae
BCSY	BCSY009-24	BCSY0009	Blefal1	SYRPHYS Agro-Environnement	Adult	Leg	Veronique et Jean-Pierre SARTHOU	France	Arthropoda	Insecta	Diptera	Syrphidae	Eristalinae	Milesiini	Blera	Blera fallax	Jean-Pierre Sarthou	jean-pierre.sarthou@toulouse-inp.fr	Morphology	Yes	Milesiini	Eristalinae
BCSY	BCSY010-24	BCSY0010	Blefal2	SYRPHYS Agro-Environnement	Adult	Leg	Veronique et Jean-Pierre SARTHOU	France	Arthropoda	Insecta	Diptera	Syrphidae	Eristalinae	Milesiini	Blera	Blera fallax	Jean-Pierre Sarthou	jean-pierre.sarthou@toulouse-inp.fr	Morphology	Yes	Milesiini	Eristalinae
BCSY	BCSY011-24	BCSY0011	Blefal3	SYRPHYS Agro-Environnement	Adult	Leg	Veronique et Jean-Pierre SARTHOU	France	Arthropoda	Insecta	Diptera	Syrphidae	Eristalinae	Milesiini	Blera	Blera fallax	Jean-Pierre Sarthou	jean-pierre.sarthou@toulouse-inp.fr	Morphology	Yes	Milesiini	Eristalinae
BCSY	BCSY012-24	BCSY0012	Brabic1	SYRPHYS Agro-Environnement	Adult	Leg	Veronique et Jean-Pierre SARTHOU	France	Arthropoda	Insecta	Diptera	Syrphidae	Eristalinae	Brachyopini	Brachyopa	Brachyopa bicolor	Jean-Pierre Sarthou	jean-pierre.sarthou@toulouse-inp.fr	Morphology	Yes	Brachyopini	Eristalinae
BCSY	BCSY013-24	BCSY0013	Brabic2	SYRPHYS Agro-Environnement	Adult	Leg	Veronique et Jean-Pierre SARTHOU	France	Arthropoda	Insecta	Diptera	Syrphidae	Eristalinae	Brachyopini	Brachyopa	Brachyopa bicolor	Jean-Pierre Sarthou	jean-pierre.sarthou@toulouse-inp.fr	Morphology	No	Brachyopini	Eristalinae
BCSY	BCSY014-24	BCSY0014	Brabic3	SYRPHYS Agro-Environnement	Adult	Leg	Veronique et Jean-Pierre SARTHOU	France	Arthropoda	Insecta	Diptera	Syrphidae	Eristalinae	Brachyopini	Brachyopa	Brachyopa bicolor	Jean-Pierre Sarthou	jean-pierre.sarthou@toulouse-inp.fr	Morphology	Yes	Brachyopini	Eristalinae
BCSY	BCSY015-24	BCSY0015	Brador1	SYRPHYS Agro-Environnement	Adult	Leg	Veronique et Jean-Pierre SARTHOU	France	Arthropoda	Insecta	Diptera	Syrphidae	Eristalinae	Brachyopini	Brachyopa	Brachyopa dorsata	Jean-Pierre Sarthou	jean-pierre.sarthou@toulouse-inp.fr	Morphology	No	Brachyopini	Eristalinae
BCSY	BCSY016-24	BCSY0016	Brador2	SYRPHYS Agro-Environnement	Adult	Leg	Veronique et Jean-Pierre SARTHOU	France	Arthropoda	Insecta	Diptera	Syrphidae	Eristalinae	Brachyopini	Brachyopa	Brachyopa dorsata	Jean-Pierre Sarthou	jean-pierre.sarthou@toulouse-inp.fr	Morphology	Yes	Brachyopini	Eristalinae
BCSY	BCSY017-24	BCSY0017	Brador3	SYRPHYS Agro-Environnement	Adult	Leg	Veronique et Jean-Pierre SARTHOU	France	Arthropoda	Insecta	Diptera	Syrphidae	Eristalinae	Brachyopini	Brachyopa	Brachyopa dorsata	Jean-Pierre Sarthou	jean-pierre.sarthou@toulouse-inp.fr	Morphology	Yes	Brachyopini	Eristalinae
BCSY	BCSY018-24	BCSY0018	Bragru1	SYRPHYS Agro-Environnement	Adult	Leg	Veronique et Jean-Pierre SARTHOU	France	Arthropoda	Insecta	Diptera	Syrphidae	Eristalinae	Brachyopini	Brachyopa	Brachyopa grunewaldensis	Jean-Pierre Sarthou	jean-pierre.sarthou@toulouse-inp.fr	Morphology	No	Brachyopini	Eristalinae
BCSY	BCSY019-24	BCSY0019	Bragru2	SYRPHYS Agro-Environnement	Adult	Leg	Veronique et Jean-Pierre SARTHOU	France	Arthropoda	Insecta	Diptera	Syrphidae	Eristalinae	Brachyopini	Brachyopa	Brachyopa grunewaldensis	Jean-Pierre Sarthou	jean-pierre.sarthou@toulouse-inp.fr	Morphology	No	Brachyopini	Eristalinae
BCSY	BCSY020-24	BCSY0020	Anatra2	SYRPHYS Agro-Environnement	Adult	Leg	Veronique et Jean-Pierre SARTHOU	France	Arthropoda	Insecta	Diptera	Syrphidae	Eristalinae	Eristalini	Anasimyia	Anasimyia transfuga	Jean-Pierre Sarthou	jean-pierre.sarthou@toulouse-inp.fr	Morphology	Yes	Eristalini	Eristalinae
BCSY	BCSY021-24	BCSY0021	Brapil1	SYRPHYS Agro-Environnement	Adult	Leg	Veronique et Jean-Pierre SARTHOU	France	Arthropoda	Insecta	Diptera	Syrphidae	Eristalinae	Brachyopini	Brachyopa	Brachyopa pilosa	Jean-Pierre Sarthou	jean-pierre.sarthou@toulouse-inp.fr	Morphology	Yes	Brachyopini	Eristalinae
BCSY	BCSY022-24	BCSY0022	Brapil2	SYRPHYS Agro-Environnement	Adult	Leg	Veronique et Jean-Pierre SARTHOU	France	Arthropoda	Insecta	Diptera	Syrphidae	Eristalinae	Brachyopini	Brachyopa	Brachyopa pilosa	Jean-Pierre Sarthou	jean-pierre.sarthou@toulouse-inp.fr	Morphology	Yes	Brachyopini	Eristalinae
BCSY	BCSY023-24	BCSY0023	Brascu1	SYRPHYS Agro-Environnement	Adult	Leg	Veronique et Jean-Pierre SARTHOU	France	Arthropoda	Insecta	Diptera	Syrphidae	Eristalinae	Brachyopini	Brachyopa	Brachyopa scutellaris	Jean-Pierre Sarthou	jean-pierre.sarthou@toulouse-inp.fr	Morphology	Yes	Brachyopini	Eristalinae
BCSY	BCSY024-24	BCSY0024	Brascu2	SYRPHYS Agro-Environnement	Adult	Leg	Veronique et Jean-Pierre SARTHOU	France	Arthropoda	Insecta	Diptera	Syrphidae	Eristalinae	Brachyopini	Brachyopa	Brachyopa scutellaris	Jean-Pierre Sarthou	jean-pierre.sarthou@toulouse-inp.fr	Morphology	Yes	Brachyopini	Eristalinae
BCSY	BCSY025-24	BCSY0025	Brascu3	SYRPHYS Agro-Environnement	Adult	Leg	Veronique et Jean-Pierre SARTHOU	France	Arthropoda	Insecta	Diptera	Syrphidae	Eristalinae	Brachyopini	Brachyopa	Brachyopa scutellaris	Jean-Pierre Sarthou	jean-pierre.sarthou@toulouse-inp.fr	Morphology	Yes	Brachyopini	Eristalinae
BCSY	BCSY026-24	BCSY0026	Brates1	SYRPHYS Agro-Environnement	Adult	Leg	Veronique et Jean-Pierre SARTHOU	France	Arthropoda	Insecta	Diptera	Syrphidae	Eristalinae	Brachyopini	Brachyopa	Brachyopa testacea	Jean-Pierre Sarthou	jean-pierre.sarthou@toulouse-inp.fr	Morphology	Yes	Brachyopini	Eristalinae
BCSY	BCSY027-24	BCSY0027	Brates2	SYRPHYS Agro-Environnement	Adult	Leg	Veronique et Jean-Pierre SARTHOU	France	Arthropoda	Insecta	Diptera	Syrphidae	Eristalinae	Brachyopini	Brachyopa	Brachyopa testacea	Jean-Pierre Sarthou	jean-pierre.sarthou@toulouse-inp.fr	Morphology	Yes	Brachyopini	Eristalinae
BCSY	BCSY028-24	BCSY0028	Brates3	SYRPHYS Agro-Environnement	Adult	Leg	Veronique et Jean-Pierre SARTHOU	France	Arthropoda	Insecta	Diptera	Syrphidae	Eristalinae	Brachyopini	Brachyopa	Brachyopa testacea	Jean-Pierre Sarthou	jean-pierre.sarthou@toulouse-inp.fr	Morphology	Yes	Brachyopini	Eristalinae
BCSY	BCSY029-24	BCSY0029	Bravit1	SYRPHYS Agro-Environnement	Adult	Leg	Veronique et Jean-Pierre SARTHOU	France	Arthropoda	Insecta	Diptera	Syrphidae	Eristalinae	Brachyopini	Brachyopa	Brachyopa vittata	Jean-Pierre Sarthou	jean-pierre.sarthou@toulouse-inp.fr	Morphology	Yes	Brachyopini	Eristalinae
BCSY	BCSY030-24	BCSY0030	Bravit2	SYRPHYS Agro-Environnement	Adult	Leg	Veronique et Jean-Pierre SARTHOU	France	Arthropoda	Insecta	Diptera	Syrphidae	Eristalinae	Brachyopini	Brachyopa	Brachyopa vittata	Jean-Pierre Sarthou	jean-pierre.sarthou@toulouse-inp.fr	Morphology	Yes	Brachyopini	Eristalinae
BCSY	BCSY031-24	BCSY0031	Bravit3	SYRPHYS Agro-Environnement	Adult	Leg	Veronique et Jean-Pierre SARTHOU	France	Arthropoda	Insecta	Diptera	Syrphidae	Eristalinae	Brachyopini	Brachyopa	Brachyopa vittata	Jean-Pierre Sarthou	jean-pierre.sarthou@toulouse-inp.fr	Morphology	Yes	Brachyopini	Eristalinae
BCSY	BCSY032-24	BCSY0032	Braclen1	SYRPHYS Agro-Environnement	Adult	Leg	Veronique et Jean-Pierre SARTHOU	France	Arthropoda	Insecta	Diptera	Syrphidae	Eristalinae	Milesiini	Brachypalpoides	Brachypalpoides lentus	Jean-Pierre Sarthou	jean-pierre.sarthou@toulouse-inp.fr	Morphology	Yes	Milesiini	Eristalinae
BCSY	BCSY033-24	BCSY0033	Braclen2	SYRPHYS Agro-Environnement	Adult	Leg	Veronique et Jean-Pierre SARTHOU	France	Arthropoda	Insecta	Diptera	Syrphidae	Eristalinae	Milesiini	Brachypalpoides	Brachypalpoides lentus	Jean-Pierre Sarthou	jean-pierre.sarthou@toulouse-inp.fr	Morphology	Yes	Milesiini	Eristalinae
BCSY	BCSY034-24	BCSY0034	Braclen3	SYRPHYS Agro-Environnement	Adult	Leg	Veronique et Jean-Pierre SARTHOU	France	Arthropoda	Insecta	Diptera	Syrphidae	Eristalinae	Milesiini	Brachypalpoides	Brachypalpoides lentus	Jean-Pierre Sarthou	jean-pierre.sarthou@toulouse-inp.fr	Morphology	Yes	Milesiini	Eristalinae
BCSY	BCSY035-24	BCSY0035	Brachchr	SYRPHYS Agro-Environnement	Adult	Leg	Veronique et Jean-Pierre SARTHOU	France	Arthropoda	Insecta	Diptera	Syrphidae	Eristalinae	Milesiini	Brachypalpus	Brachypalpus chrysites	Jean-Pierre Sarthou	jean-pierre.sarthou@toulouse-inp.fr	Morphology	Yes	Milesiini	Eristalinae
BCSY	BCSY036-24	BCSY0036	Brachlap1	SYRPHYS Agro-Environnement	Adult	Leg	Veronique et Jean-Pierre SARTHOU	France	Arthropoda	Insecta	Diptera	Syrphidae	Eristalinae	Milesiini	Brachypalpus	Brachypalpus laphriformis	Jean-Pierre Sarthou	jean-pierre.sarthou@toulouse-inp.fr	Morphology	Yes	Milesiini	Eristalinae
BCSY	BCSY037-24	BCSY0037	Brachlap2	SYRPHYS Agro-Environnement	Adult	Leg	Veronique et Jean-Pierre SARTHOU	France	Arthropoda	Insecta	Diptera	Syrphidae	Eristalinae	Milesiini	Brachypalpus	Brachypalpus laphriformis	Jean-Pierre Sarthou	jean-pierre.sarthou@toulouse-inp.fr	Morphology	Yes	Milesiini	Eristalinae
BCSY	BCSY038-24	BCSY0038	Brachlap3	SYRPHYS Agro-Environnement	Adult	Leg	Veronique et Jean-Pierre SARTHOU	France	Arthropoda	Insecta	Diptera	Syrphidae	Eristalinae	Milesiini	Brachypalpus	Brachypalpus laphriformis	Jean-Pierre Sarthou	jean-pierre.sarthou@toulouse-inp.fr	Morphology	Yes	Milesiini	Eristalinae
BCSY	BCSY039-24	BCSY0039	Brachval1	SYRPHYS Agro-Environnement	Adult	Leg	Veronique et Jean-Pierre SARTHOU	France	Arthropoda	Insecta	Diptera	Syrphidae	Eristalinae	Milesiini	Brachypalpus	Brachypalpus valgus	Jean-Pierre Sarthou	jean-pierre.sarthou@toulouse-inp.fr	Morphology	Yes	Milesiini	Eristalinae
BCSY	BCSY040-24	BCSY0040	Brachval2	SYRPHYS Agro-Environnement	Adult	Leg	Veronique et Jean-Pierre SARTHOU	France	Arthropoda	Insecta	Diptera	Syrphidae	Eristalinae	Milesiini	Brachypalpus	Brachypalpus valgus	Jean-Pierre Sarthou	jean-pierre.sarthou@toulouse-inp.fr	Morphology	Yes	Milesiini	Eristalinae
BCSY	BCSY041-24	BCSY0041	Brachval3	SYRPHYS Agro-Environnement	Adult	Leg	Veronique et Jean-Pierre SARTHOU	France	Arthropoda	Insecta	Diptera	Syrphidae	Eristalinae	Milesiini	Brachypalpus	Brachypalpus valgus	Jean-Pierre Sarthou	jean-pierre.sarthou@toulouse-inp.fr	Morphology	Yes	Milesiini	Eristalinae
BCSY	BCSY042-24	BCSY0042	Calaur	SYRPHYS Agro-Environnement	Adult	Leg	Veronique et Jean-Pierre SARTHOU	France	Arthropoda	Insecta	Diptera	Syrphidae	Eristalinae	Callicerini	Callicera	Callicera aurata	Jean-Pierre Sarthou	jean-pierre.sarthou@toulouse-inp.fr	Morphology	No	Callicerini	Eristalinae
BCSY	BCSY043-24	BCSY0043	Calfag1	SYRPHYS Agro-Environnement	Adult	Leg	Veronique et Jean-Pierre SARTHOU	France	Arthropoda	Insecta	Diptera	Syrphidae	Eristalinae	Callicerini	Callicera	Callicera fagesii	Jean-Pierre Sarthou	jean-pierre.sarthou@toulouse-inp.fr	Morphology	Yes	Callicerini	Eristalinae
BCSY	BCSY044-24	BCSY0044	Calfag2	SYRPHYS Agro-Environnement	Adult	Leg	Veronique et Jean-Pierre SARTHOU	France	Arthropoda	Insecta	Diptera	Syrphidae	Eristalinae	Callicerini	Callicera	Callicera fagesii	Jean-Pierre Sarthou	jean-pierre.sarthou@toulouse-inp.fr	Morphology	Yes	Callicerini	Eristalinae
BCSY	BCSY045-24	BCSY0045	Calmac1	SYRPHYS Agro-Environnement	Adult	Leg	Veronique et Jean-Pierre SARTHOU	France	Arthropoda	Insecta	Diptera	Syrphidae	Eristalinae	Callicerini	Callicera	Callicera macquarti	Jean-Pierre Sarthou	jean-pierre.sarthou@toulouse-inp.fr	Morphology	Yes	Callicerini	Eristalinae
BCSY	BCSY046-24	BCSY0046	Calmac2	SYRPHYS Agro-Environnement	Adult	Leg	Veronique et Jean-Pierre SARTHOU	France	Arthropoda	Insecta	Diptera	Syrphidae	Eristalinae	Callicerini	Callicera	Callicera macquarti	Jean-Pierre Sarthou	jean-pierre.sarthou@toulouse-inp.fr	Morphology	Yes	Callicerini	Eristalinae
BCSY	BCSY047-24	BCSY0047	Calruf1	SYRPHYS Agro-Environnement	Adult	Leg	Veronique et Jean-Pierre SARTHOU	France	Arthropoda	Insecta	Diptera	Syrphidae	Eristalinae	Callicerini	Callicera	Callicera rufa	Jean-Pierre Sarthou	jean-pierre.sarthou@toulouse-inp.fr	Morphology	Yes	Callicerini	Eristalinae
BCSY	BCSY048-24	BCSY0048	Calruf2	SYRPHYS Agro-Environnement	Adult	Leg	Veronique et Jean-Pierre SARTHOU	France	Arthropoda	Insecta	Diptera	Syrphidae	Eristalinae	Callicerini	Callicera	Callicera rufa	Jean-Pierre Sarthou	jean-pierre.sarthou@toulouse-inp.fr	Morphology	Yes	Callicerini	Eristalinae
BCSY	BCSY049-24	BCSY0049	Calruf3	SYRPHYS Agro-Environnement	Adult	Leg	Veronique et Jean-Pierre SARTHOU	France	Arthropoda	Insecta	Diptera	Syrphidae	Eristalinae	Callicerini	Callicera	Callicera rufa	Jean-Pierre Sarthou	jean-pierre.sarthou@toulouse-inp.fr	Morphology	Yes	Callicerini	Eristalinae
BCSY	BCSY050-24	BCSY0050	Calspi1	SYRPHYS Agro-Environnement	Adult	Leg	Veronique et Jean-Pierre SARTHOU	France	Arthropoda	Insecta	Diptera	Syrphidae	Eristalinae	Callicerini	Callicera	Callicera spinolae	Jean-Pierre Sarthou	jean-pierre.sarthou@toulouse-inp.fr	Morphology	Yes	Callicerini	Eristalinae
BCSY	BCSY051-24	BCSY0051	Calspi2	SYRPHYS Agro-Environnement	Adult	Leg	Veronique et Jean-Pierre SARTHOU	France	Arthropoda	Insecta	Diptera	Syrphidae	Eristalinae	Callicerini	Callicera	Callicera spinolae	Jean-Pierre Sarthou	jean-pierre.sarthou@toulouse-inp.fr	Morphology	Yes	Callicerini	Eristalinae
BCSY	BCSY052-24	BCSY0052	Calspi3	SYRPHYS Agro-Environnement	Adult	Leg	Veronique et Jean-Pierre SARTHOU	France	Arthropoda	Insecta	Diptera	Syrphidae	Eristalinae	Callicerini	Callicera	Callicera spinolae	Jean-Pierre Sarthou	jean-pierre.sarthou@toulouse-inp.fr	Morphology	Yes	Callicerini	Eristalinae
BCSY	BCSY053-24	BCSY0053	Cercon1	SYRPHYS Agro-Environnement	Adult	Leg	Veronique et Jean-Pierre SARTHOU	France	Arthropoda	Insecta	Diptera	Syrphidae	Eristalinae	Cerioidini	Ceriana	Ceriana conopsoides	Jean-Pierre Sarthou	jean-pierre.sarthou@toulouse-inp.fr	Morphology	Yes	Cerioidini	Eristalinae
BCSY	BCSY054-24	BCSY0054	Cercon2	SYRPHYS Agro-Environnement	Adult	Leg	Veronique et Jean-Pierre SARTHOU	France	Arthropoda	Insecta	Diptera	Syrphidae	Eristalinae	Cerioidini	Ceriana	Ceriana conopsoides	Jean-Pierre Sarthou	jean-pierre.sarthou@toulouse-inp.fr	Morphology	Yes	Cerioidini	Eristalinae
BCSY	BCSY055-24	BCSY0055	Cercon3	SYRPHYS Agro-Environnement	Adult	Leg	Veronique et Jean-Pierre SARTHOU	France	Arthropoda	Insecta	Diptera	Syrphidae	Eristalinae	Cerioidini	Ceriana	Ceriana conopsoides	Jean-Pierre Sarthou	jean-pierre.sarthou@toulouse-inp.fr	Morphology	Yes	Cerioidini	Eristalinae
BCSY	BCSY056-24	BCSY0056	Chaeun1	SYRPHYS Agro-Environnement	Adult	Leg	Veronique et Jean-Pierre SARTHOU	France	Arthropoda	Insecta	Diptera	Syrphidae	Eristalinae	Milesiini	Chalcosyrphus	Chalcosyrphus eunotus	Jean-Pierre Sarthou	jean-pierre.sarthou@toulouse-inp.fr	Morphology	Yes	Milesiini	Eristalinae
BCSY	BCSY057-24	BCSY0057	Chaeun2	SYRPHYS Agro-Environnement	Adult	Leg	Veronique et Jean-Pierre SARTHOU	France	Arthropoda	Insecta	Diptera	Syrphidae	Eristalinae	Milesiini	Chalcosyrphus	Chalcosyrphus eunotus	Jean-Pierre Sarthou	jean-pierre.sarthou@toulouse-inp.fr	Morphology	Yes	Milesiini	Eristalinae
BCSY	BCSY058-24	BCSY0058	Chanem1	SYRPHYS Agro-Environnement	Adult	Leg	Veronique et Jean-Pierre SARTHOU	France	Arthropoda	Insecta	Diptera	Syrphidae	Eristalinae	Milesiini	Chalcosyrphus	Chalcosyrphus nemorum	Jean-Pierre Sarthou	jean-pierre.sarthou@toulouse-inp.fr	Morphology	No	Milesiini	Eristalinae
BCSY	BCSY059-24	BCSY0059	Chanem2	SYRPHYS Agro-Environnement	Adult	Leg	Veronique et Jean-Pierre SARTHOU	France	Arthropoda	Insecta	Diptera	Syrphidae	Eristalinae	Milesiini	Chalcosyrphus	Chalcosyrphus nemorum	Jean-Pierre Sarthou	jean-pierre.sarthou@toulouse-inp.fr	Morphology	No	Milesiini	Eristalinae
BCSY	BCSY060-24	BCSY0060	Chanem3	SYRPHYS Agro-Environnement	Adult	Leg	Veronique et Jean-Pierre SARTHOU	France	Arthropoda	Insecta	Diptera	Syrphidae	Eristalinae	Milesiini	Chalcosyrphus	Chalcosyrphus nemorum	Jean-Pierre Sarthou	jean-pierre.sarthou@toulouse-inp.fr	Morphology	Yes	Milesiini	Eristalinae
BCSY	BCSY061-24	BCSY0061	Chapig1	SYRPHYS Agro-Environnement	Adult	Leg	Veronique et Jean-Pierre SARTHOU	France	Arthropoda	Insecta	Diptera	Syrphidae	Eristalinae	Milesiini	Chalcosyrphus	Chalcosyrphus piger	Jean-Pierre Sarthou	jean-pierre.sarthou@toulouse-inp.fr	Morphology	Yes	Milesiini	Eristalinae
BCSY	BCSY062-24	BCSY0062	Chapig2	SYRPHYS Agro-Environnement	Adult	Leg	Veronique et Jean-Pierre SARTHOU	France	Arthropoda	Insecta	Diptera	Syrphidae	Eristalinae	Milesiini	Chalcosyrphus	Chalcosyrphus piger	Jean-Pierre Sarthou	jean-pierre.sarthou@toulouse-inp.fr	Morphology	Yes	Milesiini	Eristalinae
BCSY	BCSY063-24	BCSY0063	Chapig3	SYRPHYS Agro-Environnement	Adult	Leg	Veronique et Jean-Pierre SARTHOU	France	Arthropoda	Insecta	Diptera	Syrphidae	Eristalinae	Milesiini	Chalcosyrphus	Chalcosyrphus piger	Jean-Pierre Sarthou	jean-pierre.sarthou@toulouse-inp.fr	Morphology	No	Milesiini	Eristalinae
BCSY	BCSY064-24	BCSY0064	Chaval1	SYRPHYS Agro-Environnement	Adult	Leg	Veronique et Jean-Pierre SARTHOU	France	Arthropoda	Insecta	Diptera	Syrphidae	Eristalinae	Milesiini	Chalcosyrphus	Chalcosyrphus valgus	Jean-Pierre Sarthou	jean-pierre.sarthou@toulouse-inp.fr	Morphology	Yes	Milesiini	Eristalinae
BCSY	BCSY065-24	BCSY0065	Chaval2	SYRPHYS Agro-Environnement	Adult	Leg	Veronique et Jean-Pierre SARTHOU	France	Arthropoda	Insecta	Diptera	Syrphidae	Eristalinae	Milesiini	Chalcosyrphus	Chalcosyrphus valgus	Jean-Pierre Sarthou	jean-pierre.sarthou@toulouse-inp.fr	Morphology	Yes	Milesiini	Eristalinae
BCSY	BCSY066-24	BCSY0066	Chaval3	SYRPHYS Agro-Environnement	Adult	Leg	Veronique et Jean-Pierre SARTHOU	France	Arthropoda	Insecta	Diptera	Syrphidae	Eristalinae	Milesiini	Chalcosyrphus	Chalcosyrphus valgus	Jean-Pierre Sarthou	jean-pierre.sarthou@toulouse-inp.fr	Morphology	Yes	Milesiini	Eristalinae
BCSY	BCSY067-24	BCSY0067	Cheahe	SYRPHYS Agro-Environnement	Adult	Leg	Veronique et Jean-Pierre SARTHOU	France	Arthropoda	Insecta	Diptera	Syrphidae	Eristalinae	Rhingiini	Cheilosia	Cheilosia ahenea	Jean-Pierre Sarthou	jean-pierre.sarthou@toulouse-inp.fr	Morphology	Yes	Rhingiini	Eristalinae
BCSY	BCSY068-24	BCSY0068	Chealbip1	SYRPHYS Agro-Environnement	Adult	Leg	Veronique et Jean-Pierre SARTHOU	France	Arthropoda	Insecta	Diptera	Syrphidae	Eristalinae	Rhingiini	Cheilosia	Cheilosia albipila	Jean-Pierre Sarthou	jean-pierre.sarthou@toulouse-inp.fr	Morphology	No	Rhingiini	Eristalinae
BCSY	BCSY069-24	BCSY0069	Chealbip2	SYRPHYS Agro-Environnement	Adult	Leg	Veronique et Jean-Pierre SARTHOU	France	Arthropoda	Insecta	Diptera	Syrphidae	Eristalinae	Rhingiini	Cheilosia	Cheilosia albipila	Jean-Pierre Sarthou	jean-pierre.sarthou@toulouse-inp.fr	Morphology	Yes	Rhingiini	Eristalinae
BCSY	BCSY070-24	BCSY0070	Chealbip3	SYRPHYS Agro-Environnement	Adult	Leg	Veronique et Jean-Pierre SARTHOU	France	Arthropoda	Insecta	Diptera	Syrphidae	Eristalinae	Rhingiini	Cheilosia	Cheilosia albipila	Jean-Pierre Sarthou	jean-pierre.sarthou@toulouse-inp.fr	Morphology	Yes	Rhingiini	Eristalinae
BCSY	BCSY071-24	BCSY0071	Chealbit1	SYRPHYS Agro-Environnement	Adult	Leg	Veronique et Jean-Pierre SARTHOU	France	Arthropoda	Insecta	Diptera	Syrphidae	Eristalinae	Rhingiini	Cheilosia	Cheilosia albitarsis	Jean-Pierre Sarthou	jean-pierre.sarthou@toulouse-inp.fr	Morphology	Yes	Rhingiini	Eristalinae
BCSY	BCSY072-24	BCSY0072	Chealbit2	SYRPHYS Agro-Environnement	Adult	Leg	Veronique et Jean-Pierre SARTHOU	France	Arthropoda	Insecta	Diptera	Syrphidae	Eristalinae	Rhingiini	Cheilosia	Cheilosia albitarsis	Jean-Pierre Sarthou	jean-pierre.sarthou@toulouse-inp.fr	Morphology	Yes	Rhingiini	Eristalinae
BCSY	BCSY073-24	BCSY0073	Chealbit3	SYRPHYS Agro-Environnement	Adult	Leg	Veronique et Jean-Pierre SARTHOU	France	Arthropoda	Insecta	Diptera	Syrphidae	Eristalinae	Rhingiini	Cheilosia	Cheilosia albitarsis	Jean-Pierre Sarthou	jean-pierre.sarthou@toulouse-inp.fr	Morphology	Yes	Rhingiini	Eristalinae
BCSY	BCSY074-24	BCSY0074	Cheant1	SYRPHYS Agro-Environnement	Adult	Leg	Veronique et Jean-Pierre SARTHOU	France	Arthropoda	Insecta	Diptera	Syrphidae	Eristalinae	Rhingiini	Cheilosia	Cheilosia antiqua	Jean-Pierre Sarthou	jean-pierre.sarthou@toulouse-inp.fr	Morphology	Yes	Rhingiini	Eristalinae
BCSY	BCSY075-24	BCSY0075	Cheant2	SYRPHYS Agro-Environnement	Adult	Leg	Veronique et Jean-Pierre SARTHOU	France	Arthropoda	Insecta	Diptera	Syrphidae	Eristalinae	Rhingiini	Cheilosia	Cheilosia antiqua	Jean-Pierre Sarthou	jean-pierre.sarthou@toulouse-inp.fr	Morphology	Yes	Rhingiini	Eristalinae
BCSY	BCSY076-24	BCSY0076	Cheant3	SYRPHYS Agro-Environnement	Adult	Leg	Veronique et Jean-Pierre SARTHOU	France	Arthropoda	Insecta	Diptera	Syrphidae	Eristalinae	Rhingiini	Cheilosia	Cheilosia antiqua	Jean-Pierre Sarthou	jean-pierre.sarthou@toulouse-inp.fr	Morphology	Yes	Rhingiini	Eristalinae
BCSY	BCSY077-24	BCSY0077	Chebar1	SYRPHYS Agro-Environnement	Adult	Leg	Veronique et Jean-Pierre SARTHOU	France	Arthropoda	Insecta	Diptera	Syrphidae	Eristalinae	Rhingiini	Cheilosia	Cheilosia barbata	Jean-Pierre Sarthou	jean-pierre.sarthou@toulouse-inp.fr	Morphology	Yes	Rhingiini	Eristalinae
BCSY	BCSY078-24	BCSY0078	Chebar2	SYRPHYS Agro-Environnement	Adult	Leg	Veronique et Jean-Pierre SARTHOU	France	Arthropoda	Insecta	Diptera	Syrphidae	Eristalinae	Rhingiini	Cheilosia	Cheilosia barbata	Jean-Pierre Sarthou	jean-pierre.sarthou@toulouse-inp.fr	Morphology	No	Rhingiini	Eristalinae
BCSY	BCSY079-24	BCSY0079	Chebar3	SYRPHYS Agro-Environnement	Adult	Leg	Veronique et Jean-Pierre SARTHOU	France	Arthropoda	Insecta	Diptera	Syrphidae	Eristalinae	Rhingiini	Cheilosia	Cheilosia barbata	Jean-Pierre Sarthou	jean-pierre.sarthou@toulouse-inp.fr	Morphology	Yes	Rhingiini	Eristalinae
BCSY	BCSY080-24	BCSY0080	Cheber	SYRPHYS Agro-Environnement	Adult	Leg	Veronique et Jean-Pierre SARTHOU	France	Arthropoda	Insecta	Diptera	Syrphidae	Eristalinae	Rhingiini	Cheilosia	Cheilosia bergenstammi	Jean-Pierre Sarthou	jean-pierre.sarthou@toulouse-inp.fr	Morphology	Yes	Rhingiini	Eristalinae
BCSY	BCSY081-24	BCSY0081	Checae1	SYRPHYS Agro-Environnement	Adult	Leg	Veronique et Jean-Pierre SARTHOU	France	Arthropoda	Insecta	Diptera	Syrphidae	Eristalinae	Rhingiini	Cheilosia	Cheilosia caerulescens	Jean-Pierre Sarthou	jean-pierre.sarthou@toulouse-inp.fr	Morphology	Yes	Rhingiini	Eristalinae
BCSY	BCSY082-24	BCSY0082	Checae2	SYRPHYS Agro-Environnement	Adult	Leg	Veronique et Jean-Pierre SARTHOU	France	Arthropoda	Insecta	Diptera	Syrphidae	Eristalinae	Rhingiini	Cheilosia	Cheilosia caerulescens	Jean-Pierre Sarthou	jean-pierre.sarthou@toulouse-inp.fr	Morphology	Yes	Rhingiini	Eristalinae
BCSY	BCSY083-24	BCSY0083	Checae3	SYRPHYS Agro-Environnement	Adult	Leg	Veronique et Jean-Pierre SARTHOU	France	Arthropoda	Insecta	Diptera	Syrphidae	Eristalinae	Rhingiini	Cheilosia	Cheilosia caerulescens	Jean-Pierre Sarthou	jean-pierre.sarthou@toulouse-inp.fr	Morphology	Yes	Rhingiini	Eristalinae
BCSY	BCSY084-24	BCSY0084	Chepic1	SYRPHYS Agro-Environnement	Adult	Leg	Veronique et Jean-Pierre SARTHOU	France	Arthropoda	Insecta	Diptera	Syrphidae	Eristalinae	Rhingiini	Cheilosia	Cheilosia pictipennis	Jean-Pierre Sarthou	jean-pierre.sarthou@toulouse-inp.fr	Morphology	Yes	Rhingiini	Eristalinae
BCSY	BCSY085-24	BCSY0085	Chepic2	SYRPHYS Agro-Environnement	Adult	Leg	Veronique et Jean-Pierre SARTHOU	France	Arthropoda	Insecta	Diptera	Syrphidae	Eristalinae	Rhingiini	Cheilosia	Cheilosia pictipennis	Jean-Pierre Sarthou	jean-pierre.sarthou@toulouse-inp.fr	Morphology	Yes	Rhingiini	Eristalinae
BCSY	BCSY086-24	BCSY0086	Chepic3	SYRPHYS Agro-Environnement	Adult	Leg	Veronique et Jean-Pierre SARTHOU	France	Arthropoda	Insecta	Diptera	Syrphidae	Eristalinae	Rhingiini	Cheilosia	Cheilosia pictipennis	Jean-Pierre Sarthou	jean-pierre.sarthou@toulouse-inp.fr	Morphology	Yes	Rhingiini	Eristalinae
BCSY	BCSY087-24	BCSY0087	Chepro1	SYRPHYS Agro-Environnement	Adult	Leg	Veronique et Jean-Pierre SARTHOU	France	Arthropoda	Insecta	Diptera	Syrphidae	Eristalinae	Rhingiini	Cheilosia	Cheilosia proxima	Jean-Pierre Sarthou	jean-pierre.sarthou@toulouse-inp.fr	Morphology	Yes	Rhingiini	Eristalinae
BCSY	BCSY088-24	BCSY0088	Chepro2	SYRPHYS Agro-Environnement	Adult	Leg	Veronique et Jean-Pierre SARTHOU	France	Arthropoda	Insecta	Diptera	Syrphidae	Eristalinae	Rhingiini	Cheilosia	Cheilosia proxima	Jean-Pierre Sarthou	jean-pierre.sarthou@toulouse-inp.fr	Morphology	Yes	Rhingiini	Eristalinae
BCSY	BCSY089-24	BCSY0089	Chepro3	SYRPHYS Agro-Environnement	Adult	Leg	Veronique et Jean-Pierre SARTHOU	France	Arthropoda	Insecta	Diptera	Syrphidae	Eristalinae	Rhingiini	Cheilosia	Cheilosia proxima	Jean-Pierre Sarthou	jean-pierre.sarthou@toulouse-inp.fr	Morphology	Yes	Rhingiini	Eristalinae
BCSY	BCSY090-24	BCSY0090	Chepsi1	SYRPHYS Agro-Environnement	Adult	Leg	Veronique et Jean-Pierre SARTHOU	France	Arthropoda	Insecta	Diptera	Syrphidae	Eristalinae	Rhingiini	Cheilosia	Cheilosia psilophthalma	Jean-Pierre Sarthou	jean-pierre.sarthou@toulouse-inp.fr	Morphology	Yes	Rhingiini	Eristalinae
BCSY	BCSY091-24	BCSY0091	Chepsi2	SYRPHYS Agro-Environnement	Adult	Leg	Veronique et Jean-Pierre SARTHOU	France	Arthropoda	Insecta	Diptera	Syrphidae	Eristalinae	Rhingiini	Cheilosia	Cheilosia psilophthalma	Jean-Pierre Sarthou	jean-pierre.sarthou@toulouse-inp.fr	Morphology	Yes	Rhingiini	Eristalinae
BCSY	BCSY092-24	BCSY0092	Chepsi3	SYRPHYS Agro-Environnement	Adult	Leg	Veronique et Jean-Pierre SARTHOU	France	Arthropoda	Insecta	Diptera	Syrphidae	Eristalinae	Rhingiini	Cheilosia	Cheilosia psilophthalma	Jean-Pierre Sarthou	jean-pierre.sarthou@toulouse-inp.fr	Morphology	Yes	Rhingiini	Eristalinae
BCSY	BCSY093-24	BCSY0093	Cherhy1	SYRPHYS Agro-Environnement	Adult	Leg	Veronique et Jean-Pierre SARTHOU	France	Arthropoda	Insecta	Diptera	Syrphidae	Eristalinae	Rhingiini	Cheilosia	Cheilosia rhynchops	Jean-Pierre Sarthou	jean-pierre.sarthou@toulouse-inp.fr	Morphology	Yes	Rhingiini	Eristalinae
BCSY	BCSY094-24	BCSY0094	Cherhy2	SYRPHYS Agro-Environnement	Adult	Leg	Veronique et Jean-Pierre SARTHOU	France	Arthropoda	Insecta	Diptera	Syrphidae	Eristalinae	Rhingiini	Cheilosia	Cheilosia rhynchops	Jean-Pierre Sarthou	jean-pierre.sarthou@toulouse-inp.fr	Morphology	Yes	Rhingiini	Eristalinae
BCSY	BCSY095-24	BCSY0095	Cherhy3	SYRPHYS Agro-Environnement	Adult	Leg	Veronique et Jean-Pierre SARTHOU	France	Arthropoda	Insecta	Diptera	Syrphidae	Eristalinae	Rhingiini	Cheilosia	Cheilosia rhynchops	Jean-Pierre Sarthou	jean-pierre.sarthou@toulouse-inp.fr	Morphology	Yes	Rhingiini	Eristalinae
BCSY	BCSY096-24	BCSY0096	Chescu1	SYRPHYS Agro-Environnement	Adult	Leg	Veronique et Jean-Pierre SARTHOU	France	Arthropoda	Insecta	Diptera	Syrphidae	Eristalinae	Rhingiini	Cheilosia	Cheilosia scutellata	Jean-Pierre Sarthou	jean-pierre.sarthou@toulouse-inp.fr	Morphology	Yes	Rhingiini	Eristalinae
BCSY	BCSY097-24	BCSY0097	Chescu2	SYRPHYS Agro-Environnement	Adult	Leg	Veronique et Jean-Pierre SARTHOU	France	Arthropoda	Insecta	Diptera	Syrphidae	Eristalinae	Rhingiini	Cheilosia	Cheilosia scutellata	Jean-Pierre Sarthou	jean-pierre.sarthou@toulouse-inp.fr	Morphology	Yes	Rhingiini	Eristalinae
BCSY	BCSY098-24	BCSY0098	Chescu3	SYRPHYS Agro-Environnement	Adult	Leg	Veronique et Jean-Pierre SARTHOU	France	Arthropoda	Insecta	Diptera	Syrphidae	Eristalinae	Rhingiini	Cheilosia	Cheilosia scutellata	Jean-Pierre Sarthou	jean-pierre.sarthou@toulouse-inp.fr	Morphology	Yes	Rhingiini	Eristalinae
BCSY	BCSY099-24	BCSY0099	Chesem	SYRPHYS Agro-Environnement	Adult	Leg	Veronique et Jean-Pierre SARTHOU	France	Arthropoda	Insecta	Diptera	Syrphidae	Eristalinae	Rhingiini	Cheilosia	Cheilosia semifasciata	Jean-Pierre Sarthou	jean-pierre.sarthou@toulouse-inp.fr	Morphology	Yes	Rhingiini	Eristalinae
BCSY	BCSY100-24	BCSY0100	Chesor1	SYRPHYS Agro-Environnement	Adult	Leg	Veronique et Jean-Pierre SARTHOU	France	Arthropoda	Insecta	Diptera	Syrphidae	Eristalinae	Rhingiini	Cheilosia	Cheilosia soror	Jean-Pierre Sarthou	jean-pierre.sarthou@toulouse-inp.fr	Morphology	Yes	Rhingiini	Eristalinae
BCSY	BCSY101-24	BCSY0101	Chesor2	SYRPHYS Agro-Environnement	Adult	Leg	Veronique et Jean-Pierre SARTHOU	France	Arthropoda	Insecta	Diptera	Syrphidae	Eristalinae	Rhingiini	Cheilosia	Cheilosia soror	Jean-Pierre Sarthou	jean-pierre.sarthou@toulouse-inp.fr	Morphology	Yes	Rhingiini	Eristalinae
BCSY	BCSY102-24	BCSY0102	Chesor3	SYRPHYS Agro-Environnement	Adult	Leg	Veronique et Jean-Pierre SARTHOU	France	Arthropoda	Insecta	Diptera	Syrphidae	Eristalinae	Rhingiini	Cheilosia	Cheilosia soror	Jean-Pierre Sarthou	jean-pierre.sarthou@toulouse-inp.fr	Morphology	Yes	Rhingiini	Eristalinae
BCSY	BCSY103-24	BCSY0103	Chesub1	SYRPHYS Agro-Environnement	Adult	Leg	Veronique et Jean-Pierre SARTHOU	France	Arthropoda	Insecta	Diptera	Syrphidae	Eristalinae	Rhingiini	Cheilosia	Cheilosia subpictipennis	Jean-Pierre Sarthou	jean-pierre.sarthou@toulouse-inp.fr	Morphology	Yes	Rhingiini	Eristalinae
BCSY	BCSY104-24	BCSY0104	Chesub2	SYRPHYS Agro-Environnement	Adult	Leg	Veronique et Jean-Pierre SARTHOU	France	Arthropoda	Insecta	Diptera	Syrphidae	Eristalinae	Rhingiini	Cheilosia	Cheilosia subpictipennis	Jean-Pierre Sarthou	jean-pierre.sarthou@toulouse-inp.fr	Morphology	Yes	Rhingiini	Eristalinae
BCSY	BCSY105-24	BCSY0105	Chesub3	SYRPHYS Agro-Environnement	Adult	Leg	Veronique et Jean-Pierre SARTHOU	France	Arthropoda	Insecta	Diptera	Syrphidae	Eristalinae	Rhingiini	Cheilosia	Cheilosia subpictipennis	Jean-Pierre Sarthou	jean-pierre.sarthou@toulouse-inp.fr	Morphology	Yes	Rhingiini	Eristalinae
BCSY	BCSY106-24	BCSY0106	Cheurb1	SYRPHYS Agro-Environnement	Adult	Leg	Veronique et Jean-Pierre SARTHOU	France	Arthropoda	Insecta	Diptera	Syrphidae	Eristalinae	Rhingiini	Cheilosia	Cheilosia urbana	Jean-Pierre Sarthou	jean-pierre.sarthou@toulouse-inp.fr	Morphology	Yes	Rhingiini	Eristalinae
BCSY	BCSY107-24	BCSY0107	Cheurb2	SYRPHYS Agro-Environnement	Adult	Leg	Veronique et Jean-Pierre SARTHOU	France	Arthropoda	Insecta	Diptera	Syrphidae	Eristalinae	Rhingiini	Cheilosia	Cheilosia urbana	Jean-Pierre Sarthou	jean-pierre.sarthou@toulouse-inp.fr	Morphology	No	Rhingiini	Eristalinae
BCSY	BCSY108-24	BCSY0108	Cheurb3	SYRPHYS Agro-Environnement	Adult	Leg	Veronique et Jean-Pierre SARTHOU	France	Arthropoda	Insecta	Diptera	Syrphidae	Eristalinae	Rhingiini	Cheilosia	Cheilosia urbana	Jean-Pierre Sarthou	jean-pierre.sarthou@toulouse-inp.fr	Morphology	Yes	Rhingiini	Eristalinae
BCSY	BCSY109-24	BCSY0109	Chevar1	SYRPHYS Agro-Environnement	Adult	Leg	Veronique et Jean-Pierre SARTHOU	France	Arthropoda	Insecta	Diptera	Syrphidae	Eristalinae	Rhingiini	Cheilosia	Cheilosia variabilis	Jean-Pierre Sarthou	jean-pierre.sarthou@toulouse-inp.fr	Morphology	Yes	Rhingiini	Eristalinae
BCSY	BCSY110-24	BCSY0110	Chevar2	SYRPHYS Agro-Environnement	Adult	Leg	Veronique et Jean-Pierre SARTHOU	France	Arthropoda	Insecta	Diptera	Syrphidae	Eristalinae	Rhingiini	Cheilosia	Cheilosia variabilis	Jean-Pierre Sarthou	jean-pierre.sarthou@toulouse-inp.fr	Morphology	Yes	Rhingiini	Eristalinae
BCSY	BCSY111-24	BCSY0111	Chevar3	SYRPHYS Agro-Environnement	Adult	Leg	Veronique et Jean-Pierre SARTHOU	France	Arthropoda	Insecta	Diptera	Syrphidae	Eristalinae	Rhingiini	Cheilosia	Cheilosia variabilis	Jean-Pierre Sarthou	jean-pierre.sarthou@toulouse-inp.fr	Morphology	Yes	Rhingiini	Eristalinae
BCSY	BCSY112-24	BCSY0112	Chever1	SYRPHYS Agro-Environnement	Adult	Leg	Veronique et Jean-Pierre SARTHOU	France	Arthropoda	Insecta	Diptera	Syrphidae	Eristalinae	Rhingiini	Cheilosia	Cheilosia vernalis	Jean-Pierre Sarthou	jean-pierre.sarthou@toulouse-inp.fr	Morphology	Yes	Rhingiini	Eristalinae
BCSY	BCSY113-24	BCSY0113	Chever2	SYRPHYS Agro-Environnement	Adult	Leg	Veronique et Jean-Pierre SARTHOU	France	Arthropoda	Insecta	Diptera	Syrphidae	Eristalinae	Rhingiini	Cheilosia	Cheilosia vernalis	Jean-Pierre Sarthou	jean-pierre.sarthou@toulouse-inp.fr	Morphology	Yes	Rhingiini	Eristalinae
BCSY	BCSY114-24	BCSY0114	Chever3	SYRPHYS Agro-Environnement	Adult	Leg	Veronique et Jean-Pierre SARTHOU	France	Arthropoda	Insecta	Diptera	Syrphidae	Eristalinae	Rhingiini	Cheilosia	Cheilosia vernalis	Jean-Pierre Sarthou	jean-pierre.sarthou@toulouse-inp.fr	Morphology	Yes	Rhingiini	Eristalinae
BCSY	BCSY115-24	BCSY0115	Chevic1	SYRPHYS Agro-Environnement	Adult	Leg	Veronique et Jean-Pierre SARTHOU	France	Arthropoda	Insecta	Diptera	Syrphidae	Eristalinae	Rhingiini	Cheilosia	Cheilosia vicina	Jean-Pierre Sarthou	jean-pierre.sarthou@toulouse-inp.fr	Morphology	No	Rhingiini	Eristalinae
BCSY	BCSY116-24	BCSY0116	Chevic2	SYRPHYS Agro-Environnement	Adult	Leg	Veronique et Jean-Pierre SARTHOU	France	Arthropoda	Insecta	Diptera	Syrphidae	Eristalinae	Rhingiini	Cheilosia	Cheilosia vicina	Jean-Pierre Sarthou	jean-pierre.sarthou@toulouse-inp.fr	Morphology	Yes	Rhingiini	Eristalinae
BCSY	BCSY117-24	BCSY0117	Chevic3	SYRPHYS Agro-Environnement	Adult	Leg	Veronique et Jean-Pierre SARTHOU	France	Arthropoda	Insecta	Diptera	Syrphidae	Eristalinae	Rhingiini	Cheilosia	Cheilosia vicina	Jean-Pierre Sarthou	jean-pierre.sarthou@toulouse-inp.fr	Morphology	Yes	Rhingiini	Eristalinae
BCSY	BCSY118-24	BCSY0118	Chevul1	SYRPHYS Agro-Environnement	Adult	Leg	Veronique et Jean-Pierre SARTHOU	France	Arthropoda	Insecta	Diptera	Syrphidae	Eristalinae	Rhingiini	Cheilosia	Cheilosia vulpina	Jean-Pierre Sarthou	jean-pierre.sarthou@toulouse-inp.fr	Morphology	Yes	Rhingiini	Eristalinae
BCSY	BCSY119-24	BCSY0119	Chevul2	SYRPHYS Agro-Environnement	Adult	Leg	Veronique et Jean-Pierre SARTHOU	France	Arthropoda	Insecta	Diptera	Syrphidae	Eristalinae	Rhingiini	Cheilosia	Cheilosia vulpina	Jean-Pierre Sarthou	jean-pierre.sarthou@toulouse-inp.fr	Morphology	Yes	Rhingiini	Eristalinae
BCSY	BCSY120-24	BCSY0120	Chevul3	SYRPHYS Agro-Environnement	Adult	Leg	Veronique et Jean-Pierre SARTHOU	France	Arthropoda	Insecta	Diptera	Syrphidae	Eristalinae	Rhingiini	Cheilosia	Cheilosia vulpina	Jean-Pierre Sarthou	jean-pierre.sarthou@toulouse-inp.fr	Morphology	Yes	Rhingiini	Eristalinae
BCSY	BCSY121-24	BCSY0121	Chelae	SYRPHYS Agro-Environnement	Adult	Leg	Veronique et Jean-Pierre SARTHOU	France	Arthropoda	Insecta	Diptera	Syrphidae	Eristalinae	Rhingiini	Cheilosia	Cheilosia laeviseta	Jean-Pierre Sarthou	jean-pierre.sarthou@toulouse-inp.fr	Morphology	Yes	Rhingiini	Eristalinae
BCSY	BCSY122-24	BCSY0122	Chelatic1	SYRPHYS Agro-Environnement	Adult	Leg	Veronique et Jean-Pierre SARTHOU	France	Arthropoda	Insecta	Diptera	Syrphidae	Eristalinae	Rhingiini	Cheilosia	Cheilosia laticornis	Jean-Pierre Sarthou	jean-pierre.sarthou@toulouse-inp.fr	Morphology	Yes	Rhingiini	Eristalinae
BCSY	BCSY123-24	BCSY0123	Chelatic2	SYRPHYS Agro-Environnement	Adult	Leg	Veronique et Jean-Pierre SARTHOU	France	Arthropoda	Insecta	Diptera	Syrphidae	Eristalinae	Rhingiini	Cheilosia	Cheilosia laticornis	Jean-Pierre Sarthou	jean-pierre.sarthou@toulouse-inp.fr	Morphology	No	Rhingiini	Eristalinae
BCSY	BCSY124-24	BCSY0124	Chelatif1	SYRPHYS Agro-Environnement	Adult	Leg	Veronique et Jean-Pierre SARTHOU	France	Arthropoda	Insecta	Diptera	Syrphidae	Eristalinae	Rhingiini	Cheilosia	Cheilosia latifrons	Jean-Pierre Sarthou	jean-pierre.sarthou@toulouse-inp.fr	Morphology	Yes	Rhingiini	Eristalinae
BCSY	BCSY125-24	BCSY0125	Chelatif2	SYRPHYS Agro-Environnement	Adult	Leg	Veronique et Jean-Pierre SARTHOU	France	Arthropoda	Insecta	Diptera	Syrphidae	Eristalinae	Rhingiini	Cheilosia	Cheilosia latifrons	Jean-Pierre Sarthou	jean-pierre.sarthou@toulouse-inp.fr	Morphology	No	Rhingiini	Eristalinae
BCSY	BCSY126-24	BCSY0126	Chelatif3	SYRPHYS Agro-Environnement	Adult	Leg	Veronique et Jean-Pierre SARTHOU	France	Arthropoda	Insecta	Diptera	Syrphidae	Eristalinae	Rhingiini	Cheilosia	Cheilosia latifrons	Jean-Pierre Sarthou	jean-pierre.sarthou@toulouse-inp.fr	Morphology	Yes	Rhingiini	Eristalinae
BCSY	BCSY127-24	BCSY0127	Chelen1	SYRPHYS Agro-Environnement	Adult	Leg	Veronique et Jean-Pierre SARTHOU	France	Arthropoda	Insecta	Diptera	Syrphidae	Eristalinae	Rhingiini	Cheilosia	Cheilosia lenis	Jean-Pierre Sarthou	jean-pierre.sarthou@toulouse-inp.fr	Morphology	Yes	Rhingiini	Eristalinae
BCSY	BCSY128-24	BCSY0128	Chelen2	SYRPHYS Agro-Environnement	Adult	Leg	Veronique et Jean-Pierre SARTHOU	France	Arthropoda	Insecta	Diptera	Syrphidae	Eristalinae	Rhingiini	Cheilosia	Cheilosia lenis	Jean-Pierre Sarthou	jean-pierre.sarthou@toulouse-inp.fr	Morphology	Yes	Rhingiini	Eristalinae
BCSY	BCSY129-24	BCSY0129	Chelen3	SYRPHYS Agro-Environnement	Adult	Leg	Veronique et Jean-Pierre SARTHOU	France	Arthropoda	Insecta	Diptera	Syrphidae	Eristalinae	Rhingiini	Cheilosia	Cheilosia lenis	Jean-Pierre Sarthou	jean-pierre.sarthou@toulouse-inp.fr	Morphology	Yes	Rhingiini	Eristalinae
BCSY	BCSY130-24	BCSY0130	Chelon1	SYRPHYS Agro-Environnement	Adult	Leg	Veronique et Jean-Pierre SARTHOU	France	Arthropoda	Insecta	Diptera	Syrphidae	Eristalinae	Rhingiini	Cheilosia	Cheilosia longula	Jean-Pierre Sarthou	jean-pierre.sarthou@toulouse-inp.fr	Morphology	Yes	Rhingiini	Eristalinae
BCSY	BCSY131-24	BCSY0131	Chelon2	SYRPHYS Agro-Environnement	Adult	Leg	Veronique et Jean-Pierre SARTHOU	France	Arthropoda	Insecta	Diptera	Syrphidae	Eristalinae	Rhingiini	Cheilosia	Cheilosia longula	Jean-Pierre Sarthou	jean-pierre.sarthou@toulouse-inp.fr	Morphology	No	Rhingiini	Eristalinae
BCSY	BCSY132-24	BCSY0132	Chelon3	SYRPHYS Agro-Environnement	Adult	Leg	Veronique et Jean-Pierre SARTHOU	France	Arthropoda	Insecta	Diptera	Syrphidae	Eristalinae	Rhingiini	Cheilosia	Cheilosia longula	Jean-Pierre Sarthou	jean-pierre.sarthou@toulouse-inp.fr	Morphology	No	Rhingiini	Eristalinae
BCSY	BCSY133-24	BCSY0133	Chemel1	SYRPHYS Agro-Environnement	Adult	Leg	Veronique et Jean-Pierre SARTHOU	France	Arthropoda	Insecta	Diptera	Syrphidae	Eristalinae	Rhingiini	Cheilosia	Cheilosia melanura	Jean-Pierre Sarthou	jean-pierre.sarthou@toulouse-inp.fr	Morphology	Yes	Rhingiini	Eristalinae
BCSY	BCSY134-24	BCSY0134	Chemel2	SYRPHYS Agro-Environnement	Adult	Leg	Veronique et Jean-Pierre SARTHOU	France	Arthropoda	Insecta	Diptera	Syrphidae	Eristalinae	Rhingiini	Cheilosia	Cheilosia melanura	Jean-Pierre Sarthou	jean-pierre.sarthou@toulouse-inp.fr	Morphology	Yes	Rhingiini	Eristalinae
BCSY	BCSY135-24	BCSY0135	Chemel3	SYRPHYS Agro-Environnement	Adult	Leg	Veronique et Jean-Pierre SARTHOU	France	Arthropoda	Insecta	Diptera	Syrphidae	Eristalinae	Rhingiini	Cheilosia	Cheilosia melanura	Jean-Pierre Sarthou	jean-pierre.sarthou@toulouse-inp.fr	Morphology	Yes	Rhingiini	Eristalinae
BCSY	BCSY136-24	BCSY0136	Chemut1	SYRPHYS Agro-Environnement	Adult	Leg	Veronique et Jean-Pierre SARTHOU	France	Arthropoda	Insecta	Diptera	Syrphidae	Eristalinae	Rhingiini	Cheilosia	Cheilosia mutabilis	Jean-Pierre Sarthou	jean-pierre.sarthou@toulouse-inp.fr	Morphology	Yes	Rhingiini	Eristalinae
BCSY	BCSY137-24	BCSY0137	Chemut2	SYRPHYS Agro-Environnement	Adult	Leg	Veronique et Jean-Pierre SARTHOU	France	Arthropoda	Insecta	Diptera	Syrphidae	Eristalinae	Rhingiini	Cheilosia	Cheilosia mutabilis	Jean-Pierre Sarthou	jean-pierre.sarthou@toulouse-inp.fr	Morphology	Yes	Rhingiini	Eristalinae
BCSY	BCSY138-24	BCSY0138	Chemut3	SYRPHYS Agro-Environnement	Adult	Leg	Veronique et Jean-Pierre SARTHOU	France	Arthropoda	Insecta	Diptera	Syrphidae	Eristalinae	Rhingiini	Cheilosia	Cheilosia mutabilis	Jean-Pierre Sarthou	jean-pierre.sarthou@toulouse-inp.fr	Morphology	Yes	Rhingiini	Eristalinae
BCSY	BCSY139-24	BCSY0139	Cheneb1	SYRPHYS Agro-Environnement	Adult	Leg	Veronique et Jean-Pierre SARTHOU	France	Arthropoda	Insecta	Diptera	Syrphidae	Eristalinae	Rhingiini	Cheilosia	Cheilosia nebulosa	Jean-Pierre Sarthou	jean-pierre.sarthou@toulouse-inp.fr	Morphology	Yes	Rhingiini	Eristalinae
BCSY	BCSY140-24	BCSY0140	Cheneb2	SYRPHYS Agro-Environnement	Adult	Leg	Veronique et Jean-Pierre SARTHOU	France	Arthropoda	Insecta	Diptera	Syrphidae	Eristalinae	Rhingiini	Cheilosia	Cheilosia nebulosa	Jean-Pierre Sarthou	jean-pierre.sarthou@toulouse-inp.fr	Morphology	Yes	Rhingiini	Eristalinae
BCSY	BCSY141-24	BCSY0141	Cheneb3	SYRPHYS Agro-Environnement	Adult	Leg	Veronique et Jean-Pierre SARTHOU	France	Arthropoda	Insecta	Diptera	Syrphidae	Eristalinae	Rhingiini	Cheilosia	Cheilosia nebulosa	Jean-Pierre Sarthou	jean-pierre.sarthou@toulouse-inp.fr	Morphology	Yes	Rhingiini	Eristalinae
BCSY	BCSY142-24	BCSY0142	Chenig1	SYRPHYS Agro-Environnement	Adult	Leg	Veronique et Jean-Pierre SARTHOU	France	Arthropoda	Insecta	Diptera	Syrphidae	Eristalinae	Rhingiini	Cheilosia	Cheilosia nigripes	Jean-Pierre Sarthou	jean-pierre.sarthou@toulouse-inp.fr	Morphology	Yes	Rhingiini	Eristalinae
BCSY	BCSY143-24	BCSY0143	Chenig2	SYRPHYS Agro-Environnement	Adult	Leg	Veronique et Jean-Pierre SARTHOU	France	Arthropoda	Insecta	Diptera	Syrphidae	Eristalinae	Rhingiini	Cheilosia	Cheilosia nigripes	Jean-Pierre Sarthou	jean-pierre.sarthou@toulouse-inp.fr	Morphology	Yes	Rhingiini	Eristalinae
BCSY	BCSY144-24	BCSY0144	Chenig3	SYRPHYS Agro-Environnement	Adult	Leg	Veronique et Jean-Pierre SARTHOU	France	Arthropoda	Insecta	Diptera	Syrphidae	Eristalinae	Rhingiini	Cheilosia	Cheilosia nigripes	Jean-Pierre Sarthou	jean-pierre.sarthou@toulouse-inp.fr	Morphology	Yes	Rhingiini	Eristalinae
BCSY	BCSY145-24	BCSY0145	Cheniv1	SYRPHYS Agro-Environnement	Adult	Leg	Veronique et Jean-Pierre SARTHOU	France	Arthropoda	Insecta	Diptera	Syrphidae	Eristalinae	Rhingiini	Cheilosia	Cheilosia nivalis	Jean-Pierre Sarthou	jean-pierre.sarthou@toulouse-inp.fr	Morphology	No	Rhingiini	Eristalinae
BCSY	BCSY146-24	BCSY0146	Cheniv2	SYRPHYS Agro-Environnement	Adult	Leg	Veronique et Jean-Pierre SARTHOU	France	Arthropoda	Insecta	Diptera	Syrphidae	Eristalinae	Rhingiini	Cheilosia	Cheilosia nivalis	Jean-Pierre Sarthou	jean-pierre.sarthou@toulouse-inp.fr	Morphology	Yes	Rhingiini	Eristalinae
BCSY	BCSY147-24	BCSY0147	Cheniv3	SYRPHYS Agro-Environnement	Adult	Leg	Veronique et Jean-Pierre SARTHOU	France	Arthropoda	Insecta	Diptera	Syrphidae	Eristalinae	Rhingiini	Cheilosia	Cheilosia nivalis	Jean-Pierre Sarthou	jean-pierre.sarthou@toulouse-inp.fr	Morphology	Yes	Rhingiini	Eristalinae
BCSY	BCSY148-24	BCSY0148	Chepag1	SYRPHYS Agro-Environnement	Adult	Leg	Veronique et Jean-Pierre SARTHOU	France	Arthropoda	Insecta	Diptera	Syrphidae	Eristalinae	Rhingiini	Cheilosia	Cheilosia pagana	Jean-Pierre Sarthou	jean-pierre.sarthou@toulouse-inp.fr	Morphology	Yes	Rhingiini	Eristalinae
BCSY	BCSY149-24	BCSY0149	Chepag2	SYRPHYS Agro-Environnement	Adult	Leg	Veronique et Jean-Pierre SARTHOU	France	Arthropoda	Insecta	Diptera	Syrphidae	Eristalinae	Rhingiini	Cheilosia	Cheilosia pagana	Jean-Pierre Sarthou	jean-pierre.sarthou@toulouse-inp.fr	Morphology	Yes	Rhingiini	Eristalinae
BCSY	BCSY150-24	BCSY0150	Chepag3	SYRPHYS Agro-Environnement	Adult	Leg	Veronique et Jean-Pierre SARTHOU	France	Arthropoda	Insecta	Diptera	Syrphidae	Eristalinae	Rhingiini	Cheilosia	Cheilosia pagana	Jean-Pierre Sarthou	jean-pierre.sarthou@toulouse-inp.fr	Morphology	Yes	Rhingiini	Eristalinae
BCSY	BCSY151-24	BCSY0151	Cheped1	SYRPHYS Agro-Environnement	Adult	Leg	Veronique et Jean-Pierre SARTHOU	France	Arthropoda	Insecta	Diptera	Syrphidae	Eristalinae	Rhingiini	Cheilosia	Cheilosia pedemontana	Jean-Pierre Sarthou	jean-pierre.sarthou@toulouse-inp.fr	Morphology	Yes	Rhingiini	Eristalinae
BCSY	BCSY152-24	BCSY0152	Cheped2	SYRPHYS Agro-Environnement	Adult	Leg	Veronique et Jean-Pierre SARTHOU	France	Arthropoda	Insecta	Diptera	Syrphidae	Eristalinae	Rhingiini	Cheilosia	Cheilosia pedemontana	Jean-Pierre Sarthou	jean-pierre.sarthou@toulouse-inp.fr	Morphology	Yes	Rhingiini	Eristalinae
BCSY	BCSY153-24	BCSY0153	Cheped3	SYRPHYS Agro-Environnement	Adult	Leg	Veronique et Jean-Pierre SARTHOU	France	Arthropoda	Insecta	Diptera	Syrphidae	Eristalinae	Rhingiini	Cheilosia	Cheilosia pedemontana	Jean-Pierre Sarthou	jean-pierre.sarthou@toulouse-inp.fr	Morphology	Yes	Rhingiini	Eristalinae
BCSY	BCSY154-24	BCSY0154	Cheper1	SYRPHYS Agro-Environnement	Adult	Leg	Veronique et Jean-Pierre SARTHOU	France	Arthropoda	Insecta	Diptera	Syrphidae	Eristalinae	Rhingiini	Cheilosia	Cheilosia personata	Jean-Pierre Sarthou	jean-pierre.sarthou@toulouse-inp.fr	Morphology	Yes	Rhingiini	Eristalinae
BCSY	BCSY155-24	BCSY0155	Cheper2	SYRPHYS Agro-Environnement	Adult	Leg	Veronique et Jean-Pierre SARTHOU	France	Arthropoda	Insecta	Diptera	Syrphidae	Eristalinae	Rhingiini	Cheilosia	Cheilosia personata	Jean-Pierre Sarthou	jean-pierre.sarthou@toulouse-inp.fr	Morphology	Yes	Rhingiini	Eristalinae
BCSY	BCSY156-24	BCSY0156	Cheper3	SYRPHYS Agro-Environnement	Adult	Leg	Veronique et Jean-Pierre SARTHOU	France	Arthropoda	Insecta	Diptera	Syrphidae	Eristalinae	Rhingiini	Cheilosia	Cheilosia personata	Jean-Pierre Sarthou	jean-pierre.sarthou@toulouse-inp.fr	Morphology	Yes	Rhingiini	Eristalinae
BCSY	BCSY157-24	BCSY0157	Checan1	SYRPHYS Agro-Environnement	Adult	Leg	Veronique et Jean-Pierre SARTHOU	France	Arthropoda	Insecta	Diptera	Syrphidae	Eristalinae	Rhingiini	Cheilosia	Cheilosia canicularis	Jean-Pierre Sarthou	jean-pierre.sarthou@toulouse-inp.fr	Morphology	Yes	Rhingiini	Eristalinae
BCSY	BCSY158-24	BCSY0158	Checan2	SYRPHYS Agro-Environnement	Adult	Leg	Veronique et Jean-Pierre SARTHOU	France	Arthropoda	Insecta	Diptera	Syrphidae	Eristalinae	Rhingiini	Cheilosia	Cheilosia canicularis	Jean-Pierre Sarthou	jean-pierre.sarthou@toulouse-inp.fr	Morphology	Yes	Rhingiini	Eristalinae
BCSY	BCSY159-24	BCSY0159	Checan3	SYRPHYS Agro-Environnement	Adult	Leg	Veronique et Jean-Pierre SARTHOU	France	Arthropoda	Insecta	Diptera	Syrphidae	Eristalinae	Rhingiini	Cheilosia	Cheilosia canicularis	Jean-Pierre Sarthou	jean-pierre.sarthou@toulouse-inp.fr	Morphology	Yes	Rhingiini	Eristalinae
BCSY	BCSY160-24	BCSY0160	Checar	SYRPHYS Agro-Environnement	Adult	Leg	Veronique et Jean-Pierre SARTHOU	France	Arthropoda	Insecta	Diptera	Syrphidae	Eristalinae	Rhingiini	Cheilosia	Cheilosia carbonaria	Jean-Pierre Sarthou	jean-pierre.sarthou@toulouse-inp.fr	Morphology	Yes	Rhingiini	Eristalinae
BCSY	BCSY161-24	BCSY0161	Chechl	SYRPHYS Agro-Environnement	Adult	Leg	Veronique et Jean-Pierre SARTHOU	France	Arthropoda	Insecta	Diptera	Syrphidae	Eristalinae	Rhingiini	Cheilosia	Cheilosia chloris	Jean-Pierre Sarthou	jean-pierre.sarthou@toulouse-inp.fr	Morphology	No	Rhingiini	Eristalinae
BCSY	BCSY162-24	BCSY0162	Chechr1	SYRPHYS Agro-Environnement	Adult	Leg	Veronique et Jean-Pierre SARTHOU	France	Arthropoda	Insecta	Diptera	Syrphidae	Eristalinae	Rhingiini	Cheilosia	Cheilosia chrysocoma	Jean-Pierre Sarthou	jean-pierre.sarthou@toulouse-inp.fr	Morphology	Yes	Rhingiini	Eristalinae
BCSY	BCSY163-24	BCSY0163	Chechr2	SYRPHYS Agro-Environnement	Adult	Leg	Veronique et Jean-Pierre SARTHOU	France	Arthropoda	Insecta	Diptera	Syrphidae	Eristalinae	Rhingiini	Cheilosia	Cheilosia chrysocoma	Jean-Pierre Sarthou	jean-pierre.sarthou@toulouse-inp.fr	Morphology	Yes	Rhingiini	Eristalinae
BCSY	BCSY164-24	BCSY0164	Chechr3	SYRPHYS Agro-Environnement	Adult	Leg	Veronique et Jean-Pierre SARTHOU	France	Arthropoda	Insecta	Diptera	Syrphidae	Eristalinae	Rhingiini	Cheilosia	Cheilosia chrysocoma	Jean-Pierre Sarthou	jean-pierre.sarthou@toulouse-inp.fr	Morphology	Yes	Rhingiini	Eristalinae
BCSY	BCSY165-24	BCSY0165	Checla1	SYRPHYS Agro-Environnement	Adult	Leg	Veronique et Jean-Pierre SARTHOU	France	Arthropoda	Insecta	Diptera	Syrphidae	Eristalinae	Rhingiini	Cheilosia	Cheilosia clama	Jean-Pierre Sarthou	jean-pierre.sarthou@toulouse-inp.fr	Morphology	Yes	Rhingiini	Eristalinae
BCSY	BCSY166-24	BCSY0166	Checla2	SYRPHYS Agro-Environnement	Adult	Leg	Veronique et Jean-Pierre SARTHOU	France	Arthropoda	Insecta	Diptera	Syrphidae	Eristalinae	Rhingiini	Cheilosia	Cheilosia clama	Jean-Pierre Sarthou	jean-pierre.sarthou@toulouse-inp.fr	Morphology	Yes	Rhingiini	Eristalinae
BCSY	BCSY167-24	BCSY0167	Checyn1	SYRPHYS Agro-Environnement	Adult	Leg	Veronique et Jean-Pierre SARTHOU	France	Arthropoda	Insecta	Diptera	Syrphidae	Eristalinae	Rhingiini	Cheilosia	Cheilosia cynocephala	Jean-Pierre Sarthou	jean-pierre.sarthou@toulouse-inp.fr	Morphology	Yes	Rhingiini	Eristalinae
BCSY	BCSY168-24	BCSY0168	Checyn2	SYRPHYS Agro-Environnement	Adult	Leg	Veronique et Jean-Pierre SARTHOU	France	Arthropoda	Insecta	Diptera	Syrphidae	Eristalinae	Rhingiini	Cheilosia	Cheilosia cynocephala	Jean-Pierre Sarthou	jean-pierre.sarthou@toulouse-inp.fr	Morphology	Yes	Rhingiini	Eristalinae
BCSY	BCSY169-24	BCSY0169	Checyn3	SYRPHYS Agro-Environnement	Adult	Leg	Veronique et Jean-Pierre SARTHOU	France	Arthropoda	Insecta	Diptera	Syrphidae	Eristalinae	Rhingiini	Cheilosia	Cheilosia cynocephala	Jean-Pierre Sarthou	jean-pierre.sarthou@toulouse-inp.fr	Morphology	No	Rhingiini	Eristalinae
BCSY	BCSY170-24	BCSY0170	Chefau1	SYRPHYS Agro-Environnement	Adult	Leg	Veronique et Jean-Pierre SARTHOU	France	Arthropoda	Insecta	Diptera	Syrphidae	Eristalinae	Rhingiini	Cheilosia	Cheilosia faucis	Jean-Pierre Sarthou	jean-pierre.sarthou@toulouse-inp.fr	Morphology	Yes	Rhingiini	Eristalinae
BCSY	BCSY171-24	BCSY0171	Chefau2	SYRPHYS Agro-Environnement	Adult	Leg	Veronique et Jean-Pierre SARTHOU	France	Arthropoda	Insecta	Diptera	Syrphidae	Eristalinae	Rhingiini	Cheilosia	Cheilosia faucis	Jean-Pierre Sarthou	jean-pierre.sarthou@toulouse-inp.fr	Morphology	Yes	Rhingiini	Eristalinae
BCSY	BCSY172-24	BCSY0172	Chefau3	SYRPHYS Agro-Environnement	Adult	Leg	Veronique et Jean-Pierre SARTHOU	France	Arthropoda	Insecta	Diptera	Syrphidae	Eristalinae	Rhingiini	Cheilosia	Cheilosia faucis	Jean-Pierre Sarthou	jean-pierre.sarthou@toulouse-inp.fr	Morphology	Yes	Rhingiini	Eristalinae
BCSY	BCSY173-24	BCSY0173	Chefla1	SYRPHYS Agro-Environnement	Adult	Leg	Veronique et Jean-Pierre SARTHOU	France	Arthropoda	Insecta	Diptera	Syrphidae	Eristalinae	Rhingiini	Cheilosia	Cheilosia flavipes	Jean-Pierre Sarthou	jean-pierre.sarthou@toulouse-inp.fr	Morphology	Yes	Rhingiini	Eristalinae
BCSY	BCSY174-24	BCSY0174	Chefla2	SYRPHYS Agro-Environnement	Adult	Leg	Veronique et Jean-Pierre SARTHOU	France	Arthropoda	Insecta	Diptera	Syrphidae	Eristalinae	Rhingiini	Cheilosia	Cheilosia flavipes	Jean-Pierre Sarthou	jean-pierre.sarthou@toulouse-inp.fr	Morphology	Yes	Rhingiini	Eristalinae
BCSY	BCSY175-24	BCSY0175	Chefla3	SYRPHYS Agro-Environnement	Adult	Leg	Veronique et Jean-Pierre SARTHOU	France	Arthropoda	Insecta	Diptera	Syrphidae	Eristalinae	Rhingiini	Cheilosia	Cheilosia flavipes	Jean-Pierre Sarthou	jean-pierre.sarthou@toulouse-inp.fr	Morphology	Yes	Rhingiini	Eristalinae
BCSY	BCSY176-24	BCSY0176	Chefra1	SYRPHYS Agro-Environnement	Adult	Leg	Veronique et Jean-Pierre SARTHOU	France	Arthropoda	Insecta	Diptera	Syrphidae	Eristalinae	Rhingiini	Cheilosia	Cheilosia fraterna	Jean-Pierre Sarthou	jean-pierre.sarthou@toulouse-inp.fr	Morphology	Yes	Rhingiini	Eristalinae
BCSY	BCSY177-24	BCSY0177	Chefra2	SYRPHYS Agro-Environnement	Adult	Leg	Veronique et Jean-Pierre SARTHOU	France	Arthropoda	Insecta	Diptera	Syrphidae	Eristalinae	Rhingiini	Cheilosia	Cheilosia fraterna	Jean-Pierre Sarthou	jean-pierre.sarthou@toulouse-inp.fr	Morphology	Yes	Rhingiini	Eristalinae
BCSY	BCSY178-24	BCSY0178	Chefra3	SYRPHYS Agro-Environnement	Adult	Leg	Veronique et Jean-Pierre SARTHOU	France	Arthropoda	Insecta	Diptera	Syrphidae	Eristalinae	Rhingiini	Cheilosia	Cheilosia fraterna	Jean-Pierre Sarthou	jean-pierre.sarthou@toulouse-inp.fr	Morphology	Yes	Rhingiini	Eristalinae
BCSY	BCSY179-24	BCSY0179	Chefro1	SYRPHYS Agro-Environnement	Adult	Leg	Veronique et Jean-Pierre SARTHOU	France	Arthropoda	Insecta	Diptera	Syrphidae	Eristalinae	Rhingiini	Cheilosia	Cheilosia frontalis	Jean-Pierre Sarthou	jean-pierre.sarthou@toulouse-inp.fr	Morphology	Yes	Rhingiini	Eristalinae
BCSY	BCSY180-24	BCSY0180	Chefro2	SYRPHYS Agro-Environnement	Adult	Leg	Veronique et Jean-Pierre SARTHOU	France	Arthropoda	Insecta	Diptera	Syrphidae	Eristalinae	Rhingiini	Cheilosia	Cheilosia frontalis	Jean-Pierre Sarthou	jean-pierre.sarthou@toulouse-inp.fr	Morphology	Yes	Rhingiini	Eristalinae
BCSY	BCSY181-24	BCSY0181	Chefro3	SYRPHYS Agro-Environnement	Adult	Leg	Veronique et Jean-Pierre SARTHOU	France	Arthropoda	Insecta	Diptera	Syrphidae	Eristalinae	Rhingiini	Cheilosia	Cheilosia frontalis	Jean-Pierre Sarthou	jean-pierre.sarthou@toulouse-inp.fr	Morphology	Yes	Rhingiini	Eristalinae
BCSY	BCSY182-24	BCSY0182	Chegag	SYRPHYS Agro-Environnement	Adult	Leg	Veronique et Jean-Pierre SARTHOU	France	Arthropoda	Insecta	Diptera	Syrphidae	Eristalinae	Rhingiini	Cheilosia	Cheilosia gagatea	Jean-Pierre Sarthou	jean-pierre.sarthou@toulouse-inp.fr	Morphology	Yes	Rhingiini	Eristalinae
BCSY	BCSY183-24	BCSY0183	Chegig1	SYRPHYS Agro-Environnement	Adult	Leg	Veronique et Jean-Pierre SARTHOU	France	Arthropoda	Insecta	Diptera	Syrphidae	Eristalinae	Rhingiini	Cheilosia	Cheilosia gigantea	Jean-Pierre Sarthou	jean-pierre.sarthou@toulouse-inp.fr	Morphology	Yes	Rhingiini	Eristalinae
BCSY	BCSY184-24	BCSY0184	Chegig2	SYRPHYS Agro-Environnement	Adult	Leg	Veronique et Jean-Pierre SARTHOU	France	Arthropoda	Insecta	Diptera	Syrphidae	Eristalinae	Rhingiini	Cheilosia	Cheilosia gigantea	Jean-Pierre Sarthou	jean-pierre.sarthou@toulouse-inp.fr	Morphology	Yes	Rhingiini	Eristalinae
BCSY	BCSY185-24	BCSY0185	Chegig3	SYRPHYS Agro-Environnement	Adult	Leg	Veronique et Jean-Pierre SARTHOU	France	Arthropoda	Insecta	Diptera	Syrphidae	Eristalinae	Rhingiini	Cheilosia	Cheilosia gigantea	Jean-Pierre Sarthou	jean-pierre.sarthou@toulouse-inp.fr	Morphology	Yes	Rhingiini	Eristalinae
BCSY	BCSY186-24	BCSY0186	Chegri	SYRPHYS Agro-Environnement	Adult	Leg	Veronique et Jean-Pierre SARTHOU	France	Arthropoda	Insecta	Diptera	Syrphidae	Eristalinae	Rhingiini	Cheilosia	Cheilosia grisella	Jean-Pierre Sarthou	jean-pierre.sarthou@toulouse-inp.fr	Morphology	Yes	Rhingiini	Eristalinae
BCSY	BCSY187-24	BCSY0187	Chegro	SYRPHYS Agro-Environnement	Adult	Leg	Veronique et Jean-Pierre SARTHOU	France	Arthropoda	Insecta	Diptera	Syrphidae	Eristalinae	Rhingiini	Cheilosia	Cheilosia grossa	Jean-Pierre Sarthou	jean-pierre.sarthou@toulouse-inp.fr	Morphology	Yes	Rhingiini	Eristalinae
BCSY	BCSY188-24	BCSY0188	Cheher	SYRPHYS Agro-Environnement	Adult	Leg	Veronique et Jean-Pierre SARTHOU	France	Arthropoda	Insecta	Diptera	Syrphidae	Eristalinae	Rhingiini	Cheilosia	Cheilosia hercyniae	Jean-Pierre Sarthou	jean-pierre.sarthou@toulouse-inp.fr	Morphology	Yes	Rhingiini	Eristalinae
BCSY	BCSY189-24	BCSY0189	Chehim1	SYRPHYS Agro-Environnement	Adult	Leg	Veronique et Jean-Pierre SARTHOU	France	Arthropoda	Insecta	Diptera	Syrphidae	Eristalinae	Rhingiini	Cheilosia	Cheilosia himantopus	Jean-Pierre Sarthou	jean-pierre.sarthou@toulouse-inp.fr	Morphology	Yes	Rhingiini	Eristalinae
BCSY	BCSY190-24	BCSY0190	Chehim2	SYRPHYS Agro-Environnement	Adult	Leg	Veronique et Jean-Pierre SARTHOU	France	Arthropoda	Insecta	Diptera	Syrphidae	Eristalinae	Rhingiini	Cheilosia	Cheilosia himantopus	Jean-Pierre Sarthou	jean-pierre.sarthou@toulouse-inp.fr	Morphology	Yes	Rhingiini	Eristalinae
BCSY	BCSY191-24	BCSY0191	Chehyp	SYRPHYS Agro-Environnement	Adult	Leg	Veronique et Jean-Pierre SARTHOU	France	Arthropoda	Insecta	Diptera	Syrphidae	Eristalinae	Rhingiini	Cheilosia	Cheilosia hypena	Jean-Pierre Sarthou	jean-pierre.sarthou@toulouse-inp.fr	Morphology	Yes	Rhingiini	Eristalinae
BCSY	BCSY192-24	BCSY0192	Cheill1	SYRPHYS Agro-Environnement	Adult	Leg	Veronique et Jean-Pierre SARTHOU	France	Arthropoda	Insecta	Diptera	Syrphidae	Eristalinae	Rhingiini	Cheilosia	Cheilosia illustrata	Jean-Pierre Sarthou	jean-pierre.sarthou@toulouse-inp.fr	Morphology	Yes	Rhingiini	Eristalinae
BCSY	BCSY193-24	BCSY0193	Cheill2	SYRPHYS Agro-Environnement	Adult	Leg	Veronique et Jean-Pierre SARTHOU	France	Arthropoda	Insecta	Diptera	Syrphidae	Eristalinae	Rhingiini	Cheilosia	Cheilosia illustrata	Jean-Pierre Sarthou	jean-pierre.sarthou@toulouse-inp.fr	Morphology	Yes	Rhingiini	Eristalinae
BCSY	BCSY194-24	BCSY0194	Cheill3	SYRPHYS Agro-Environnement	Adult	Leg	Veronique et Jean-Pierre SARTHOU	France	Arthropoda	Insecta	Diptera	Syrphidae	Eristalinae	Rhingiini	Cheilosia	Cheilosia illustrata	Jean-Pierre Sarthou	jean-pierre.sarthou@toulouse-inp.fr	Morphology	Yes	Rhingiini	Eristalinae
BCSY	BCSY195-24	BCSY0195	Cheimpr1	SYRPHYS Agro-Environnement	Adult	Leg	Veronique et Jean-Pierre SARTHOU	France	Arthropoda	Insecta	Diptera	Syrphidae	Eristalinae	Rhingiini	Cheilosia	Cheilosia impressa	Jean-Pierre Sarthou	jean-pierre.sarthou@toulouse-inp.fr	Morphology	No	Rhingiini	Eristalinae
BCSY	BCSY196-24	BCSY0196	Cheimpr2	SYRPHYS Agro-Environnement	Adult	Leg	Veronique et Jean-Pierre SARTHOU	France	Arthropoda	Insecta	Diptera	Syrphidae	Eristalinae	Rhingiini	Cheilosia	Cheilosia impressa	Jean-Pierre Sarthou	jean-pierre.sarthou@toulouse-inp.fr	Morphology	Yes	Rhingiini	Eristalinae
BCSY	BCSY197-24	BCSY0197	Cheimpr3	SYRPHYS Agro-Environnement	Adult	Leg	Veronique et Jean-Pierre SARTHOU	France	Arthropoda	Insecta	Diptera	Syrphidae	Eristalinae	Rhingiini	Cheilosia	Cheilosia impressa	Jean-Pierre Sarthou	jean-pierre.sarthou@toulouse-inp.fr	Morphology	Yes	Rhingiini	Eristalinae
BCSY	BCSY198-24	BCSY0198	Cheimp1	SYRPHYS Agro-Environnement	Adult	Leg	Veronique et Jean-Pierre SARTHOU	France	Arthropoda	Insecta	Diptera	Syrphidae	Eristalinae	Rhingiini	Cheilosia	Cheilosia impudens	Jean-Pierre Sarthou	jean-pierre.sarthou@toulouse-inp.fr	Morphology	Yes	Rhingiini	Eristalinae
BCSY	BCSY199-24	BCSY0199	Cheimp2	SYRPHYS Agro-Environnement	Adult	Leg	Veronique et Jean-Pierre SARTHOU	France	Arthropoda	Insecta	Diptera	Syrphidae	Eristalinae	Rhingiini	Cheilosia	Cheilosia impudens	Jean-Pierre Sarthou	jean-pierre.sarthou@toulouse-inp.fr	Morphology	Yes	Rhingiini	Eristalinae
BCSY	BCSY200-24	BCSY0200	Cheimp3	SYRPHYS Agro-Environnement	Adult	Leg	Veronique et Jean-Pierre SARTHOU	France	Arthropoda	Insecta	Diptera	Syrphidae	Eristalinae	Rhingiini	Cheilosia	Cheilosia impudens	Jean-Pierre Sarthou	jean-pierre.sarthou@toulouse-inp.fr	Morphology	Yes	Rhingiini	Eristalinae
BCSY	BCSY201-24	BCSY0201	Cheins1	SYRPHYS Agro-Environnement	Adult	Leg	Veronique et Jean-Pierre SARTHOU	France	Arthropoda	Insecta	Diptera	Syrphidae	Eristalinae	Rhingiini	Cheilosia	Cheilosia insignis	Jean-Pierre Sarthou	jean-pierre.sarthou@toulouse-inp.fr	Morphology	No	Rhingiini	Eristalinae
BCSY	BCSY202-24	BCSY0202	Cheins2	SYRPHYS Agro-Environnement	Adult	Leg	Veronique et Jean-Pierre SARTHOU	France	Arthropoda	Insecta	Diptera	Syrphidae	Eristalinae	Rhingiini	Cheilosia	Cheilosia insignis	Jean-Pierre Sarthou	jean-pierre.sarthou@toulouse-inp.fr	Morphology	Yes	Rhingiini	Eristalinae
BCSY	BCSY203-24	BCSY0203	Cheins3	SYRPHYS Agro-Environnement	Adult	Leg	Veronique et Jean-Pierre SARTHOU	France	Arthropoda	Insecta	Diptera	Syrphidae	Eristalinae	Rhingiini	Cheilosia	Cheilosia insignis	Jean-Pierre Sarthou	jean-pierre.sarthou@toulouse-inp.fr	Morphology	Yes	Rhingiini	Eristalinae
BCSY	BCSY204-24	BCSY0204	Chrysogsol1	SYRPHYS Agro-Environnement	Adult	Leg	Veronique et Jean-Pierre SARTHOU	France	Arthropoda	Insecta	Diptera	Syrphidae	Eristalinae	Brachyopini	Chrysogaster	Chrysogaster solstitialis	Jean-Pierre Sarthou	jean-pierre.sarthou@toulouse-inp.fr	Morphology	No	Brachyopini	Eristalinae
BCSY	BCSY205-24	BCSY0205	Chrysogsol2	SYRPHYS Agro-Environnement	Adult	Leg	Veronique et Jean-Pierre SARTHOU	France	Arthropoda	Insecta	Diptera	Syrphidae	Eristalinae	Brachyopini	Chrysogaster	Chrysogaster solstitialis	Jean-Pierre Sarthou	jean-pierre.sarthou@toulouse-inp.fr	Morphology	No	Brachyopini	Eristalinae
BCSY	BCSY206-24	BCSY0206	Chrysogvir1	SYRPHYS Agro-Environnement	Adult	Leg	Veronique et Jean-Pierre SARTHOU	France	Arthropoda	Insecta	Diptera	Syrphidae	Eristalinae	Brachyopini	Chrysogaster	Chrysogaster virescens	Jean-Pierre Sarthou	jean-pierre.sarthou@toulouse-inp.fr	Morphology	Yes	Brachyopini	Eristalinae
BCSY	BCSY207-24	BCSY0207	Chrysogvir2	SYRPHYS Agro-Environnement	Adult	Leg	Veronique et Jean-Pierre SARTHOU	France	Arthropoda	Insecta	Diptera	Syrphidae	Eristalinae	Brachyopini	Chrysogaster	Chrysogaster virescens	Jean-Pierre Sarthou	jean-pierre.sarthou@toulouse-inp.fr	Morphology	Yes	Brachyopini	Eristalinae
BCSY	BCSY208-24	BCSY0208	Chrysogvir3	SYRPHYS Agro-Environnement	Adult	Leg	Veronique et Jean-Pierre SARTHOU	France	Arthropoda	Insecta	Diptera	Syrphidae	Eristalinae	Brachyopini	Chrysogaster	Chrysogaster virescens	Jean-Pierre Sarthou	jean-pierre.sarthou@toulouse-inp.fr	Morphology	Yes	Brachyopini	Eristalinae
BCSY	BCSY209-24	BCSY0209	Chrysotbic1	SYRPHYS Agro-Environnement	Adult	Leg	Veronique et Jean-Pierre SARTHOU	France	Arthropoda	Insecta	Diptera	Syrphidae	Syrphinae	Syrphini	Chrysotoxum	Chrysotoxum bicinctum	Jean-Pierre Sarthou	jean-pierre.sarthou@toulouse-inp.fr	Morphology	Yes	Syrphini	Syrphinae
BCSY	BCSY210-24	BCSY0210	Chrysotbic2	SYRPHYS Agro-Environnement	Adult	Leg	Veronique et Jean-Pierre SARTHOU	France	Arthropoda	Insecta	Diptera	Syrphidae	Syrphinae	Syrphini	Chrysotoxum	Chrysotoxum bicinctum	Jean-Pierre Sarthou	jean-pierre.sarthou@toulouse-inp.fr	Morphology	Yes	Syrphini	Syrphinae
BCSY	BCSY211-24	BCSY0211	Chrysotbic3	SYRPHYS Agro-Environnement	Adult	Leg	Veronique et Jean-Pierre SARTHOU	France	Arthropoda	Insecta	Diptera	Syrphidae	Syrphinae	Syrphini	Chrysotoxum	Chrysotoxum bicinctum	Jean-Pierre Sarthou	jean-pierre.sarthou@toulouse-inp.fr	Morphology	Yes	Syrphini	Syrphinae
BCSY	BCSY212-24	BCSY0212	Chrysotcau1	SYRPHYS Agro-Environnement	Adult	Leg	Veronique et Jean-Pierre SARTHOU	France	Arthropoda	Insecta	Diptera	Syrphidae	Syrphinae	Syrphini	Chrysotoxum	Chrysotoxum cautum	Jean-Pierre Sarthou	jean-pierre.sarthou@toulouse-inp.fr	Morphology	Yes	Syrphini	Syrphinae
BCSY	BCSY213-24	BCSY0213	Chrysotcau2	SYRPHYS Agro-Environnement	Adult	Leg	Veronique et Jean-Pierre SARTHOU	France	Arthropoda	Insecta	Diptera	Syrphidae	Syrphinae	Syrphini	Chrysotoxum	Chrysotoxum cautum	Jean-Pierre Sarthou	jean-pierre.sarthou@toulouse-inp.fr	Morphology	Yes	Syrphini	Syrphinae
BCSY	BCSY214-24	BCSY0214	Chrysotcis1	SYRPHYS Agro-Environnement	Adult	Leg	Veronique et Jean-Pierre SARTHOU	France	Arthropoda	Insecta	Diptera	Syrphidae	Syrphinae	Syrphini	Chrysotoxum	Chrysotoxum cisalpinum	Jean-Pierre Sarthou	jean-pierre.sarthou@toulouse-inp.fr	Morphology	Yes	Syrphini	Syrphinae
BCSY	BCSY215-24	BCSY0215	Chrysotcis2	SYRPHYS Agro-Environnement	Adult	Leg	Veronique et Jean-Pierre SARTHOU	France	Arthropoda	Insecta	Diptera	Syrphidae	Syrphinae	Syrphini	Chrysotoxum	Chrysotoxum cisalpinum	Jean-Pierre Sarthou	jean-pierre.sarthou@toulouse-inp.fr	Morphology	Yes	Syrphini	Syrphinae
BCSY	BCSY216-24	BCSY0216	Chrysotcis3	SYRPHYS Agro-Environnement	Adult	Leg	Veronique et Jean-Pierre SARTHOU	France	Arthropoda	Insecta	Diptera	Syrphidae	Syrphinae	Syrphini	Chrysotoxum	Chrysotoxum cisalpinum	Jean-Pierre Sarthou	jean-pierre.sarthou@toulouse-inp.fr	Morphology	Yes	Syrphini	Syrphinae
BCSY	BCSY217-24	BCSY0217	Chrysotele1	SYRPHYS Agro-Environnement	Adult	Leg	Veronique et Jean-Pierre SARTHOU	France	Arthropoda	Insecta	Diptera	Syrphidae	Syrphinae	Syrphini	Chrysotoxum	Chrysotoxum elegans	Jean-Pierre Sarthou	jean-pierre.sarthou@toulouse-inp.fr	Morphology	Yes	Syrphini	Syrphinae
BCSY	BCSY218-24	BCSY0218	Chrysotele2	SYRPHYS Agro-Environnement	Adult	Leg	Veronique et Jean-Pierre SARTHOU	France	Arthropoda	Insecta	Diptera	Syrphidae	Syrphinae	Syrphini	Chrysotoxum	Chrysotoxum elegans	Jean-Pierre Sarthou	jean-pierre.sarthou@toulouse-inp.fr	Morphology	Yes	Syrphini	Syrphinae
BCSY	BCSY219-24	BCSY0219	Chrysotele3	SYRPHYS Agro-Environnement	Adult	Leg	Veronique et Jean-Pierre SARTHOU	France	Arthropoda	Insecta	Diptera	Syrphidae	Syrphinae	Syrphini	Chrysotoxum	Chrysotoxum elegans	Jean-Pierre Sarthou	jean-pierre.sarthou@toulouse-inp.fr	Morphology	Yes	Syrphini	Syrphinae
BCSY	BCSY220-24	BCSY0220	Chrysotfascia1	SYRPHYS Agro-Environnement	Adult	Leg	Veronique et Jean-Pierre SARTHOU	France	Arthropoda	Insecta	Diptera	Syrphidae	Syrphinae	Syrphini	Chrysotoxum	Chrysotoxum fasciatum	Jean-Pierre Sarthou	jean-pierre.sarthou@toulouse-inp.fr	Morphology	Yes	Syrphini	Syrphinae
BCSY	BCSY221-24	BCSY0221	Chrysotfascia2	SYRPHYS Agro-Environnement	Adult	Leg	Veronique et Jean-Pierre SARTHOU	France	Arthropoda	Insecta	Diptera	Syrphidae	Syrphinae	Syrphini	Chrysotoxum	Chrysotoxum fasciatum	Jean-Pierre Sarthou	jean-pierre.sarthou@toulouse-inp.fr	Morphology	Yes	Syrphini	Syrphinae
BCSY	BCSY222-24	BCSY0222	Chrysotfascia3	SYRPHYS Agro-Environnement	Adult	Leg	Veronique et Jean-Pierre SARTHOU	France	Arthropoda	Insecta	Diptera	Syrphidae	Syrphinae	Syrphini	Chrysotoxum	Chrysotoxum fasciatum	Jean-Pierre Sarthou	jean-pierre.sarthou@toulouse-inp.fr	Morphology	No	Syrphini	Syrphinae
BCSY	BCSY223-24	BCSY0223	Chrysotfascio1	SYRPHYS Agro-Environnement	Adult	Leg	Veronique et Jean-Pierre SARTHOU	France	Arthropoda	Insecta	Diptera	Syrphidae	Syrphinae	Syrphini	Chrysotoxum	Chrysotoxum fasciolatum	Jean-Pierre Sarthou	jean-pierre.sarthou@toulouse-inp.fr	Morphology	Yes	Syrphini	Syrphinae
BCSY	BCSY224-24	BCSY0224	Chrysotfascio2	SYRPHYS Agro-Environnement	Adult	Leg	Veronique et Jean-Pierre SARTHOU	France	Arthropoda	Insecta	Diptera	Syrphidae	Syrphinae	Syrphini	Chrysotoxum	Chrysotoxum fasciolatum	Jean-Pierre Sarthou	jean-pierre.sarthou@toulouse-inp.fr	Morphology	Yes	Syrphini	Syrphinae
BCSY	BCSY225-24	BCSY0225	Chrysotfascio3	SYRPHYS Agro-Environnement	Adult	Leg	Veronique et Jean-Pierre SARTHOU	France	Arthropoda	Insecta	Diptera	Syrphidae	Syrphinae	Syrphini	Chrysotoxum	Chrysotoxum fasciolatum	Jean-Pierre Sarthou	jean-pierre.sarthou@toulouse-inp.fr	Morphology	Yes	Syrphini	Syrphinae
BCSY	BCSY226-24	BCSY0226	Chrysotfes1	SYRPHYS Agro-Environnement	Adult	Leg	Veronique et Jean-Pierre SARTHOU	France	Arthropoda	Insecta	Diptera	Syrphidae	Syrphinae	Syrphini	Chrysotoxum	Chrysotoxum festivum	Jean-Pierre Sarthou	jean-pierre.sarthou@toulouse-inp.fr	Morphology	Yes	Syrphini	Syrphinae
BCSY	BCSY227-24	BCSY0227	Chrysotfes2	SYRPHYS Agro-Environnement	Adult	Leg	Veronique et Jean-Pierre SARTHOU	France	Arthropoda	Insecta	Diptera	Syrphidae	Syrphinae	Syrphini	Chrysotoxum	Chrysotoxum festivum	Jean-Pierre Sarthou	jean-pierre.sarthou@toulouse-inp.fr	Morphology	Yes	Syrphini	Syrphinae
BCSY	BCSY228-24	BCSY0228	Chrysotfes3	SYRPHYS Agro-Environnement	Adult	Leg	Veronique et Jean-Pierre SARTHOU	France	Arthropoda	Insecta	Diptera	Syrphidae	Syrphinae	Syrphini	Chrysotoxum	Chrysotoxum festivum	Jean-Pierre Sarthou	jean-pierre.sarthou@toulouse-inp.fr	Morphology	Yes	Syrphini	Syrphinae
BCSY	BCSY229-24	BCSY0229	Chrysotint1	SYRPHYS Agro-Environnement	Adult	Leg	Veronique et Jean-Pierre SARTHOU	France	Arthropoda	Insecta	Diptera	Syrphidae	Syrphinae	Syrphini	Chrysotoxum	Chrysotoxum intermedium	Jean-Pierre Sarthou	jean-pierre.sarthou@toulouse-inp.fr	Morphology	Yes	Syrphini	Syrphinae
BCSY	BCSY230-24	BCSY0230	Chrysotint2	SYRPHYS Agro-Environnement	Adult	Leg	Veronique et Jean-Pierre SARTHOU	France	Arthropoda	Insecta	Diptera	Syrphidae	Syrphinae	Syrphini	Chrysotoxum	Chrysotoxum intermedium	Jean-Pierre Sarthou	jean-pierre.sarthou@toulouse-inp.fr	Morphology	Yes	Syrphini	Syrphinae
BCSY	BCSY231-24	BCSY0231	Chrysotint3	SYRPHYS Agro-Environnement	Adult	Leg	Veronique et Jean-Pierre SARTHOU	France	Arthropoda	Insecta	Diptera	Syrphidae	Syrphinae	Syrphini	Chrysotoxum	Chrysotoxum intermedium	Jean-Pierre Sarthou	jean-pierre.sarthou@toulouse-inp.fr	Morphology	No	Syrphini	Syrphinae
BCSY	BCSY232-24	BCSY0232	Chrysotoct	SYRPHYS Agro-Environnement	Adult	Leg	Veronique et Jean-Pierre SARTHOU	France	Arthropoda	Insecta	Diptera	Syrphidae	Syrphinae	Syrphini	Chrysotoxum	Chrysotoxum octomaculatum	Jean-Pierre Sarthou	jean-pierre.sarthou@toulouse-inp.fr	Morphology	Yes	Syrphini	Syrphinae
BCSY	BCSY233-24	BCSY0233	Chrysotver1	SYRPHYS Agro-Environnement	Adult	Leg	Veronique et Jean-Pierre SARTHOU	France	Arthropoda	Insecta	Diptera	Syrphidae	Syrphinae	Syrphini	Chrysotoxum	Chrysotoxum vernale	Jean-Pierre Sarthou	jean-pierre.sarthou@toulouse-inp.fr	Morphology	No	Syrphini	Syrphinae
BCSY	BCSY234-24	BCSY0234	Chrysotver2	SYRPHYS Agro-Environnement	Adult	Leg	Veronique et Jean-Pierre SARTHOU	France	Arthropoda	Insecta	Diptera	Syrphidae	Syrphinae	Syrphini	Chrysotoxum	Chrysotoxum vernale	Jean-Pierre Sarthou	jean-pierre.sarthou@toulouse-inp.fr	Morphology	Yes	Syrphini	Syrphinae
BCSY	BCSY235-24	BCSY0235	Chrysotver3	SYRPHYS Agro-Environnement	Adult	Leg	Veronique et Jean-Pierre SARTHOU	France	Arthropoda	Insecta	Diptera	Syrphidae	Syrphinae	Syrphini	Chrysotoxum	Chrysotoxum vernale	Jean-Pierre Sarthou	jean-pierre.sarthou@toulouse-inp.fr	Morphology	Yes	Syrphini	Syrphinae
BCSY	BCSY236-24	BCSY0236	Chrysotverr1	SYRPHYS Agro-Environnement	Adult	Leg	Veronique et Jean-Pierre SARTHOU	France	Arthropoda	Insecta	Diptera	Syrphidae	Syrphinae	Syrphini	Chrysotoxum	Chrysotoxum verralli	Jean-Pierre Sarthou	jean-pierre.sarthou@toulouse-inp.fr	Morphology	Yes	Syrphini	Syrphinae
BCSY	BCSY237-24	BCSY0237	Chrysotverr2	SYRPHYS Agro-Environnement	Adult	Leg	Veronique et Jean-Pierre SARTHOU	France	Arthropoda	Insecta	Diptera	Syrphidae	Syrphinae	Syrphini	Chrysotoxum	Chrysotoxum verralli	Jean-Pierre Sarthou	jean-pierre.sarthou@toulouse-inp.fr	Morphology	Yes	Syrphini	Syrphinae
BCSY	BCSY238-24	BCSY0238	Chrysotverr3	SYRPHYS Agro-Environnement	Adult	Leg	Veronique et Jean-Pierre SARTHOU	France	Arthropoda	Insecta	Diptera	Syrphidae	Syrphinae	Syrphini	Chrysotoxum	Chrysotoxum verralli	Jean-Pierre Sarthou	jean-pierre.sarthou@toulouse-inp.fr	Morphology	Yes	Syrphini	Syrphinae
BCSY	BCSY239-24	BCSY0239	Criasi1	SYRPHYS Agro-Environnement	Adult	Leg	Veronique et Jean-Pierre SARTHOU	France	Arthropoda	Insecta	Diptera	Syrphidae	Eristalinae	Milesiini	Criorhina	Criorhina asilica	Jean-Pierre Sarthou	jean-pierre.sarthou@toulouse-inp.fr	Morphology	Yes	Milesiini	Eristalinae
BCSY	BCSY240-24	BCSY0240	Criasi2	SYRPHYS Agro-Environnement	Adult	Leg	Veronique et Jean-Pierre SARTHOU	France	Arthropoda	Insecta	Diptera	Syrphidae	Eristalinae	Milesiini	Criorhina	Criorhina asilica	Jean-Pierre Sarthou	jean-pierre.sarthou@toulouse-inp.fr	Morphology	Yes	Milesiini	Eristalinae
BCSY	BCSY241-24	BCSY0241	Criasi3	SYRPHYS Agro-Environnement	Adult	Leg	Veronique et Jean-Pierre SARTHOU	France	Arthropoda	Insecta	Diptera	Syrphidae	Eristalinae	Milesiini	Criorhina	Criorhina asilica	Jean-Pierre Sarthou	jean-pierre.sarthou@toulouse-inp.fr	Morphology	Yes	Milesiini	Eristalinae
BCSY	BCSY242-24	BCSY0242	Criber1	SYRPHYS Agro-Environnement	Adult	Leg	Veronique et Jean-Pierre SARTHOU	France	Arthropoda	Insecta	Diptera	Syrphidae	Eristalinae	Milesiini	Matsumyia	Matsumyia berberina	Jean-Pierre Sarthou	jean-pierre.sarthou@toulouse-inp.fr	Morphology	Yes	Milesiini	Eristalinae
BCSY	BCSY243-24	BCSY0243	Criber2	SYRPHYS Agro-Environnement	Adult	Leg	Veronique et Jean-Pierre SARTHOU	France	Arthropoda	Insecta	Diptera	Syrphidae	Eristalinae	Milesiini	Matsumyia	Matsumyia berberina	Jean-Pierre Sarthou	jean-pierre.sarthou@toulouse-inp.fr	Morphology	Yes	Milesiini	Eristalinae
BCSY	BCSY244-24	BCSY0244	Criber3	SYRPHYS Agro-Environnement	Adult	Leg	Veronique et Jean-Pierre SARTHOU	France	Arthropoda	Insecta	Diptera	Syrphidae	Eristalinae	Milesiini	Matsumyia	Matsumyia berberina	Jean-Pierre Sarthou	jean-pierre.sarthou@toulouse-inp.fr	Morphology	Yes	Milesiini	Eristalinae
BCSY	BCSY245-24	BCSY0245	Criflo1	SYRPHYS Agro-Environnement	Adult	Leg	Veronique et Jean-Pierre SARTHOU	France	Arthropoda	Insecta	Diptera	Syrphidae	Eristalinae	Milesiini	Criorhina	Criorhina floccosa	Jean-Pierre Sarthou	jean-pierre.sarthou@toulouse-inp.fr	Morphology	Yes	Milesiini	Eristalinae
BCSY	BCSY246-24	BCSY0246	Criflo2	SYRPHYS Agro-Environnement	Adult	Leg	Veronique et Jean-Pierre SARTHOU	France	Arthropoda	Insecta	Diptera	Syrphidae	Eristalinae	Milesiini	Criorhina	Criorhina floccosa	Jean-Pierre Sarthou	jean-pierre.sarthou@toulouse-inp.fr	Morphology	Yes	Milesiini	Eristalinae
BCSY	BCSY247-24	BCSY0247	Criflo3	SYRPHYS Agro-Environnement	Adult	Leg	Veronique et Jean-Pierre SARTHOU	France	Arthropoda	Insecta	Diptera	Syrphidae	Eristalinae	Milesiini	Criorhina	Criorhina floccosa	Jean-Pierre Sarthou	jean-pierre.sarthou@toulouse-inp.fr	Morphology	Yes	Milesiini	Eristalinae
BCSY	BCSY248-24	BCSY0248	Cripac1	SYRPHYS Agro-Environnement	Adult	Leg	Veronique et Jean-Pierre SARTHOU	France	Arthropoda	Insecta	Diptera	Syrphidae	Eristalinae	Milesiini	Criorhina	Criorhina pachymera	Jean-Pierre Sarthou	jean-pierre.sarthou@toulouse-inp.fr	Morphology	Yes	Milesiini	Eristalinae
BCSY	BCSY249-24	BCSY0249	Cripac2	SYRPHYS Agro-Environnement	Adult	Leg	Veronique et Jean-Pierre SARTHOU	France	Arthropoda	Insecta	Diptera	Syrphidae	Eristalinae	Milesiini	Criorhina	Criorhina pachymera	Jean-Pierre Sarthou	jean-pierre.sarthou@toulouse-inp.fr	Morphology	Yes	Milesiini	Eristalinae
BCSY	BCSY250-24	BCSY0250	Criran	SYRPHYS Agro-Environnement	Adult	Leg	Veronique et Jean-Pierre SARTHOU	France	Arthropoda	Insecta	Diptera	Syrphidae	Eristalinae	Milesiini	Criorhina	Criorhina ranunculi	Jean-Pierre Sarthou	jean-pierre.sarthou@toulouse-inp.fr	Morphology	Yes	Milesiini	Eristalinae
BCSY	BCSY251-24	BCSY0251	Dasfri1	SYRPHYS Agro-Environnement	Adult	Leg	Veronique et Jean-Pierre SARTHOU	France	Arthropoda	Insecta	Diptera	Syrphidae	Syrphinae	Syrphini	Dasysyrphus	Dasysyrphus friuliensis	Jean-Pierre Sarthou	jean-pierre.sarthou@toulouse-inp.fr	Morphology	No	Syrphini	Syrphinae
BCSY	BCSY252-24	BCSY0252	Dasfri2	SYRPHYS Agro-Environnement	Adult	Leg	Veronique et Jean-Pierre SARTHOU	France	Arthropoda	Insecta	Diptera	Syrphidae	Syrphinae	Syrphini	Dasysyrphus	Dasysyrphus friuliensis	Jean-Pierre Sarthou	jean-pierre.sarthou@toulouse-inp.fr	Morphology	Yes	Syrphini	Syrphinae
BCSY	BCSY253-24	BCSY0253	Dasfri3	SYRPHYS Agro-Environnement	Adult	Leg	Veronique et Jean-Pierre SARTHOU	France	Arthropoda	Insecta	Diptera	Syrphidae	Syrphinae	Syrphini	Dasysyrphus	Dasysyrphus friuliensis	Jean-Pierre Sarthou	jean-pierre.sarthou@toulouse-inp.fr	Morphology	Yes	Syrphini	Syrphinae
BCSY	BCSY254-24	BCSY0254	Dashil1	SYRPHYS Agro-Environnement	Adult	Leg	Veronique et Jean-Pierre SARTHOU	France	Arthropoda	Insecta	Diptera	Syrphidae	Syrphinae	Syrphini	Dasysyrphus	Dasysyrphus hilaris	Jean-Pierre Sarthou	jean-pierre.sarthou@toulouse-inp.fr	Morphology	Yes	Syrphini	Syrphinae
BCSY	BCSY255-24	BCSY0255	Dashil2	SYRPHYS Agro-Environnement	Adult	Leg	Veronique et Jean-Pierre SARTHOU	France	Arthropoda	Insecta	Diptera	Syrphidae	Syrphinae	Syrphini	Dasysyrphus	Dasysyrphus hilaris	Jean-Pierre Sarthou	jean-pierre.sarthou@toulouse-inp.fr	Morphology	Yes	Syrphini	Syrphinae
BCSY	BCSY256-24	BCSY0256	Daslen1	SYRPHYS Agro-Environnement	Adult	Leg	Veronique et Jean-Pierre SARTHOU	France	Arthropoda	Insecta	Diptera	Syrphidae	Syrphinae	Syrphini	Dasysyrphus	Dasysyrphus lenensis	Jean-Pierre Sarthou	jean-pierre.sarthou@toulouse-inp.fr	Morphology	Yes	Syrphini	Syrphinae
BCSY	BCSY257-24	BCSY0257	Daslen2	SYRPHYS Agro-Environnement	Adult	Leg	Veronique et Jean-Pierre SARTHOU	France	Arthropoda	Insecta	Diptera	Syrphidae	Syrphinae	Syrphini	Dasysyrphus	Dasysyrphus lenensis	Jean-Pierre Sarthou	jean-pierre.sarthou@toulouse-inp.fr	Morphology	No	Syrphini	Syrphinae
BCSY	BCSY258-24	BCSY0258	Daspau1	SYRPHYS Agro-Environnement	Adult	Leg	Veronique et Jean-Pierre SARTHOU	France	Arthropoda	Insecta	Diptera	Syrphidae	Syrphinae	Syrphini	Dasysyrphus	Dasysyrphus pauxillus	Jean-Pierre Sarthou	jean-pierre.sarthou@toulouse-inp.fr	Morphology	Yes	Syrphini	Syrphinae
BCSY	BCSY259-24	BCSY0259	Daspau2	SYRPHYS Agro-Environnement	Adult	Leg	Veronique et Jean-Pierre SARTHOU	France	Arthropoda	Insecta	Diptera	Syrphidae	Syrphinae	Syrphini	Dasysyrphus	Dasysyrphus pauxillus	Jean-Pierre Sarthou	jean-pierre.sarthou@toulouse-inp.fr	Morphology	Yes	Syrphini	Syrphinae
BCSY	BCSY260-24	BCSY0260	Daspin1	SYRPHYS Agro-Environnement	Adult	Leg	Veronique et Jean-Pierre SARTHOU	France	Arthropoda	Insecta	Diptera	Syrphidae	Syrphinae	Syrphini	Dasysyrphus	Dasysyrphus pinastri	Jean-Pierre Sarthou	jean-pierre.sarthou@toulouse-inp.fr	Morphology	Yes	Syrphini	Syrphinae
BCSY	BCSY261-24	BCSY0261	Daspin2	SYRPHYS Agro-Environnement	Adult	Leg	Veronique et Jean-Pierre SARTHOU	France	Arthropoda	Insecta	Diptera	Syrphidae	Syrphinae	Syrphini	Dasysyrphus	Dasysyrphus pinastri	Jean-Pierre Sarthou	jean-pierre.sarthou@toulouse-inp.fr	Morphology	Yes	Syrphini	Syrphinae
BCSY	BCSY262-24	BCSY0262	Dastri1	SYRPHYS Agro-Environnement	Adult	Leg	Veronique et Jean-Pierre SARTHOU	France	Arthropoda	Insecta	Diptera	Syrphidae	Syrphinae	Syrphini	Dasysyrphus	Dasysyrphus tricinctus	Jean-Pierre Sarthou	jean-pierre.sarthou@toulouse-inp.fr	Morphology	Yes	Syrphini	Syrphinae
BCSY	BCSY263-24	BCSY0263	Dastri2	SYRPHYS Agro-Environnement	Adult	Leg	Veronique et Jean-Pierre SARTHOU	France	Arthropoda	Insecta	Diptera	Syrphidae	Syrphinae	Syrphini	Dasysyrphus	Dasysyrphus tricinctus	Jean-Pierre Sarthou	jean-pierre.sarthou@toulouse-inp.fr	Morphology	Yes	Syrphini	Syrphinae
BCSY	BCSY264-24	BCSY0264	Dasalb1	SYRPHYS Agro-Environnement	Adult	Leg	Veronique et Jean-Pierre SARTHOU	France	Arthropoda	Insecta	Diptera	Syrphidae	Syrphinae	Syrphini	Dasysyrphus	Dasysyrphus albostriatus	Jean-Pierre Sarthou	jean-pierre.sarthou@toulouse-inp.fr	Morphology	No	Syrphini	Syrphinae
BCSY	BCSY265-24	BCSY0265	Dasven1	SYRPHYS Agro-Environnement	Adult	Leg	Veronique et Jean-Pierre SARTHOU	France	Arthropoda	Insecta	Diptera	Syrphidae	Syrphinae	Syrphini	Dasysyrphus	Dasysyrphus venustus	Jean-Pierre Sarthou	jean-pierre.sarthou@toulouse-inp.fr	Morphology	No	Syrphini	Syrphinae
BCSY	BCSY266-24	BCSY0266	Dasalb2	SYRPHYS Agro-Environnement	Adult	Leg	Veronique et Jean-Pierre SARTHOU	France	Arthropoda	Insecta	Diptera	Syrphidae	Syrphinae	Syrphini	Dasysyrphus	Dasysyrphus albostriatus	Jean-Pierre Sarthou	jean-pierre.sarthou@toulouse-inp.fr	Morphology	Yes	Syrphini	Syrphinae
BCSY	BCSY267-24	BCSY0267	Dasegg	SYRPHYS Agro-Environnement	Adult	Leg	Veronique et Jean-Pierre SARTHOU	France	Arthropoda	Insecta	Diptera	Syrphidae	Syrphinae	Syrphini	Dasysyrphus	Dasysyrphus eggeri	Jean-Pierre Sarthou	jean-pierre.sarthou@toulouse-inp.fr	Morphology	Yes	Syrphini	Syrphinae
BCSY	BCSY268-24	BCSY0268	Didaln	SYRPHYS Agro-Environnement	Adult	Leg	Veronique et Jean-Pierre SARTHOU	France	Arthropoda	Insecta	Diptera	Syrphidae	Syrphinae	Syrphini	Didea	Didea alneti	Jean-Pierre Sarthou	jean-pierre.sarthou@toulouse-inp.fr	Morphology	Yes	Syrphini	Syrphinae
BCSY	BCSY269-24	BCSY0269	Didfas1	SYRPHYS Agro-Environnement	Adult	Leg	Veronique et Jean-Pierre SARTHOU	France	Arthropoda	Insecta	Diptera	Syrphidae	Syrphinae	Syrphini	Didea	Didea fasciata	Jean-Pierre Sarthou	jean-pierre.sarthou@toulouse-inp.fr	Morphology	Yes	Syrphini	Syrphinae
BCSY	BCSY270-24	BCSY0270	Didfas2	SYRPHYS Agro-Environnement	Adult	Leg	Veronique et Jean-Pierre SARTHOU	France	Arthropoda	Insecta	Diptera	Syrphidae	Syrphinae	Syrphini	Didea	Didea fasciata	Jean-Pierre Sarthou	jean-pierre.sarthou@toulouse-inp.fr	Morphology	Yes	Syrphini	Syrphinae
BCSY	BCSY271-24	BCSY0271	Didint1	SYRPHYS Agro-Environnement	Adult	Leg	Veronique et Jean-Pierre SARTHOU	France	Arthropoda	Insecta	Diptera	Syrphidae	Syrphinae	Syrphini	Didea	Didea intermedia	Jean-Pierre Sarthou	jean-pierre.sarthou@toulouse-inp.fr	Morphology	Yes	Syrphini	Syrphinae
BCSY	BCSY272-24	BCSY0272	Dasven2	SYRPHYS Agro-Environnement	Adult	Leg	Veronique et Jean-Pierre SARTHOU	France	Arthropoda	Insecta	Diptera	Syrphidae	Syrphinae	Syrphini	Dasysyrphus	Dasysyrphus venustus	Jean-Pierre Sarthou	jean-pierre.sarthou@toulouse-inp.fr	Morphology	Yes	Syrphini	Syrphinae
BCSY	BCSY273-24	BCSY0273	Didint2	SYRPHYS Agro-Environnement	Adult	Leg	Veronique et Jean-Pierre SARTHOU	France	Arthropoda	Insecta	Diptera	Syrphidae	Syrphinae	Syrphini	Didea	Didea intermedia	Jean-Pierre Sarthou	jean-pierre.sarthou@toulouse-inp.fr	Morphology	Yes	Syrphini	Syrphinae
BCSY	BCSY274-24	BCSY0274	Dordes1	SYRPHYS Agro-Environnement	Adult	Leg	Veronique et Jean-Pierre SARTHOU	France	Arthropoda	Insecta	Diptera	Syrphidae	Syrphinae	Syrphini	Doros	Doros destillatorius	Jean-Pierre Sarthou	jean-pierre.sarthou@toulouse-inp.fr	Morphology	Yes	Syrphini	Syrphinae
BCSY	BCSY275-24	BCSY0275	Dordes2	SYRPHYS Agro-Environnement	Adult	Leg	Veronique et Jean-Pierre SARTHOU	France	Arthropoda	Insecta	Diptera	Syrphidae	Syrphinae	Syrphini	Doros	Doros destillatorius	Jean-Pierre Sarthou	jean-pierre.sarthou@toulouse-inp.fr	Morphology	No	Syrphini	Syrphinae
BCSY	BCSY276-24	BCSY0276	Dorpro1	SYRPHYS Agro-Environnement	Adult	Leg	Veronique et Jean-Pierre SARTHOU	France	Arthropoda	Insecta	Diptera	Syrphidae	Syrphinae	Syrphini	Doros	Doros profuges	Jean-Pierre Sarthou	jean-pierre.sarthou@toulouse-inp.fr	Morphology	Yes	Syrphini	Syrphinae
BCSY	BCSY277-24	BCSY0277	Dorpro2	SYRPHYS Agro-Environnement	Adult	Leg	Veronique et Jean-Pierre SARTHOU	France	Arthropoda	Insecta	Diptera	Syrphidae	Syrphinae	Syrphini	Doros	Doros profuges	Jean-Pierre Sarthou	jean-pierre.sarthou@toulouse-inp.fr	Morphology	Yes	Syrphini	Syrphinae
BCSY	BCSY278-24	BCSY0278	Epidia1	SYRPHYS Agro-Environnement	Adult	Leg	Veronique et Jean-Pierre SARTHOU	France	Arthropoda	Insecta	Diptera	Syrphidae	Syrphinae	Syrphini	Epistrophe	Epistrophe diaphana	Jean-Pierre Sarthou	jean-pierre.sarthou@toulouse-inp.fr	Morphology	No	Syrphini	Syrphinae
BCSY	BCSY279-24	BCSY0279	Epidia2	SYRPHYS Agro-Environnement	Adult	Leg	Veronique et Jean-Pierre SARTHOU	France	Arthropoda	Insecta	Diptera	Syrphidae	Syrphinae	Syrphini	Epistrophe	Epistrophe diaphana	Jean-Pierre Sarthou	jean-pierre.sarthou@toulouse-inp.fr	Morphology	Yes	Syrphini	Syrphinae
BCSY	BCSY280-24	BCSY0280	Epieli1	SYRPHYS Agro-Environnement	Adult	Leg	Veronique et Jean-Pierre SARTHOU	France	Arthropoda	Insecta	Diptera	Syrphidae	Syrphinae	Syrphini	Epistrophe	Epistrophe eligans	Jean-Pierre Sarthou	jean-pierre.sarthou@toulouse-inp.fr	Morphology	Yes	Syrphini	Syrphinae
BCSY	BCSY281-24	BCSY0281	Epieli2	SYRPHYS Agro-Environnement	Adult	Leg	Veronique et Jean-Pierre SARTHOU	France	Arthropoda	Insecta	Diptera	Syrphidae	Syrphinae	Syrphini	Epistrophe	Epistrophe eligans	Jean-Pierre Sarthou	jean-pierre.sarthou@toulouse-inp.fr	Morphology	Yes	Syrphini	Syrphinae
BCSY	BCSY282-24	BCSY0282	Epifla1	SYRPHYS Agro-Environnement	Adult	Leg	Veronique et Jean-Pierre SARTHOU	France	Arthropoda	Insecta	Diptera	Syrphidae	Syrphinae	Syrphini	Epistrophe	Epistrophe flava	Jean-Pierre Sarthou	jean-pierre.sarthou@toulouse-inp.fr	Morphology	Yes	Syrphini	Syrphinae
BCSY	BCSY283-24	BCSY0283	Epifla2	SYRPHYS Agro-Environnement	Adult	Leg	Veronique et Jean-Pierre SARTHOU	France	Arthropoda	Insecta	Diptera	Syrphidae	Syrphinae	Syrphini	Epistrophe	Epistrophe flava	Jean-Pierre Sarthou	jean-pierre.sarthou@toulouse-inp.fr	Morphology	Yes	Syrphini	Syrphinae
BCSY	BCSY284-24	BCSY0284	Epigro1	SYRPHYS Agro-Environnement	Adult	Leg	Veronique et Jean-Pierre SARTHOU	France	Arthropoda	Insecta	Diptera	Syrphidae	Syrphinae	Syrphini	Epistrophe	Epistrophe grossulariae	Jean-Pierre Sarthou	jean-pierre.sarthou@toulouse-inp.fr	Morphology	Yes	Syrphini	Syrphinae
BCSY	BCSY285-24	BCSY0285	Epigro2	SYRPHYS Agro-Environnement	Adult	Leg	Veronique et Jean-Pierre SARTHOU	France	Arthropoda	Insecta	Diptera	Syrphidae	Syrphinae	Syrphini	Epistrophe	Epistrophe grossulariae	Jean-Pierre Sarthou	jean-pierre.sarthou@toulouse-inp.fr	Morphology	Yes	Syrphini	Syrphinae
BCSY	BCSY286-24	BCSY0286	Epimel1	SYRPHYS Agro-Environnement	Adult	Leg	Veronique et Jean-Pierre SARTHOU	France	Arthropoda	Insecta	Diptera	Syrphidae	Syrphinae	Syrphini	Epistrophe	Epistrophe melanostoma	Jean-Pierre Sarthou	jean-pierre.sarthou@toulouse-inp.fr	Morphology	Yes	Syrphini	Syrphinae
BCSY	BCSY287-24	BCSY0287	Epimel2	SYRPHYS Agro-Environnement	Adult	Leg	Veronique et Jean-Pierre SARTHOU	France	Arthropoda	Insecta	Diptera	Syrphidae	Syrphinae	Syrphini	Epistrophe	Epistrophe melanostoma	Jean-Pierre Sarthou	jean-pierre.sarthou@toulouse-inp.fr	Morphology	Yes	Syrphini	Syrphinae
BCSY	BCSY288-24	BCSY0288	Epinit1	SYRPHYS Agro-Environnement	Adult	Leg	Veronique et Jean-Pierre SARTHOU	France	Arthropoda	Insecta	Diptera	Syrphidae	Syrphinae	Syrphini	Epistrophe	Epistrophe nitidicollis	Jean-Pierre Sarthou	jean-pierre.sarthou@toulouse-inp.fr	Morphology	No	Syrphini	Syrphinae
BCSY	BCSY289-24	BCSY0289	Epinit2	SYRPHYS Agro-Environnement	Adult	Leg	Veronique et Jean-Pierre SARTHOU	France	Arthropoda	Insecta	Diptera	Syrphidae	Syrphinae	Syrphini	Epistrophe	Epistrophe nitidicollis	Jean-Pierre Sarthou	jean-pierre.sarthou@toulouse-inp.fr	Morphology	Yes	Syrphini	Syrphinae
BCSY	BCSY290-24	BCSY0290	Episteuc1	SYRPHYS Agro-Environnement	Adult	Leg	Veronique et Jean-Pierre SARTHOU	France	Arthropoda	Insecta	Diptera	Syrphidae	Syrphinae	Syrphini	Meligramma	Meligramma euchroma	Jean-Pierre Sarthou	jean-pierre.sarthou@toulouse-inp.fr	Morphology	Yes	Syrphini	Syrphinae
BCSY	BCSY291-24	BCSY0291	Episteuc2	SYRPHYS Agro-Environnement	Adult	Leg	Veronique et Jean-Pierre SARTHOU	France	Arthropoda	Insecta	Diptera	Syrphidae	Syrphinae	Syrphini	Meligramma	Meligramma euchroma	Jean-Pierre Sarthou	jean-pierre.sarthou@toulouse-inp.fr	Morphology	Yes	Syrphini	Syrphinae
BCSY	BCSY292-24	BCSY0292	Episybal1	SYRPHYS Agro-Environnement	Adult	Leg	Veronique et Jean-Pierre SARTHOU	France	Arthropoda	Insecta	Diptera	Syrphidae	Syrphinae	Syrphini	Episyrphus	Episyrphus balteatus	Jean-Pierre Sarthou	jean-pierre.sarthou@toulouse-inp.fr	Morphology	No	Syrphini	Syrphinae
BCSY	BCSY293-24	BCSY0293	Episybal2	SYRPHYS Agro-Environnement	Adult	Leg	Veronique et Jean-Pierre SARTHOU	France	Arthropoda	Insecta	Diptera	Syrphidae	Syrphinae	Syrphini	Episyrphus	Episyrphus balteatus	Jean-Pierre Sarthou	jean-pierre.sarthou@toulouse-inp.fr	Morphology	No	Syrphini	Syrphinae
BCSY	BCSY294-24	BCSY0294	Episybal3	SYRPHYS Agro-Environnement	Adult	Leg	Veronique et Jean-Pierre SARTHOU	France	Arthropoda	Insecta	Diptera	Syrphidae	Syrphinae	Syrphini	Episyrphus	Episyrphus balteatus	Jean-Pierre Sarthou	jean-pierre.sarthou@toulouse-inp.fr	Morphology	Yes	Syrphini	Syrphinae
BCSY	BCSY295-24	BCSY0295	Erisaen1	SYRPHYS Agro-Environnement	Adult	Leg	Veronique et Jean-Pierre SARTHOU	France	Arthropoda	Insecta	Diptera	Syrphidae	Eristalinae	Eristalini	Eristalinus	Eristalinus aeneus	Jean-Pierre Sarthou	jean-pierre.sarthou@toulouse-inp.fr	Morphology	Yes	Eristalini	Eristalinae
BCSY	BCSY296-24	BCSY0296	Erisaen2	SYRPHYS Agro-Environnement	Adult	Leg	Veronique et Jean-Pierre SARTHOU	France	Arthropoda	Insecta	Diptera	Syrphidae	Eristalinae	Eristalini	Eristalinus	Eristalinus aeneus	Jean-Pierre Sarthou	jean-pierre.sarthou@toulouse-inp.fr	Morphology	No	Eristalini	Eristalinae
BCSY	BCSY297-24	BCSY0297	Erismeg	SYRPHYS Agro-Environnement	Adult	Leg	Veronique et Jean-Pierre SARTHOU	France	Arthropoda	Insecta	Diptera	Syrphidae	Eristalinae	Eristalini	Eristalinus	Eristalinus megacephalus	Jean-Pierre Sarthou	jean-pierre.sarthou@toulouse-inp.fr	Morphology	No	Eristalini	Eristalinae
BCSY	BCSY298-24	BCSY0298	Erissep	SYRPHYS Agro-Environnement	Adult	Leg	Veronique et Jean-Pierre SARTHOU	France	Arthropoda	Insecta	Diptera	Syrphidae	Eristalinae	Eristalini	Eristalinus	Eristalinus sepulchralis	Jean-Pierre Sarthou	jean-pierre.sarthou@toulouse-inp.fr	Morphology	No	Eristalini	Eristalinae
BCSY	BCSY299-24	BCSY0299	Eristae	SYRPHYS Agro-Environnement	Adult	Leg	Veronique et Jean-Pierre SARTHOU	France	Arthropoda	Insecta	Diptera	Syrphidae	Eristalinae	Eristalini	Eristalinus	Eristalinus taeniops	Jean-Pierre Sarthou	jean-pierre.sarthou@toulouse-inp.fr	Morphology	Yes	Eristalini	Eristalinae
BCSY	BCSY300-24	BCSY0300	Erijug1	SYRPHYS Agro-Environnement	Adult	Leg	Veronique et Jean-Pierre SARTHOU	France	Arthropoda	Insecta	Diptera	Syrphidae	Eristalinae	Eristalini	Eristalis	Eristalis jugorum	Jean-Pierre Sarthou	jean-pierre.sarthou@toulouse-inp.fr	Morphology	No	Eristalini	Eristalinae
BCSY	BCSY301-24	BCSY0301	Erijug2	SYRPHYS Agro-Environnement	Adult	Leg	Veronique et Jean-Pierre SARTHOU	France	Arthropoda	Insecta	Diptera	Syrphidae	Eristalinae	Eristalini	Eristalis	Eristalis jugorum	Jean-Pierre Sarthou	jean-pierre.sarthou@toulouse-inp.fr	Morphology	No	Eristalini	Eristalinae
BCSY	BCSY302-24	BCSY0302	Eriarb1	SYRPHYS Agro-Environnement	Adult	Leg	Veronique et Jean-Pierre SARTHOU	France	Arthropoda	Insecta	Diptera	Syrphidae	Eristalinae	Eristalini	Eristalis	Eristalis arbustorum	Jean-Pierre Sarthou	jean-pierre.sarthou@toulouse-inp.fr	Morphology	No	Eristalini	Eristalinae
BCSY	BCSY303-24	BCSY0303	Eriarb2	SYRPHYS Agro-Environnement	Adult	Leg	Veronique et Jean-Pierre SARTHOU	France	Arthropoda	Insecta	Diptera	Syrphidae	Eristalinae	Eristalini	Eristalis	Eristalis arbustorum	Jean-Pierre Sarthou	jean-pierre.sarthou@toulouse-inp.fr	Morphology	No	Eristalini	Eristalinae
BCSY	BCSY304-24	BCSY0304	Eriinter1	SYRPHYS Agro-Environnement	Adult	Leg	Veronique et Jean-Pierre SARTHOU	France	Arthropoda	Insecta	Diptera	Syrphidae	Eristalinae	Eristalini	Eristalis	Eristalis arbustorum	Jean-Pierre Sarthou	jean-pierre.sarthou@toulouse-inp.fr	Morphology	No	Eristalini	Eristalinae
BCSY	BCSY305-24	BCSY0305	Eriinter2	SYRPHYS Agro-Environnement	Adult	Leg	Veronique et Jean-Pierre SARTHOU	France	Arthropoda	Insecta	Diptera	Syrphidae	Eristalinae	Eristalini	Eristalis	Eristalis arbustorum	Jean-Pierre Sarthou	jean-pierre.sarthou@toulouse-inp.fr	Morphology	No	Eristalini	Eristalinae
BCSY	BCSY306-24	BCSY0306	Eriintri1	SYRPHYS Agro-Environnement	Adult	Leg	Veronique et Jean-Pierre SARTHOU	France	Arthropoda	Insecta	Diptera	Syrphidae	Eristalinae	Eristalini	Eristalis	Eristalis intricaria	Jean-Pierre Sarthou	jean-pierre.sarthou@toulouse-inp.fr	Morphology	Yes	Eristalini	Eristalinae
BCSY	BCSY307-24	BCSY0307	Eriintri2	SYRPHYS Agro-Environnement	Adult	Leg	Veronique et Jean-Pierre SARTHOU	France	Arthropoda	Insecta	Diptera	Syrphidae	Eristalinae	Eristalini	Eristalis	Eristalis intricaria	Jean-Pierre Sarthou	jean-pierre.sarthou@toulouse-inp.fr	Morphology	Yes	Eristalini	Eristalinae
BCSY	BCSY308-24	BCSY0308	Erilin1	SYRPHYS Agro-Environnement	Adult	Leg	Veronique et Jean-Pierre SARTHOU	France	Arthropoda	Insecta	Diptera	Syrphidae	Eristalinae	Eristalini	Eristalis	Eristalis horticola	Jean-Pierre Sarthou	jean-pierre.sarthou@toulouse-inp.fr	Morphology	Yes	Eristalini	Eristalinae
BCSY	BCSY309-24	BCSY0309	Erilin2	SYRPHYS Agro-Environnement	Adult	Leg	Veronique et Jean-Pierre SARTHOU	France	Arthropoda	Insecta	Diptera	Syrphidae	Eristalinae	Eristalini	Eristalis	Eristalis horticola	Jean-Pierre Sarthou	jean-pierre.sarthou@toulouse-inp.fr	Morphology	No	Eristalini	Eristalinae
BCSY	BCSY310-24	BCSY0310	Eriper1	SYRPHYS Agro-Environnement	Adult	Leg	Veronique et Jean-Pierre SARTHOU	France	Arthropoda	Insecta	Diptera	Syrphidae	Eristalinae	Eristalini	Eristalis	Eristalis pertinax	Jean-Pierre Sarthou	jean-pierre.sarthou@toulouse-inp.fr	Morphology	No	Eristalini	Eristalinae
BCSY	BCSY311-24	BCSY0311	Eriper2	SYRPHYS Agro-Environnement	Adult	Leg	Veronique et Jean-Pierre SARTHOU	France	Arthropoda	Insecta	Diptera	Syrphidae	Eristalinae	Eristalini	Eristalis	Eristalis pertinax	Jean-Pierre Sarthou	jean-pierre.sarthou@toulouse-inp.fr	Morphology	Yes	Eristalini	Eristalinae
BCSY	BCSY312-24	BCSY0312	Eripic	SYRPHYS Agro-Environnement	Adult	Leg	Veronique et Jean-Pierre SARTHOU	France	Arthropoda	Insecta	Diptera	Syrphidae	Eristalinae	Eristalini	Eristalis	Eristalis picea	Jean-Pierre Sarthou	jean-pierre.sarthou@toulouse-inp.fr	Morphology	No	Eristalini	Eristalinae
BCSY	BCSY313-24	BCSY0313	Erisim1	SYRPHYS Agro-Environnement	Adult	Leg	Veronique et Jean-Pierre SARTHOU	France	Arthropoda	Insecta	Diptera	Syrphidae	Eristalinae	Eristalini	Eristalis	Eristalis similis	Jean-Pierre Sarthou	jean-pierre.sarthou@toulouse-inp.fr	Morphology	Yes	Eristalini	Eristalinae
BCSY	BCSY314-24	BCSY0314	Erisim2	SYRPHYS Agro-Environnement	Adult	Leg	Veronique et Jean-Pierre SARTHOU	France	Arthropoda	Insecta	Diptera	Syrphidae	Eristalinae	Eristalini	Eristalis	Eristalis similis	Jean-Pierre Sarthou	jean-pierre.sarthou@toulouse-inp.fr	Morphology	Yes	Eristalini	Eristalinae
BCSY	BCSY315-24	BCSY0315	Eriten1	SYRPHYS Agro-Environnement	Adult	Leg	Veronique et Jean-Pierre SARTHOU	France	Arthropoda	Insecta	Diptera	Syrphidae	Eristalinae	Eristalini	Eristalis	Eristalis tenax	Jean-Pierre Sarthou	jean-pierre.sarthou@toulouse-inp.fr	Morphology	Yes	Eristalini	Eristalinae
BCSY	BCSY316-24	BCSY0316	Eriten2	SYRPHYS Agro-Environnement	Adult	Leg	Veronique et Jean-Pierre SARTHOU	France	Arthropoda	Insecta	Diptera	Syrphidae	Eristalinae	Eristalini	Eristalis	Eristalis tenax	Jean-Pierre Sarthou	jean-pierre.sarthou@toulouse-inp.fr	Morphology	Yes	Eristalini	Eristalinae
BCSY	BCSY317-24	BCSY0317	Eumela	SYRPHYS Agro-Environnement	Adult	Leg	Veronique et Jean-Pierre SARTHOU	France	Arthropoda	Insecta	Diptera	Syrphidae	Eristalinae	Merodontini	Eumerus	Eumerus hungaricus	Jean-Pierre Sarthou	jean-pierre.sarthou@toulouse-inp.fr	Morphology	No	Merodontini	Eristalinae
BCSY	BCSY318-24	BCSY0318	Eumfla1	SYRPHYS Agro-Environnement	Adult	Leg	Veronique et Jean-Pierre SARTHOU	France	Arthropoda	Insecta	Diptera	Syrphidae	Eristalinae	Merodontini	Eumerus	Eumerus flavitarsis	Jean-Pierre Sarthou	jean-pierre.sarthou@toulouse-inp.fr	Morphology	Yes	Merodontini	Eristalinae
BCSY	BCSY319-24	BCSY0319	Eumfla2	SYRPHYS Agro-Environnement	Adult	Leg	Veronique et Jean-Pierre SARTHOU	France	Arthropoda	Insecta	Diptera	Syrphidae	Eristalinae	Merodontini	Eumerus	Eumerus flavitarsis	Jean-Pierre Sarthou	jean-pierre.sarthou@toulouse-inp.fr	Morphology	No	Merodontini	Eristalinae
BCSY	BCSY320-24	BCSY0320	Eumfun1	SYRPHYS Agro-Environnement	Adult	Leg	Veronique et Jean-Pierre SARTHOU	France	Arthropoda	Insecta	Diptera	Syrphidae	Eristalinae	Merodontini	Eumerus	Eumerus funeralis	Jean-Pierre Sarthou	jean-pierre.sarthou@toulouse-inp.fr	Morphology	Yes	Merodontini	Eristalinae
BCSY	BCSY321-24	BCSY0321	Eumfun2	SYRPHYS Agro-Environnement	Adult	Leg	Veronique et Jean-Pierre SARTHOU	France	Arthropoda	Insecta	Diptera	Syrphidae	Eristalinae	Merodontini	Eumerus	Eumerus funeralis	Jean-Pierre Sarthou	jean-pierre.sarthou@toulouse-inp.fr	Morphology	No	Merodontini	Eristalinae
BCSY	BCSY322-24	BCSY0322	Eumgra	SYRPHYS Agro-Environnement	Adult	Leg	Veronique et Jean-Pierre SARTHOU	France	Arthropoda	Insecta	Diptera	Syrphidae	Eristalinae	Merodontini	Eumerus	Eumerus grandis	Jean-Pierre Sarthou	jean-pierre.sarthou@toulouse-inp.fr	Morphology	Yes	Merodontini	Eristalinae
BCSY	BCSY323-24	BCSY0323	Eumorn1	SYRPHYS Agro-Environnement	Adult	Leg	Veronique et Jean-Pierre SARTHOU	France	Arthropoda	Insecta	Diptera	Syrphidae	Eristalinae	Merodontini	Eumerus	Eumerus ornatus	Jean-Pierre Sarthou	jean-pierre.sarthou@toulouse-inp.fr	Morphology	Yes	Merodontini	Eristalinae
BCSY	BCSY324-24	BCSY0324	Eumorn2	SYRPHYS Agro-Environnement	Adult	Leg	Veronique et Jean-Pierre SARTHOU	France	Arthropoda	Insecta	Diptera	Syrphidae	Eristalinae	Merodontini	Eumerus	Eumerus ornatus	Jean-Pierre Sarthou	jean-pierre.sarthou@toulouse-inp.fr	Morphology	Yes	Merodontini	Eristalinae
BCSY	BCSY325-24	BCSY0325	Eumruf1	SYRPHYS Agro-Environnement	Adult	Leg	Veronique et Jean-Pierre SARTHOU	France	Arthropoda	Insecta	Diptera	Syrphidae	Eristalinae	Merodontini	Eumerus	Eumerus ruficornis	Jean-Pierre Sarthou	jean-pierre.sarthou@toulouse-inp.fr	Morphology	Yes	Merodontini	Eristalinae
BCSY	BCSY326-24	BCSY0326	Eumruf2	SYRPHYS Agro-Environnement	Adult	Leg	Veronique et Jean-Pierre SARTHOU	France	Arthropoda	Insecta	Diptera	Syrphidae	Eristalinae	Merodontini	Eumerus	Eumerus ruficornis	Jean-Pierre Sarthou	jean-pierre.sarthou@toulouse-inp.fr	Morphology	Yes	Merodontini	Eristalinae
BCSY	BCSY327-24	BCSY0327	Eumsab	SYRPHYS Agro-Environnement	Adult	Leg	Veronique et Jean-Pierre SARTHOU	France	Arthropoda	Insecta	Diptera	Syrphidae	Eristalinae	Merodontini	Eumerus	Eumerus sabulonum	Jean-Pierre Sarthou	jean-pierre.sarthou@toulouse-inp.fr	Morphology	Yes	Merodontini	Eristalinae
BCSY	BCSY328-24	BCSY0328	Eumsin1	SYRPHYS Agro-Environnement	Adult	Leg	Veronique et Jean-Pierre SARTHOU	France	Arthropoda	Insecta	Diptera	Syrphidae	Eristalinae	Merodontini	Eumerus	Eumerus sinuatus	Jean-Pierre Sarthou	jean-pierre.sarthou@toulouse-inp.fr	Morphology	Yes	Merodontini	Eristalinae
BCSY	BCSY329-24	BCSY0329	Eumsin2	SYRPHYS Agro-Environnement	Adult	Leg	Veronique et Jean-Pierre SARTHOU	France	Arthropoda	Insecta	Diptera	Syrphidae	Eristalinae	Merodontini	Eumerus	Eumerus sinuatus	Jean-Pierre Sarthou	jean-pierre.sarthou@toulouse-inp.fr	Morphology	Yes	Merodontini	Eristalinae
BCSY	BCSY330-24	BCSY0330	Eumsog1	SYRPHYS Agro-Environnement	Adult	Leg	Veronique et Jean-Pierre SARTHOU	France	Arthropoda	Insecta	Diptera	Syrphidae	Eristalinae	Merodontini	Eumerus	Eumerus sogdianus	Jean-Pierre Sarthou	jean-pierre.sarthou@toulouse-inp.fr	Morphology	Yes	Merodontini	Eristalinae
BCSY	BCSY331-24	BCSY0331	Eumsog2	SYRPHYS Agro-Environnement	Adult	Leg	Veronique et Jean-Pierre SARTHOU	France	Arthropoda	Insecta	Diptera	Syrphidae	Eristalinae	Merodontini	Eumerus	Eumerus sogdianus	Jean-Pierre Sarthou	jean-pierre.sarthou@toulouse-inp.fr	Morphology	Yes	Merodontini	Eristalinae
BCSY	BCSY332-24	BCSY0332	Eumstr1	SYRPHYS Agro-Environnement	Adult	Leg	Veronique et Jean-Pierre SARTHOU	France	Arthropoda	Insecta	Diptera	Syrphidae	Eristalinae	Merodontini	Eumerus	Eumerus strigatus	Jean-Pierre Sarthou	jean-pierre.sarthou@toulouse-inp.fr	Morphology	Yes	Merodontini	Eristalinae
BCSY	BCSY333-24	BCSY0333	Eumstr2	SYRPHYS Agro-Environnement	Adult	Leg	Veronique et Jean-Pierre SARTHOU	France	Arthropoda	Insecta	Diptera	Syrphidae	Eristalinae	Merodontini	Eumerus	Eumerus strigatus	Jean-Pierre Sarthou	jean-pierre.sarthou@toulouse-inp.fr	Morphology	Yes	Merodontini	Eristalinae
BCSY	BCSY334-24	BCSY0334	Eumtar1	SYRPHYS Agro-Environnement	Adult	Leg	Veronique et Jean-Pierre SARTHOU	France	Arthropoda	Insecta	Diptera	Syrphidae	Eristalinae	Merodontini	Eumerus	Eumerus tarsalis	Jean-Pierre Sarthou	jean-pierre.sarthou@toulouse-inp.fr	Morphology	Yes	Merodontini	Eristalinae
BCSY	BCSY335-24	BCSY0335	Eumtar2	SYRPHYS Agro-Environnement	Adult	Leg	Veronique et Jean-Pierre SARTHOU	France	Arthropoda	Insecta	Diptera	Syrphidae	Eristalinae	Merodontini	Eumerus	Eumerus tarsalis	Jean-Pierre Sarthou	jean-pierre.sarthou@toulouse-inp.fr	Morphology	Yes	Merodontini	Eristalinae
BCSY	BCSY336-24	BCSY0336	Eumtri1	SYRPHYS Agro-Environnement	Adult	Leg	Veronique et Jean-Pierre SARTHOU	France	Arthropoda	Insecta	Diptera	Syrphidae	Eristalinae	Merodontini	Eumerus	Eumerus tricolor	Jean-Pierre Sarthou	jean-pierre.sarthou@toulouse-inp.fr	Morphology	No	Merodontini	Eristalinae
BCSY	BCSY337-24	BCSY0337	Eumtri2	SYRPHYS Agro-Environnement	Adult	Leg	Veronique et Jean-Pierre SARTHOU	France	Arthropoda	Insecta	Diptera	Syrphidae	Eristalinae	Merodontini	Eumerus	Eumerus tricolor	Jean-Pierre Sarthou	jean-pierre.sarthou@toulouse-inp.fr	Morphology	Yes	Merodontini	Eristalinae
BCSY	BCSY338-24	BCSY0338	Eumamo1	SYRPHYS Agro-Environnement	Adult	Leg	Veronique et Jean-Pierre SARTHOU	France	Arthropoda	Insecta	Diptera	Syrphidae	Eristalinae	Merodontini	Eumerus	Eumerus amoenus	Jean-Pierre Sarthou	jean-pierre.sarthou@toulouse-inp.fr	Morphology	No	Merodontini	Eristalinae
BCSY	BCSY339-24	BCSY0339	Eumamo2	SYRPHYS Agro-Environnement	Adult	Leg	Veronique et Jean-Pierre SARTHOU	France	Arthropoda	Insecta	Diptera	Syrphidae	Eristalinae	Merodontini	Eumerus	Eumerus amoenus	Jean-Pierre Sarthou	jean-pierre.sarthou@toulouse-inp.fr	Morphology	Yes	Merodontini	Eristalinae
BCSY	BCSY340-24	BCSY0340	Eumunc	SYRPHYS Agro-Environnement	Adult	Leg	Veronique et Jean-Pierre SARTHOU	France	Arthropoda	Insecta	Diptera	Syrphidae	Eristalinae	Merodontini	Eumerus	Eumerus uncipes	Jean-Pierre Sarthou	jean-pierre.sarthou@toulouse-inp.fr	Morphology	Yes	Merodontini	Eristalinae
BCSY	BCSY341-24	BCSY0341	Eumvan	SYRPHYS Agro-Environnement	Adult	Leg	Veronique et Jean-Pierre SARTHOU	France	Arthropoda	Insecta	Diptera	Syrphidae	Eristalinae	Merodontini	Eumerus	Eumerus vandenberghei	Jean-Pierre Sarthou	jean-pierre.sarthou@toulouse-inp.fr	Morphology	Yes	Merodontini	Eristalinae
BCSY	BCSY342-24	BCSY0342	Eupbuc1	SYRPHYS Agro-Environnement	Adult	Leg	Veronique et Jean-Pierre SARTHOU	France	Arthropoda	Insecta	Diptera	Syrphidae	Syrphinae	Syrphini	Eupeodes	Eupeodes bucculatus	Jean-Pierre Sarthou	jean-pierre.sarthou@toulouse-inp.fr	Morphology	Yes	Syrphini	Syrphinae
BCSY	BCSY343-24	BCSY0343	Eupbuc2	SYRPHYS Agro-Environnement	Adult	Leg	Veronique et Jean-Pierre SARTHOU	France	Arthropoda	Insecta	Diptera	Syrphidae	Syrphinae	Syrphini	Eupeodes	Eupeodes bucculatus	Jean-Pierre Sarthou	jean-pierre.sarthou@toulouse-inp.fr	Morphology	Yes	Syrphini	Syrphinae
BCSY	BCSY344-24	BCSY0344	Eupcor1	SYRPHYS Agro-Environnement	Adult	Leg	Veronique et Jean-Pierre SARTHOU	France	Arthropoda	Insecta	Diptera	Syrphidae	Syrphinae	Syrphini	Eupeodes	Eupeodes corollae	Jean-Pierre Sarthou	jean-pierre.sarthou@toulouse-inp.fr	Morphology	Yes	Syrphini	Syrphinae
BCSY	BCSY345-24	BCSY0345	Eupcor2	SYRPHYS Agro-Environnement	Adult	Leg	Veronique et Jean-Pierre SARTHOU	France	Arthropoda	Insecta	Diptera	Syrphidae	Syrphinae	Syrphini	Eupeodes	Eupeodes corollae	Jean-Pierre Sarthou	jean-pierre.sarthou@toulouse-inp.fr	Morphology	Yes	Syrphini	Syrphinae
BCSY	BCSY346-24	BCSY0346	Eupfla1	SYRPHYS Agro-Environnement	Adult	Leg	Veronique et Jean-Pierre SARTHOU	France	Arthropoda	Insecta	Diptera	Syrphidae	Syrphinae	Syrphini	Eupeodes	Eupeodes flaviceps	Jean-Pierre Sarthou	jean-pierre.sarthou@toulouse-inp.fr	Morphology	Yes	Syrphini	Syrphinae
BCSY	BCSY347-24	BCSY0347	Eupfla2	SYRPHYS Agro-Environnement	Adult	Leg	Veronique et Jean-Pierre SARTHOU	France	Arthropoda	Insecta	Diptera	Syrphidae	Syrphinae	Syrphini	Eupeodes	Eupeodes flaviceps	Jean-Pierre Sarthou	jean-pierre.sarthou@toulouse-inp.fr	Morphology	Yes	Syrphini	Syrphinae
BCSY	BCSY348-24	BCSY0348	Euplat1	SYRPHYS Agro-Environnement	Adult	Leg	Veronique et Jean-Pierre SARTHOU	France	Arthropoda	Insecta	Diptera	Syrphidae	Syrphinae	Syrphini	Eupeodes	Eupeodes latifasciatus	Jean-Pierre Sarthou	jean-pierre.sarthou@toulouse-inp.fr	Morphology	Yes	Syrphini	Syrphinae
BCSY	BCSY349-24	BCSY0349	Euplat2	SYRPHYS Agro-Environnement	Adult	Leg	Veronique et Jean-Pierre SARTHOU	France	Arthropoda	Insecta	Diptera	Syrphidae	Syrphinae	Syrphini	Eupeodes	Eupeodes latifasciatus	Jean-Pierre Sarthou	jean-pierre.sarthou@toulouse-inp.fr	Morphology	No	Syrphini	Syrphinae
BCSY	BCSY350-24	BCSY0350	Eupluc1	SYRPHYS Agro-Environnement	Adult	Leg	Veronique et Jean-Pierre SARTHOU	France	Arthropoda	Insecta	Diptera	Syrphidae	Syrphinae	Syrphini	Eupeodes	Eupeodes lucasi	Jean-Pierre Sarthou	jean-pierre.sarthou@toulouse-inp.fr	Morphology	Yes	Syrphini	Syrphinae
BCSY	BCSY351-24	BCSY0351	Eupluc2	SYRPHYS Agro-Environnement	Adult	Leg	Veronique et Jean-Pierre SARTHOU	France	Arthropoda	Insecta	Diptera	Syrphidae	Syrphinae	Syrphini	Eupeodes	Eupeodes lucasi	Jean-Pierre Sarthou	jean-pierre.sarthou@toulouse-inp.fr	Morphology	Yes	Syrphini	Syrphinae
BCSY	BCSY352-24	BCSY0352	Euplun1	SYRPHYS Agro-Environnement	Adult	Leg	Veronique et Jean-Pierre SARTHOU	France	Arthropoda	Insecta	Diptera	Syrphidae	Syrphinae	Syrphini	Eupeodes	Eupeodes luniger	Jean-Pierre Sarthou	jean-pierre.sarthou@toulouse-inp.fr	Morphology	Yes	Syrphini	Syrphinae
BCSY	BCSY353-24	BCSY0353	Euplun2	SYRPHYS Agro-Environnement	Adult	Leg	Veronique et Jean-Pierre SARTHOU	France	Arthropoda	Insecta	Diptera	Syrphidae	Syrphinae	Syrphini	Eupeodes	Eupeodes luniger	Jean-Pierre Sarthou	jean-pierre.sarthou@toulouse-inp.fr	Morphology	Yes	Syrphini	Syrphinae
BCSY	BCSY354-24	BCSY0354	Eupnie1	SYRPHYS Agro-Environnement	Adult	Leg	Veronique et Jean-Pierre SARTHOU	France	Arthropoda	Insecta	Diptera	Syrphidae	Syrphinae	Syrphini	Eupeodes	Eupeodes nielseni	Jean-Pierre Sarthou	jean-pierre.sarthou@toulouse-inp.fr	Morphology	Yes	Syrphini	Syrphinae
BCSY	BCSY355-24	BCSY0355	Eupnie2	SYRPHYS Agro-Environnement	Adult	Leg	Veronique et Jean-Pierre SARTHOU	France	Arthropoda	Insecta	Diptera	Syrphidae	Syrphinae	Syrphini	Eupeodes	Eupeodes nielseni	Jean-Pierre Sarthou	jean-pierre.sarthou@toulouse-inp.fr	Morphology	Yes	Syrphini	Syrphinae
BCSY	BCSY356-24	BCSY0356	Eupnit1	SYRPHYS Agro-Environnement	Adult	Leg	Veronique et Jean-Pierre SARTHOU	France	Arthropoda	Insecta	Diptera	Syrphidae	Syrphinae	Syrphini	Eupeodes	Eupeodes nitens	Jean-Pierre Sarthou	jean-pierre.sarthou@toulouse-inp.fr	Morphology	Yes	Syrphini	Syrphinae
BCSY	BCSY357-24	BCSY0357	Eupnit2	SYRPHYS Agro-Environnement	Adult	Leg	Veronique et Jean-Pierre SARTHOU	France	Arthropoda	Insecta	Diptera	Syrphidae	Syrphinae	Syrphini	Eupeodes	Eupeodes nitens	Jean-Pierre Sarthou	jean-pierre.sarthou@toulouse-inp.fr	Morphology	Yes	Syrphini	Syrphinae
BCSY	BCSY358-24	BCSY0358	Euptir1	SYRPHYS Agro-Environnement	Adult	Leg	Veronique et Jean-Pierre SARTHOU	France	Arthropoda	Insecta	Diptera	Syrphidae	Syrphinae	Syrphini	Eupeodes	Eupeodes tirolensis	Jean-Pierre Sarthou	jean-pierre.sarthou@toulouse-inp.fr	Morphology	Yes	Syrphini	Syrphinae
BCSY	BCSY359-24	BCSY0359	Euptir2	SYRPHYS Agro-Environnement	Adult	Leg	Veronique et Jean-Pierre SARTHOU	France	Arthropoda	Insecta	Diptera	Syrphidae	Syrphinae	Syrphini	Eupeodes	Eupeodes tirolensis	Jean-Pierre Sarthou	jean-pierre.sarthou@toulouse-inp.fr	Morphology	Yes	Syrphini	Syrphinae
BCSY	BCSY360-24	BCSY0360	Feraur1	SYRPHYS Agro-Environnement	Adult	Leg	Veronique et Jean-Pierre SARTHOU	France	Arthropoda	Insecta	Diptera	Syrphidae	Eristalinae	Rhingiini	Ferdinandea	Ferdinandea aurea	Jean-Pierre Sarthou	jean-pierre.sarthou@toulouse-inp.fr	Morphology	Yes	Rhingiini	Eristalinae
BCSY	BCSY361-24	BCSY0361	Feraur2	SYRPHYS Agro-Environnement	Adult	Leg	Veronique et Jean-Pierre SARTHOU	France	Arthropoda	Insecta	Diptera	Syrphidae	Eristalinae	Rhingiini	Ferdinandea	Ferdinandea aurea	Jean-Pierre Sarthou	jean-pierre.sarthou@toulouse-inp.fr	Morphology	Yes	Rhingiini	Eristalinae
BCSY	BCSY362-24	BCSY0362	Fercup1	SYRPHYS Agro-Environnement	Adult	Leg	Veronique et Jean-Pierre SARTHOU	France	Arthropoda	Insecta	Diptera	Syrphidae	Eristalinae	Rhingiini	Ferdinandea	Ferdinandea cuprea	Jean-Pierre Sarthou	jean-pierre.sarthou@toulouse-inp.fr	Morphology	Yes	Rhingiini	Eristalinae
BCSY	BCSY363-24	BCSY0363	Fercup2	SYRPHYS Agro-Environnement	Adult	Leg	Veronique et Jean-Pierre SARTHOU	France	Arthropoda	Insecta	Diptera	Syrphidae	Eristalinae	Rhingiini	Ferdinandea	Ferdinandea cuprea	Jean-Pierre Sarthou	jean-pierre.sarthou@toulouse-inp.fr	Morphology	Yes	Rhingiini	Eristalinae
BCSY	BCSY364-24	BCSY0364	Ferruf1	SYRPHYS Agro-Environnement	Adult	Leg	Veronique et Jean-Pierre SARTHOU	France	Arthropoda	Insecta	Diptera	Syrphidae	Eristalinae	Rhingiini	Ferdinandea	Ferdinandea ruficornis	Jean-Pierre Sarthou	jean-pierre.sarthou@toulouse-inp.fr	Morphology	Yes	Rhingiini	Eristalinae
BCSY	BCSY365-24	BCSY0365	Ferruf2	SYRPHYS Agro-Environnement	Adult	Leg	Veronique et Jean-Pierre SARTHOU	France	Arthropoda	Insecta	Diptera	Syrphidae	Eristalinae	Rhingiini	Ferdinandea	Ferdinandea ruficornis	Jean-Pierre Sarthou	jean-pierre.sarthou@toulouse-inp.fr	Morphology	No	Rhingiini	Eristalinae
BCSY	BCSY366-24	BCSY0366	Helhyb	SYRPHYS Agro-Environnement	Adult	Leg	Veronique et Jean-Pierre SARTHOU	France	Arthropoda	Insecta	Diptera	Syrphidae	Eristalinae	Eristalini	Helophilus	Helophilus hybridus	Jean-Pierre Sarthou	jean-pierre.sarthou@toulouse-inp.fr	Morphology	No	Eristalini	Eristalinae
BCSY	BCSY367-24	BCSY0367	Helpen1	SYRPHYS Agro-Environnement	Adult	Leg	Veronique et Jean-Pierre SARTHOU	France	Arthropoda	Insecta	Diptera	Syrphidae	Eristalinae	Eristalini	Helophilus	Helophilus pendulus	Jean-Pierre Sarthou	jean-pierre.sarthou@toulouse-inp.fr	Morphology	No	Eristalini	Eristalinae
BCSY	BCSY368-24	BCSY0368	Helpen2	SYRPHYS Agro-Environnement	Adult	Leg	Veronique et Jean-Pierre SARTHOU	France	Arthropoda	Insecta	Diptera	Syrphidae	Eristalinae	Eristalini	Helophilus	Helophilus pendulus	Jean-Pierre Sarthou	jean-pierre.sarthou@toulouse-inp.fr	Morphology	Yes	Eristalini	Eristalinae
BCSY	BCSY369-24	BCSY0369	Heltri1	SYRPHYS Agro-Environnement	Adult	Leg	Veronique et Jean-Pierre SARTHOU	France	Arthropoda	Insecta	Diptera	Syrphidae	Eristalinae	Eristalini	Helophilus	Helophilus trivittatus	Jean-Pierre Sarthou	jean-pierre.sarthou@toulouse-inp.fr	Morphology	No	Eristalini	Eristalinae
BCSY	BCSY370-24	BCSY0370	Heltri2	SYRPHYS Agro-Environnement	Adult	Leg	Veronique et Jean-Pierre SARTHOU	France	Arthropoda	Insecta	Diptera	Syrphidae	Eristalinae	Eristalini	Helophilus	Helophilus trivittatus	Jean-Pierre Sarthou	jean-pierre.sarthou@toulouse-inp.fr	Morphology	No	Eristalini	Eristalinae
BCSY	BCSY371-24	BCSY0371	Herhis	SYRPHYS Agro-Environnement	Adult	Leg	Veronique et Jean-Pierre SARTHOU	France	Arthropoda	Insecta	Diptera	Syrphidae	Pipizinae	NA	Claussenia	Claussenia hispanica	Jean-Pierre Sarthou	jean-pierre.sarthou@toulouse-inp.fr	Morphology	Yes	Pipizini	Syrphinae
BCSY	BCSY372-24	BCSY0372	Herpub1	SYRPHYS Agro-Environnement	Adult	Leg	Veronique et Jean-Pierre SARTHOU	France	Arthropoda	Insecta	Diptera	Syrphidae	Pipizinae	NA	Neocnemodon	Neocnemodon pubescens	Jean-Pierre Sarthou	jean-pierre.sarthou@toulouse-inp.fr	Morphology	Yes	Pipizini	Syrphinae
BCSY	BCSY373-24	BCSY0373	Herpub2	SYRPHYS Agro-Environnement	Adult	Leg	Veronique et Jean-Pierre SARTHOU	France	Arthropoda	Insecta	Diptera	Syrphidae	Pipizinae	NA	Neocnemodon	Neocnemodon pubescens	Jean-Pierre Sarthou	jean-pierre.sarthou@toulouse-inp.fr	Morphology	Yes	Pipizini	Syrphinae
BCSY	BCSY374-24	BCSY0374	Hervit1	SYRPHYS Agro-Environnement	Adult	Leg	Veronique et Jean-Pierre SARTHOU	France	Arthropoda	Insecta	Diptera	Syrphidae	Pipizinae	NA	Neocnemodon	Neocnemodon vitripennis	Jean-Pierre Sarthou	jean-pierre.sarthou@toulouse-inp.fr	Morphology	No	Pipizini	Syrphinae
BCSY	BCSY375-24	BCSY0375	Hervit2	SYRPHYS Agro-Environnement	Adult	Leg	Veronique et Jean-Pierre SARTHOU	France	Arthropoda	Insecta	Diptera	Syrphidae	Pipizinae	NA	Neocnemodon	Neocnemodon vitripennis	Jean-Pierre Sarthou	jean-pierre.sarthou@toulouse-inp.fr	Morphology	Yes	Pipizini	Syrphinae
BCSY	BCSY376-24	BCSY0376	Herbre1	SYRPHYS Agro-Environnement	Adult	Leg	Veronique et Jean-Pierre SARTHOU	France	Arthropoda	Insecta	Diptera	Syrphidae	Pipizinae	NA	Neocnemodon	Neocnemodon brevidens	Jean-Pierre Sarthou	jean-pierre.sarthou@toulouse-inp.fr	Morphology	No	Pipizini	Syrphinae
BCSY	BCSY377-24	BCSY0377	Herbre2	SYRPHYS Agro-Environnement	Adult	Leg	Veronique et Jean-Pierre SARTHOU	France	Arthropoda	Insecta	Diptera	Syrphidae	Pipizinae	NA	Neocnemodon	Neocnemodon brevidens	Jean-Pierre Sarthou	jean-pierre.sarthou@toulouse-inp.fr	Morphology	Yes	Pipizini	Syrphinae
BCSY	BCSY378-24	BCSY0378	Herher1	SYRPHYS Agro-Environnement	Adult	Leg	Veronique et Jean-Pierre SARTHOU	France	Arthropoda	Insecta	Diptera	Syrphidae	Pipizinae	NA	Heringia	Heringia heringi	Jean-Pierre Sarthou	jean-pierre.sarthou@toulouse-inp.fr	Morphology	Yes	Pipizini	Syrphinae
BCSY	BCSY379-24	BCSY0379	Herher2	SYRPHYS Agro-Environnement	Adult	Leg	Veronique et Jean-Pierre SARTHOU	France	Arthropoda	Insecta	Diptera	Syrphidae	Pipizinae	NA	Heringia	Heringia heringi	Jean-Pierre Sarthou	jean-pierre.sarthou@toulouse-inp.fr	Morphology	Yes	Pipizini	Syrphinae
BCSY	BCSY380-24	BCSY0380	Laplap1	SYRPHYS Agro-Environnement	Adult	Leg	Veronique et Jean-Pierre SARTHOU	France	Arthropoda	Insecta	Diptera	Syrphidae	Syrphinae	Syrphini	Lapposyrphus	Lapposyrphus lapponicus	Jean-Pierre Sarthou	jean-pierre.sarthou@toulouse-inp.fr	Morphology	Yes	Syrphini	Syrphinae
BCSY	BCSY381-24	BCSY0381	Laplap2	SYRPHYS Agro-Environnement	Adult	Leg	Veronique et Jean-Pierre SARTHOU	France	Arthropoda	Insecta	Diptera	Syrphidae	Syrphinae	Syrphini	Lapposyrphus	Lapposyrphus lapponicus	Jean-Pierre Sarthou	jean-pierre.sarthou@toulouse-inp.fr	Morphology	Yes	Syrphini	Syrphinae
BCSY	BCSY382-24	BCSY0382	Lejogmet1	SYRPHYS Agro-Environnement	Adult	Leg	Veronique et Jean-Pierre SARTHOU	France	Arthropoda	Insecta	Diptera	Syrphidae	Eristalinae	Brachyopini	Lejogaster	Lejogaster metallina	Jean-Pierre Sarthou	jean-pierre.sarthou@toulouse-inp.fr	Morphology	Yes	Brachyopini	Eristalinae
BCSY	BCSY383-24	BCSY0383	Lejogmet2	SYRPHYS Agro-Environnement	Adult	Leg	Veronique et Jean-Pierre SARTHOU	France	Arthropoda	Insecta	Diptera	Syrphidae	Eristalinae	Brachyopini	Lejogaster	Lejogaster metallina	Jean-Pierre Sarthou	jean-pierre.sarthou@toulouse-inp.fr	Morphology	Yes	Brachyopini	Eristalinae
BCSY	BCSY384-24	BCSY0384	Lejotruf1	SYRPHYS Agro-Environnement	Adult	Leg	Veronique et Jean-Pierre SARTHOU	France	Arthropoda	Insecta	Diptera	Syrphidae	Eristalinae	Milesiini	Lejota	Lejota ruficornis	Jean-Pierre Sarthou	jean-pierre.sarthou@toulouse-inp.fr	Morphology	Yes	Milesiini	Eristalinae
BCSY	BCSY385-24	BCSY0385	Lejotruf2	SYRPHYS Agro-Environnement	Adult	Leg	Veronique et Jean-Pierre SARTHOU	France	Arthropoda	Insecta	Diptera	Syrphidae	Eristalinae	Milesiini	Lejota	Lejota ruficornis	Jean-Pierre Sarthou	jean-pierre.sarthou@toulouse-inp.fr	Morphology	Yes	Milesiini	Eristalinae
BCSY	BCSY386-24	BCSY0386	Leugla1	SYRPHYS Agro-Environnement	Adult	Leg	Veronique et Jean-Pierre SARTHOU	France	Arthropoda	Insecta	Diptera	Syrphidae	Syrphinae	Syrphini	Leucozona	Leucozona glaucia	Jean-Pierre Sarthou	jean-pierre.sarthou@toulouse-inp.fr	Morphology	Yes	Syrphini	Syrphinae
BCSY	BCSY387-24	BCSY0387	Leugla2	SYRPHYS Agro-Environnement	Adult	Leg	Veronique et Jean-Pierre SARTHOU	France	Arthropoda	Insecta	Diptera	Syrphidae	Syrphinae	Syrphini	Leucozona	Leucozona glaucia	Jean-Pierre Sarthou	jean-pierre.sarthou@toulouse-inp.fr	Morphology	Yes	Syrphini	Syrphinae
BCSY	BCSY388-24	BCSY0388	Leulat1	SYRPHYS Agro-Environnement	Adult	Leg	Veronique et Jean-Pierre SARTHOU	France	Arthropoda	Insecta	Diptera	Syrphidae	Syrphinae	Syrphini	Leucozona	Leucozona laternaria	Jean-Pierre Sarthou	jean-pierre.sarthou@toulouse-inp.fr	Morphology	Yes	Syrphini	Syrphinae
BCSY	BCSY389-24	BCSY0389	Leulat2	SYRPHYS Agro-Environnement	Adult	Leg	Veronique et Jean-Pierre SARTHOU	France	Arthropoda	Insecta	Diptera	Syrphidae	Syrphinae	Syrphini	Leucozona	Leucozona laternaria	Jean-Pierre Sarthou	jean-pierre.sarthou@toulouse-inp.fr	Morphology	Yes	Syrphini	Syrphinae
BCSY	BCSY390-24	BCSY0390	Leuluc1	SYRPHYS Agro-Environnement	Adult	Leg	Veronique et Jean-Pierre SARTHOU	France	Arthropoda	Insecta	Diptera	Syrphidae	Syrphinae	Syrphini	Leucozona	Leucozona lucorum	Jean-Pierre Sarthou	jean-pierre.sarthou@toulouse-inp.fr	Morphology	Yes	Syrphini	Syrphinae
BCSY	BCSY391-24	BCSY0391	Leuluc2	SYRPHYS Agro-Environnement	Adult	Leg	Veronique et Jean-Pierre SARTHOU	France	Arthropoda	Insecta	Diptera	Syrphidae	Syrphinae	Syrphini	Leucozona	Leucozona lucorum	Jean-Pierre Sarthou	jean-pierre.sarthou@toulouse-inp.fr	Morphology	Yes	Syrphini	Syrphinae
BCSY	BCSY392-24	BCSY0392	Malcim1	SYRPHYS Agro-Environnement	Adult	Leg	Veronique et Jean-Pierre SARTHOU	France	Arthropoda	Insecta	Diptera	Syrphidae	Eristalinae	Eristalini	Mallota	Mallota cimbiciformis	Jean-Pierre Sarthou	jean-pierre.sarthou@toulouse-inp.fr	Morphology	Yes	Eristalini	Eristalinae
BCSY	BCSY393-24	BCSY0393	Malcim2	SYRPHYS Agro-Environnement	Adult	Leg	Veronique et Jean-Pierre SARTHOU	France	Arthropoda	Insecta	Diptera	Syrphidae	Eristalinae	Eristalini	Mallota	Mallota cimbiciformis	Jean-Pierre Sarthou	jean-pierre.sarthou@toulouse-inp.fr	Morphology	No	Eristalini	Eristalinae
BCSY	BCSY394-24	BCSY0394	Megerr1	SYRPHYS Agro-Environnement	Adult	Leg	Veronique et Jean-Pierre SARTHOU	France	Arthropoda	Insecta	Diptera	Syrphidae	Syrphinae	Syrphini	Megasyrphus	Megasyrphus erraticus	Jean-Pierre Sarthou	jean-pierre.sarthou@toulouse-inp.fr	Morphology	Yes	Syrphini	Syrphinae
BCSY	BCSY395-24	BCSY0395	Megerr2	SYRPHYS Agro-Environnement	Adult	Leg	Veronique et Jean-Pierre SARTHOU	France	Arthropoda	Insecta	Diptera	Syrphidae	Syrphinae	Syrphini	Megasyrphus	Megasyrphus erraticus	Jean-Pierre Sarthou	jean-pierre.sarthou@toulouse-inp.fr	Morphology	Yes	Syrphini	Syrphinae
BCSY	BCSY396-24	BCSY0396	Melangbar1	SYRPHYS Agro-Environnement	Adult	Leg	Veronique et Jean-Pierre SARTHOU	France	Arthropoda	Insecta	Diptera	Syrphidae	Syrphinae	Syrphini	Melangyna	Melangyna barbifrons	Jean-Pierre Sarthou	jean-pierre.sarthou@toulouse-inp.fr	Morphology	Yes	Syrphini	Syrphinae
BCSY	BCSY397-24	BCSY0397	Melangbar2	SYRPHYS Agro-Environnement	Adult	Leg	Veronique et Jean-Pierre SARTHOU	France	Arthropoda	Insecta	Diptera	Syrphidae	Syrphinae	Syrphini	Melangyna	Melangyna barbifrons	Jean-Pierre Sarthou	jean-pierre.sarthou@toulouse-inp.fr	Morphology	Yes	Syrphini	Syrphinae
BCSY	BCSY398-24	BCSY0398	Melangcom	SYRPHYS Agro-Environnement	Adult	Leg	Veronique et Jean-Pierre SARTHOU	France	Arthropoda	Insecta	Diptera	Syrphidae	Syrphinae	Syrphini	Melangyna	Melangyna compositarum	Jean-Pierre Sarthou	jean-pierre.sarthou@toulouse-inp.fr	Morphology	No	Syrphini	Syrphinae
BCSY	BCSY399-24	BCSY0399	Melanglas1	SYRPHYS Agro-Environnement	Adult	Leg	Veronique et Jean-Pierre SARTHOU	France	Arthropoda	Insecta	Diptera	Syrphidae	Syrphinae	Syrphini	Melangyna	Melangyna lasiophthalma	Jean-Pierre Sarthou	jean-pierre.sarthou@toulouse-inp.fr	Morphology	Yes	Syrphini	Syrphinae
BCSY	BCSY400-24	BCSY0400	Melanglas2	SYRPHYS Agro-Environnement	Adult	Leg	Veronique et Jean-Pierre SARTHOU	France	Arthropoda	Insecta	Diptera	Syrphidae	Syrphinae	Syrphini	Melangyna	Melangyna lasiophthalma	Jean-Pierre Sarthou	jean-pierre.sarthou@toulouse-inp.fr	Morphology	Yes	Syrphini	Syrphinae
BCSY	BCSY401-24	BCSY0401	Melangqua	SYRPHYS Agro-Environnement	Adult	Leg	Veronique et Jean-Pierre SARTHOU	France	Arthropoda	Insecta	Diptera	Syrphidae	Syrphinae	Syrphini	Melangyna	Melangyna quadrimaculata	Jean-Pierre Sarthou	jean-pierre.sarthou@toulouse-inp.fr	Morphology	Yes	Syrphini	Syrphinae
BCSY	BCSY402-24	BCSY0402	Melanoghir1	SYRPHYS Agro-Environnement	Adult	Leg	Veronique et Jean-Pierre SARTHOU	France	Arthropoda	Insecta	Diptera	Syrphidae	Eristalinae	Brachyopini	Melanogaster	Melanogaster hirtella	Jean-Pierre Sarthou	jean-pierre.sarthou@toulouse-inp.fr	Morphology	Yes	Brachyopini	Eristalinae
BCSY	BCSY403-24	BCSY0403	Melanoghir2	SYRPHYS Agro-Environnement	Adult	Leg	Veronique et Jean-Pierre SARTHOU	France	Arthropoda	Insecta	Diptera	Syrphidae	Eristalinae	Brachyopini	Melanogaster	Melanogaster hirtella	Jean-Pierre Sarthou	jean-pierre.sarthou@toulouse-inp.fr	Morphology	Yes	Brachyopini	Eristalinae
BCSY	BCSY404-24	BCSY0404	Melanognud	SYRPHYS Agro-Environnement	Adult	Leg	Veronique et Jean-Pierre SARTHOU	France	Arthropoda	Insecta	Diptera	Syrphidae	Eristalinae	Brachyopini	Melanogaster	Melanogaster nuda	Jean-Pierre Sarthou	jean-pierre.sarthou@toulouse-inp.fr	Morphology	Yes	Brachyopini	Eristalinae
BCSY	BCSY405-24	BCSY0405	Melanosdub1	SYRPHYS Agro-Environnement	Adult	Leg	Veronique et Jean-Pierre SARTHOU	France	Arthropoda	Insecta	Diptera	Syrphidae	Syrphinae	Melanostomini	Melanostoma	Melanostoma certum	Jean-Pierre Sarthou	jean-pierre.sarthou@toulouse-inp.fr	Morphology	Yes	Bacchini	Syrphinae
BCSY	BCSY406-24	BCSY0406	Melanosdub2	SYRPHYS Agro-Environnement	Adult	Leg	Veronique et Jean-Pierre SARTHOU	France	Arthropoda	Insecta	Diptera	Syrphidae	Syrphinae	Melanostomini	Melanostoma	Melanostoma certum	Jean-Pierre Sarthou	jean-pierre.sarthou@toulouse-inp.fr	Morphology	Yes	Bacchini	Syrphinae
BCSY	BCSY407-24	BCSY0407	Melanosmel1	SYRPHYS Agro-Environnement	Adult	Leg	Veronique et Jean-Pierre SARTHOU	France	Arthropoda	Insecta	Diptera	Syrphidae	Syrphinae	Melanostomini	Melanostoma	Melanostoma mellinum	Jean-Pierre Sarthou	jean-pierre.sarthou@toulouse-inp.fr	Morphology	No	Bacchini	Syrphinae
BCSY	BCSY408-24	BCSY0408	Melanosmel2	SYRPHYS Agro-Environnement	Adult	Leg	Veronique et Jean-Pierre SARTHOU	France	Arthropoda	Insecta	Diptera	Syrphidae	Syrphinae	Melanostomini	Melanostoma	Melanostoma mellinum	Jean-Pierre Sarthou	jean-pierre.sarthou@toulouse-inp.fr	Morphology	No	Bacchini	Syrphinae
BCSY	BCSY409-24	BCSY0409	Melanossca1	SYRPHYS Agro-Environnement	Adult	Leg	Veronique et Jean-Pierre SARTHOU	France	Arthropoda	Insecta	Diptera	Syrphidae	Syrphinae	Melanostomini	Melanostoma	Melanostoma scalare	Jean-Pierre Sarthou	jean-pierre.sarthou@toulouse-inp.fr	Morphology	No	Bacchini	Syrphinae
BCSY	BCSY410-24	BCSY0410	Melanossca2	SYRPHYS Agro-Environnement	Adult	Leg	Veronique et Jean-Pierre SARTHOU	France	Arthropoda	Insecta	Diptera	Syrphidae	Syrphinae	Melanostomini	Melanostoma	Melanostoma scalare	Jean-Pierre Sarthou	jean-pierre.sarthou@toulouse-inp.fr	Morphology	Yes	Bacchini	Syrphinae
BCSY	BCSY411-24	BCSY0411	Meligtri1	SYRPHYS Agro-Environnement	Adult	Leg	Veronique et Jean-Pierre SARTHOU	France	Arthropoda	Insecta	Diptera	Syrphidae	Syrphinae	Syrphini	Meligramma	Meligramma triangulifera	Jean-Pierre Sarthou	jean-pierre.sarthou@toulouse-inp.fr	Morphology	No	Syrphini	Syrphinae
BCSY	BCSY412-24	BCSY0412	Meligtri2	SYRPHYS Agro-Environnement	Adult	Leg	Veronique et Jean-Pierre SARTHOU	France	Arthropoda	Insecta	Diptera	Syrphidae	Syrphinae	Syrphini	Meligramma	Meligramma triangulifera	Jean-Pierre Sarthou	jean-pierre.sarthou@toulouse-inp.fr	Morphology	No	Syrphini	Syrphinae
BCSY	BCSY413-24	BCSY0413	Meligcinc1	SYRPHYS Agro-Environnement	Adult	Leg	Veronique et Jean-Pierre SARTHOU	France	Arthropoda	Insecta	Diptera	Syrphidae	Syrphinae	Syrphini	Meligramma	Meligramma cincta	Jean-Pierre Sarthou	jean-pierre.sarthou@toulouse-inp.fr	Morphology	Yes	Syrphini	Syrphinae
BCSY	BCSY414-24	BCSY0414	Meligcinc2	SYRPHYS Agro-Environnement	Adult	Leg	Veronique et Jean-Pierre SARTHOU	France	Arthropoda	Insecta	Diptera	Syrphidae	Syrphinae	Syrphini	Meligramma	Meligramma cincta	Jean-Pierre Sarthou	jean-pierre.sarthou@toulouse-inp.fr	Morphology	Yes	Syrphini	Syrphinae
BCSY	BCSY415-24	BCSY0415	Meligcing1	SYRPHYS Agro-Environnement	Adult	Leg	Veronique et Jean-Pierre SARTHOU	France	Arthropoda	Insecta	Diptera	Syrphidae	Syrphinae	Syrphini	Meligramma	Meligramma cingulata	Jean-Pierre Sarthou	jean-pierre.sarthou@toulouse-inp.fr	Morphology	No	Syrphini	Syrphinae
BCSY	BCSY416-24	BCSY0416	Meligcing2	SYRPHYS Agro-Environnement	Adult	Leg	Veronique et Jean-Pierre SARTHOU	France	Arthropoda	Insecta	Diptera	Syrphidae	Syrphinae	Syrphini	Meligramma	Meligramma cingulata	Jean-Pierre Sarthou	jean-pierre.sarthou@toulouse-inp.fr	Morphology	Yes	Syrphini	Syrphinae
BCSY	BCSY417-24	BCSY0417	Melisaur1	SYRPHYS Agro-Environnement	Adult	Leg	Veronique et Jean-Pierre SARTHOU	France	Arthropoda	Insecta	Diptera	Syrphidae	Syrphinae	Syrphini	Meliscaeva	Meliscaeva auricollis	Jean-Pierre Sarthou	jean-pierre.sarthou@toulouse-inp.fr	Morphology	Yes	Syrphini	Syrphinae
BCSY	BCSY418-24	BCSY0418	Melisaur2	SYRPHYS Agro-Environnement	Adult	Leg	Veronique et Jean-Pierre SARTHOU	France	Arthropoda	Insecta	Diptera	Syrphidae	Syrphinae	Syrphini	Meliscaeva	Meliscaeva auricollis	Jean-Pierre Sarthou	jean-pierre.sarthou@toulouse-inp.fr	Morphology	Yes	Syrphini	Syrphinae
BCSY	BCSY419-24	BCSY0419	Meliscin1	SYRPHYS Agro-Environnement	Adult	Leg	Veronique et Jean-Pierre SARTHOU	France	Arthropoda	Insecta	Diptera	Syrphidae	Syrphinae	Syrphini	Meliscaeva	Meliscaeva cinctella	Jean-Pierre Sarthou	jean-pierre.sarthou@toulouse-inp.fr	Morphology	Yes	Syrphini	Syrphinae
BCSY	BCSY420-24	BCSY0420	Meliscin2	SYRPHYS Agro-Environnement	Adult	Leg	Veronique et Jean-Pierre SARTHOU	France	Arthropoda	Insecta	Diptera	Syrphidae	Syrphinae	Syrphini	Meliscaeva	Meliscaeva cinctella	Jean-Pierre Sarthou	jean-pierre.sarthou@toulouse-inp.fr	Morphology	Yes	Syrphini	Syrphinae
BCSY	BCSY421-24	BCSY0421	Mesper	SYRPHYS Agro-Environnement	Adult	Leg	Veronique et Jean-Pierre SARTHOU	France	Arthropoda	Insecta	Diptera	Syrphidae	Eristalinae	Eristalini	Mesembrius	Mesembrius peregrinus	Jean-Pierre Sarthou	jean-pierre.sarthou@toulouse-inp.fr	Morphology	Yes	Eristalini	Eristalinae
BCSY	BCSY422-24	BCSY0422	Micana1	SYRPHYS Agro-Environnement	Adult	Leg	Veronique et Jean-Pierre SARTHOU	France	Arthropoda	Insecta	Diptera	Syrphidae	Microdontinae	Microdontini	Microdon	Microdon analis	Jean-Pierre Sarthou	jean-pierre.sarthou@toulouse-inp.fr	Morphology	No	Microdontini	Microdontinae
BCSY	BCSY423-24	BCSY0423	Micana2	SYRPHYS Agro-Environnement	Adult	Leg	Veronique et Jean-Pierre SARTHOU	France	Arthropoda	Insecta	Diptera	Syrphidae	Microdontinae	Microdontini	Microdon	Microdon analis	Jean-Pierre Sarthou	jean-pierre.sarthou@toulouse-inp.fr	Morphology	Yes	Microdontini	Microdontinae
BCSY	BCSY424-24	BCSY0424	Micmik	SYRPHYS Agro-Environnement	Adult	Leg	Veronique et Jean-Pierre SARTHOU	France	Arthropoda	Insecta	Diptera	Syrphidae	Microdontinae	Microdontini	Microdon	Microdon miki	Jean-Pierre Sarthou	jean-pierre.sarthou@toulouse-inp.fr	Morphology	Yes	Microdontini	Microdontinae
BCSY	BCSY425-24	BCSY0425	Micmut1	SYRPHYS Agro-Environnement	Adult	Leg	Veronique et Jean-Pierre SARTHOU	France	Arthropoda	Insecta	Diptera	Syrphidae	Microdontinae	Microdontini	Microdon	Microdon mutabilis	Jean-Pierre Sarthou	jean-pierre.sarthou@toulouse-inp.fr	Morphology	Yes	Microdontini	Microdontinae
BCSY	BCSY426-24	BCSY0426	Micmut2	SYRPHYS Agro-Environnement	Adult	Leg	Veronique et Jean-Pierre SARTHOU	France	Arthropoda	Insecta	Diptera	Syrphidae	Microdontinae	Microdontini	Microdon	Microdon mutabilis	Jean-Pierre Sarthou	jean-pierre.sarthou@toulouse-inp.fr	Morphology	No	Microdontini	Microdontinae
BCSY	BCSY427-24	BCSY0427	Milcra1	SYRPHYS Agro-Environnement	Adult	Leg	Veronique et Jean-Pierre SARTHOU	France	Arthropoda	Insecta	Diptera	Syrphidae	Eristalinae	Milesiini	Milesia	Milesia crabroniformis	Jean-Pierre Sarthou	jean-pierre.sarthou@toulouse-inp.fr	Morphology	Yes	Milesiini	Eristalinae
BCSY	BCSY428-24	BCSY0428	Milcra2	SYRPHYS Agro-Environnement	Adult	Leg	Veronique et Jean-Pierre SARTHOU	France	Arthropoda	Insecta	Diptera	Syrphidae	Eristalinae	Milesiini	Milesia	Milesia crabroniformis	Jean-Pierre Sarthou	jean-pierre.sarthou@toulouse-inp.fr	Morphology	Yes	Milesiini	Eristalinae
BCSY	BCSY429-24	BCSY0429	Milsem	SYRPHYS Agro-Environnement	Adult	Leg	Veronique et Jean-Pierre SARTHOU	France	Arthropoda	Insecta	Diptera	Syrphidae	Eristalinae	Milesiini	Milesia	Milesia semiluctifera	Jean-Pierre Sarthou	jean-pierre.sarthou@toulouse-inp.fr	Morphology	No	Milesiini	Eristalinae
BCSY	BCSY430-24	BCSY0430	Myaflo1	SYRPHYS Agro-Environnement	Adult	Leg	Veronique et Jean-Pierre SARTHOU	France	Arthropoda	Insecta	Diptera	Syrphidae	Eristalinae	Eristalini	Myathropa	Myathropa florea	Jean-Pierre Sarthou	jean-pierre.sarthou@toulouse-inp.fr	Morphology	No	Eristalini	Eristalinae
BCSY	BCSY431-24	BCSY0431	Myaflo2	SYRPHYS Agro-Environnement	Adult	Leg	Veronique et Jean-Pierre SARTHOU	France	Arthropoda	Insecta	Diptera	Syrphidae	Eristalinae	Eristalini	Myathropa	Myathropa florea	Jean-Pierre Sarthou	jean-pierre.sarthou@toulouse-inp.fr	Morphology	No	Eristalini	Eristalinae
BCSY	BCSY432-24	BCSY0432	Myodub1	SYRPHYS Agro-Environnement	Adult	Leg	Veronique et Jean-Pierre SARTHOU	France	Arthropoda	Insecta	Diptera	Syrphidae	Eristalinae	Brachyopini	Myolepta	Myolepta dubia	Jean-Pierre Sarthou	jean-pierre.sarthou@toulouse-inp.fr	Morphology	No	Brachyopini	Eristalinae
BCSY	BCSY433-24	BCSY0433	Myodub2	SYRPHYS Agro-Environnement	Adult	Leg	Veronique et Jean-Pierre SARTHOU	France	Arthropoda	Insecta	Diptera	Syrphidae	Eristalinae	Brachyopini	Myolepta	Myolepta dubia	Jean-Pierre Sarthou	jean-pierre.sarthou@toulouse-inp.fr	Morphology	Yes	Brachyopini	Eristalinae
BCSY	BCSY434-24	BCSY0434	Myonig	SYRPHYS Agro-Environnement	Adult	Leg	Veronique et Jean-Pierre SARTHOU	France	Arthropoda	Insecta	Diptera	Syrphidae	Eristalinae	Brachyopini	Myolepta	Myolepta nigritarsis	Jean-Pierre Sarthou	jean-pierre.sarthou@toulouse-inp.fr	Morphology	Yes	Brachyopini	Eristalinae
BCSY	BCSY435-24	BCSY0435	Myopot1	SYRPHYS Agro-Environnement	Adult	Leg	Veronique et Jean-Pierre SARTHOU	France	Arthropoda	Insecta	Diptera	Syrphidae	Eristalinae	Brachyopini	Myolepta	Myolepta potens	Jean-Pierre Sarthou	jean-pierre.sarthou@toulouse-inp.fr	Morphology	Yes	Brachyopini	Eristalinae
BCSY	BCSY436-24	BCSY0436	Myopot2	SYRPHYS Agro-Environnement	Adult	Leg	Veronique et Jean-Pierre SARTHOU	France	Arthropoda	Insecta	Diptera	Syrphidae	Eristalinae	Brachyopini	Myolepta	Myolepta potens	Jean-Pierre Sarthou	jean-pierre.sarthou@toulouse-inp.fr	Morphology	Yes	Brachyopini	Eristalinae
BCSY	BCSY437-24	BCSY0437	Myovar1	SYRPHYS Agro-Environnement	Adult	Leg	Veronique et Jean-Pierre SARTHOU	France	Arthropoda	Insecta	Diptera	Syrphidae	Eristalinae	Brachyopini	Myolepta	Myolepta vara	Jean-Pierre Sarthou	jean-pierre.sarthou@toulouse-inp.fr	Morphology	No	Brachyopini	Eristalinae
BCSY	BCSY438-24	BCSY0438	Myovar2	SYRPHYS Agro-Environnement	Adult	Leg	Veronique et Jean-Pierre SARTHOU	France	Arthropoda	Insecta	Diptera	Syrphidae	Eristalinae	Brachyopini	Myolepta	Myolepta vara	Jean-Pierre Sarthou	jean-pierre.sarthou@toulouse-inp.fr	Morphology	No	Brachyopini	Eristalinae
BCSY	BCSY439-24	BCSY0439	Neoann1	SYRPHYS Agro-Environnement	Adult	Leg	Veronique et Jean-Pierre SARTHOU	France	Arthropoda	Insecta	Diptera	Syrphidae	Eristalinae	Brachyopini	Neoascia	Neoascia annexa	Jean-Pierre Sarthou	jean-pierre.sarthou@toulouse-inp.fr	Morphology	No	Brachyopini	Eristalinae
BCSY	BCSY440-24	BCSY0440	Neoann2	SYRPHYS Agro-Environnement	Adult	Leg	Veronique et Jean-Pierre SARTHOU	France	Arthropoda	Insecta	Diptera	Syrphidae	Eristalinae	Brachyopini	Neoascia	Neoascia annexa	Jean-Pierre Sarthou	jean-pierre.sarthou@toulouse-inp.fr	Morphology	Yes	Brachyopini	Eristalinae
BCSY	BCSY441-24	BCSY0441	Neoint1	SYRPHYS Agro-Environnement	Adult	Leg	Veronique et Jean-Pierre SARTHOU	France	Arthropoda	Insecta	Diptera	Syrphidae	Eristalinae	Brachyopini	Neoascia	Neoascia interrupta	Jean-Pierre Sarthou	jean-pierre.sarthou@toulouse-inp.fr	Morphology	Yes	Brachyopini	Eristalinae
BCSY	BCSY442-24	BCSY0442	Neoint2	SYRPHYS Agro-Environnement	Adult	Leg	Veronique et Jean-Pierre SARTHOU	France	Arthropoda	Insecta	Diptera	Syrphidae	Eristalinae	Brachyopini	Neoascia	Neoascia interrupta	Jean-Pierre Sarthou	jean-pierre.sarthou@toulouse-inp.fr	Morphology	Yes	Brachyopini	Eristalinae
BCSY	BCSY443-24	BCSY0443	Neomet1	SYRPHYS Agro-Environnement	Adult	Leg	Veronique et Jean-Pierre SARTHOU	France	Arthropoda	Insecta	Diptera	Syrphidae	Eristalinae	Brachyopini	Neoascia	Neoascia meticulosa	Jean-Pierre Sarthou	jean-pierre.sarthou@toulouse-inp.fr	Morphology	No	Brachyopini	Eristalinae
BCSY	BCSY444-24	BCSY0444	Neomet2	SYRPHYS Agro-Environnement	Adult	Leg	Veronique et Jean-Pierre SARTHOU	France	Arthropoda	Insecta	Diptera	Syrphidae	Eristalinae	Brachyopini	Neoascia	Neoascia meticulosa	Jean-Pierre Sarthou	jean-pierre.sarthou@toulouse-inp.fr	Morphology	Yes	Brachyopini	Eristalinae
BCSY	BCSY445-24	BCSY0445	Neoobl	SYRPHYS Agro-Environnement	Adult	Leg	Veronique et Jean-Pierre SARTHOU	France	Arthropoda	Insecta	Diptera	Syrphidae	Eristalinae	Brachyopini	Neoascia	Neoascia obliqua	Jean-Pierre Sarthou	jean-pierre.sarthou@toulouse-inp.fr	Morphology	Yes	Brachyopini	Eristalinae
BCSY	BCSY446-24	BCSY0446	Neoten1	SYRPHYS Agro-Environnement	Adult	Leg	Veronique et Jean-Pierre SARTHOU	France	Arthropoda	Insecta	Diptera	Syrphidae	Eristalinae	Brachyopini	Neoascia	Neoascia tenur	Jean-Pierre Sarthou	jean-pierre.sarthou@toulouse-inp.fr	Morphology	No	Brachyopini	Eristalinae
BCSY	BCSY447-24	BCSY0447	Neoten2	SYRPHYS Agro-Environnement	Adult	Leg	Veronique et Jean-Pierre SARTHOU	France	Arthropoda	Insecta	Diptera	Syrphidae	Eristalinae	Brachyopini	Neoascia	Neoascia tenur	Jean-Pierre Sarthou	jean-pierre.sarthou@toulouse-inp.fr	Morphology	No	Brachyopini	Eristalinae
BCSY	BCSY448-24	BCSY0448	Neouni1	SYRPHYS Agro-Environnement	Adult	Leg	Veronique et Jean-Pierre SARTHOU	France	Arthropoda	Insecta	Diptera	Syrphidae	Eristalinae	Brachyopini	Neoascia	Neoascia unifasciata	Jean-Pierre Sarthou	jean-pierre.sarthou@toulouse-inp.fr	Morphology	Yes	Brachyopini	Eristalinae
BCSY	BCSY449-24	BCSY0449	Neouni2	SYRPHYS Agro-Environnement	Adult	Leg	Veronique et Jean-Pierre SARTHOU	France	Arthropoda	Insecta	Diptera	Syrphidae	Eristalinae	Brachyopini	Neoascia	Neoascia unifasciata	Jean-Pierre Sarthou	jean-pierre.sarthou@toulouse-inp.fr	Morphology	Yes	Brachyopini	Eristalinae
BCSY	BCSY450-24	BCSY0450	Ortgen1	SYRPHYS Agro-Environnement	Adult	Leg	Veronique et Jean-Pierre SARTHOU	France	Arthropoda	Insecta	Diptera	Syrphidae	Eristalinae	Brachyopini	Orthonevra	Orthonevra geniculata	Jean-Pierre Sarthou	jean-pierre.sarthou@toulouse-inp.fr	Morphology	Yes	Brachyopini	Eristalinae
BCSY	BCSY451-24	BCSY0451	Ortgen2	SYRPHYS Agro-Environnement	Adult	Leg	Veronique et Jean-Pierre SARTHOU	France	Arthropoda	Insecta	Diptera	Syrphidae	Eristalinae	Brachyopini	Orthonevra	Orthonevra geniculata	Jean-Pierre Sarthou	jean-pierre.sarthou@toulouse-inp.fr	Morphology	No	Brachyopini	Eristalinae
BCSY	BCSY452-24	BCSY0452	Ortnob1	SYRPHYS Agro-Environnement	Adult	Leg	Veronique et Jean-Pierre SARTHOU	France	Arthropoda	Insecta	Diptera	Syrphidae	Eristalinae	Brachyopini	Orthonevra	Orthonevra nobilis	Jean-Pierre Sarthou	jean-pierre.sarthou@toulouse-inp.fr	Morphology	No	Brachyopini	Eristalinae
BCSY	BCSY453-24	BCSY0453	Ortnob2	SYRPHYS Agro-Environnement	Adult	Leg	Veronique et Jean-Pierre SARTHOU	France	Arthropoda	Insecta	Diptera	Syrphidae	Eristalinae	Brachyopini	Orthonevra	Orthonevra nobilis	Jean-Pierre Sarthou	jean-pierre.sarthou@toulouse-inp.fr	Morphology	Yes	Brachyopini	Eristalinae
BCSY	BCSY454-24	BCSY0454	Ortony1	SYRPHYS Agro-Environnement	Adult	Leg	Veronique et Jean-Pierre SARTHOU	France	Arthropoda	Insecta	Diptera	Syrphidae	Eristalinae	Brachyopini	Orthonevra	Orthonevra onytes	Jean-Pierre Sarthou	jean-pierre.sarthou@toulouse-inp.fr	Morphology	No	Brachyopini	Eristalinae
BCSY	BCSY455-24	BCSY0455	Ortony2	SYRPHYS Agro-Environnement	Adult	Leg	Veronique et Jean-Pierre SARTHOU	France	Arthropoda	Insecta	Diptera	Syrphidae	Eristalinae	Brachyopini	Orthonevra	Orthonevra onytes	Jean-Pierre Sarthou	jean-pierre.sarthou@toulouse-inp.fr	Morphology	No	Brachyopini	Eristalinae
BCSY	BCSY456-24	BCSY0456	Ortbre1	SYRPHYS Agro-Environnement	Adult	Leg	Veronique et Jean-Pierre SARTHOU	France	Arthropoda	Insecta	Diptera	Syrphidae	Eristalinae	Brachyopini	Orthonevra	Orthonevra brevicornis	Jean-Pierre Sarthou	jean-pierre.sarthou@toulouse-inp.fr	Morphology	Yes	Brachyopini	Eristalinae
BCSY	BCSY457-24	BCSY0457	Ortbre2	SYRPHYS Agro-Environnement	Adult	Leg	Veronique et Jean-Pierre SARTHOU	France	Arthropoda	Insecta	Diptera	Syrphidae	Eristalinae	Brachyopini	Orthonevra	Orthonevra brevicornis	Jean-Pierre Sarthou	jean-pierre.sarthou@toulouse-inp.fr	Morphology	Yes	Brachyopini	Eristalinae
BCSY	BCSY458-24	BCSY0458	ortfro1	SYRPHYS Agro-Environnement	Adult	Leg	Veronique et Jean-Pierre SARTHOU	France	Arthropoda	Insecta	Diptera	Syrphidae	Eristalinae	Brachyopini	Orthonevra	Orthonevra frontalis	Jean-Pierre Sarthou	jean-pierre.sarthou@toulouse-inp.fr	Morphology	Yes	Brachyopini	Eristalinae
BCSY	BCSY459-24	BCSY0459	ortfro2	SYRPHYS Agro-Environnement	Adult	Leg	Veronique et Jean-Pierre SARTHOU	France	Arthropoda	Insecta	Diptera	Syrphidae	Eristalinae	Brachyopini	Orthonevra	Orthonevra frontalis	Jean-Pierre Sarthou	jean-pierre.sarthou@toulouse-inp.fr	Morphology	No	Brachyopini	Eristalinae
BCSY	BCSY460-24	BCSY0460	Paragabs	SYRPHYS Agro-Environnement	Adult	Leg	Veronique et Jean-Pierre SARTHOU	France	Arthropoda	Insecta	Diptera	Syrphidae	Syrphinae	Syrphini	Paragus	Paragus absidatus	Jean-Pierre Sarthou	jean-pierre.sarthou@toulouse-inp.fr	Morphology	No	Paragini	Syrphinae
BCSY	BCSY461-24	BCSY0461	Paragalb	SYRPHYS Agro-Environnement	Adult	Leg	Veronique et Jean-Pierre SARTHOU	France	Arthropoda	Insecta	Diptera	Syrphidae	Syrphinae	Syrphini	Paragus	Paragus albifrons	Jean-Pierre Sarthou	jean-pierre.sarthou@toulouse-inp.fr	Morphology	Yes	Paragini	Syrphinae
BCSY	BCSY462-24	BCSY0462	Paragbic1	SYRPHYS Agro-Environnement	Adult	Leg	Veronique et Jean-Pierre SARTHOU	France	Arthropoda	Insecta	Diptera	Syrphidae	Syrphinae	Syrphini	Paragus	Paragus bicolor	Jean-Pierre Sarthou	jean-pierre.sarthou@toulouse-inp.fr	Morphology	Yes	Paragini	Syrphinae
BCSY	BCSY463-24	BCSY0463	paragbic2	SYRPHYS Agro-Environnement	Adult	Leg	Veronique et Jean-Pierre SARTHOU	France	Arthropoda	Insecta	Diptera	Syrphidae	Syrphinae	Syrphini	Paragus	Paragus bicolor	Jean-Pierre Sarthou	jean-pierre.sarthou@toulouse-inp.fr	Morphology	Yes	Paragini	Syrphinae
BCSY	BCSY464-24	BCSY0464	Paragbra1	SYRPHYS Agro-Environnement	Adult	Leg	Veronique et Jean-Pierre SARTHOU	France	Arthropoda	Insecta	Diptera	Syrphidae	Syrphinae	Syrphini	Paragus	Paragus bradescui	Jean-Pierre Sarthou	jean-pierre.sarthou@toulouse-inp.fr	Morphology	Yes	Paragini	Syrphinae
BCSY	BCSY465-24	BCSY0465	Paragbra2	SYRPHYS Agro-Environnement	Adult	Leg	Veronique et Jean-Pierre SARTHOU	France	Arthropoda	Insecta	Diptera	Syrphidae	Syrphinae	Syrphini	Paragus	Paragus bradescui	Jean-Pierre Sarthou	jean-pierre.sarthou@toulouse-inp.fr	Morphology	Yes	Paragini	Syrphinae
BCSY	BCSY466-24	BCSY0466	Paragfla1	SYRPHYS Agro-Environnement	Adult	Leg	Veronique et Jean-Pierre SARTHOU	France	Arthropoda	Insecta	Diptera	Syrphidae	Syrphinae	Syrphini	Paragus	Paragus flammeus	Jean-Pierre Sarthou	jean-pierre.sarthou@toulouse-inp.fr	Morphology	Yes	Paragini	Syrphinae
BCSY	BCSY467-24	BCSY0467	Paragfla2	SYRPHYS Agro-Environnement	Adult	Leg	Veronique et Jean-Pierre SARTHOU	France	Arthropoda	Insecta	Diptera	Syrphidae	Syrphinae	Syrphini	Paragus	Paragus flammeus	Jean-Pierre Sarthou	jean-pierre.sarthou@toulouse-inp.fr	Morphology	Yes	Paragini	Syrphinae
BCSY	BCSY468-24	BCSY0468	Paraghae	SYRPHYS Agro-Environnement	Adult	Leg	Veronique et Jean-Pierre SARTHOU	France	Arthropoda	Insecta	Diptera	Syrphidae	Syrphinae	Syrphini	Paragus	Paragus haemorrhous	Jean-Pierre Sarthou	jean-pierre.sarthou@toulouse-inp.fr	Morphology	No	Paragini	Syrphinae
BCSY	BCSY469-24	BCSY0469	Paragpec1	SYRPHYS Agro-Environnement	Adult	Leg	Veronique et Jean-Pierre SARTHOU	France	Arthropoda	Insecta	Diptera	Syrphidae	Syrphinae	Syrphini	Paragus	Paragus pecchiolii	Jean-Pierre Sarthou	jean-pierre.sarthou@toulouse-inp.fr	Morphology	Yes	Paragini	Syrphinae
BCSY	BCSY470-24	BCSY0470	Paragpec2	SYRPHYS Agro-Environnement	Adult	Leg	Veronique et Jean-Pierre SARTHOU	France	Arthropoda	Insecta	Diptera	Syrphidae	Syrphinae	Syrphini	Paragus	Paragus pecchiolii	Jean-Pierre Sarthou	jean-pierre.sarthou@toulouse-inp.fr	Morphology	No	Paragini	Syrphinae
BCSY	BCSY471-24	BCSY0471	Paragpun	SYRPHYS Agro-Environnement	Adult	Leg	Veronique et Jean-Pierre SARTHOU	France	Arthropoda	Insecta	Diptera	Syrphidae	Syrphinae	Syrphini	Paragus	Paragus punctulatus	Jean-Pierre Sarthou	jean-pierre.sarthou@toulouse-inp.fr	Morphology	Yes	Paragini	Syrphinae
BCSY	BCSY472-24	BCSY0472	Paragqua1	SYRPHYS Agro-Environnement	Adult	Leg	Veronique et Jean-Pierre SARTHOU	France	Arthropoda	Insecta	Diptera	Syrphidae	Syrphinae	Syrphini	Paragus	Paragus quadrifasciatus	Jean-Pierre Sarthou	jean-pierre.sarthou@toulouse-inp.fr	Morphology	Yes	Paragini	Syrphinae
BCSY	BCSY473-24	BCSY0473	Paragqua2	SYRPHYS Agro-Environnement	Adult	Leg	Veronique et Jean-Pierre SARTHOU	France	Arthropoda	Insecta	Diptera	Syrphidae	Syrphinae	Syrphini	Paragus	Paragus quadrifasciatus	Jean-Pierre Sarthou	jean-pierre.sarthou@toulouse-inp.fr	Morphology	Yes	Paragini	Syrphinae
BCSY	BCSY474-24	BCSY0474	Paragstr	SYRPHYS Agro-Environnement	Adult	Leg	Veronique et Jean-Pierre SARTHOU	France	Arthropoda	Insecta	Diptera	Syrphidae	Syrphinae	Syrphini	Paragus	Paragus strigatus	Jean-Pierre Sarthou	jean-pierre.sarthou@toulouse-inp.fr	Morphology	Yes	Paragini	Syrphinae
BCSY	BCSY475-24	BCSY0475	Paragtib1	SYRPHYS Agro-Environnement	Adult	Leg	Veronique et Jean-Pierre SARTHOU	France	Arthropoda	Insecta	Diptera	Syrphidae	Syrphinae	Syrphini	Paragus	Paragus tibialis	Jean-Pierre Sarthou	jean-pierre.sarthou@toulouse-inp.fr	Morphology	No	Paragini	Syrphinae
BCSY	BCSY476-24	BCSY0476	Paragtib2	SYRPHYS Agro-Environnement	Adult	Leg	Veronique et Jean-Pierre SARTHOU	France	Arthropoda	Insecta	Diptera	Syrphidae	Syrphinae	Syrphini	Paragus	Paragus tibialis	Jean-Pierre Sarthou	jean-pierre.sarthou@toulouse-inp.fr	Morphology	No	Paragini	Syrphinae
BCSY	BCSY477-24	BCSY0477	Parasann1	SYRPHYS Agro-Environnement	Adult	Leg	Veronique et Jean-Pierre SARTHOU	France	Arthropoda	Insecta	Diptera	Syrphidae	Syrphinae	Syrphini	Parasyrphus	Parasyrphus annulatus	Jean-Pierre Sarthou	jean-pierre.sarthou@toulouse-inp.fr	Morphology	Yes	Syrphini	Syrphinae
BCSY	BCSY478-24	BCSY0478	Parasann2	SYRPHYS Agro-Environnement	Adult	Leg	Veronique et Jean-Pierre SARTHOU	France	Arthropoda	Insecta	Diptera	Syrphidae	Syrphinae	Syrphini	Parasyrphus	Parasyrphus annulatus	Jean-Pierre Sarthou	jean-pierre.sarthou@toulouse-inp.fr	Morphology	Yes	Syrphini	Syrphinae
BCSY	BCSY479-24	BCSY0479	Paraslin1	SYRPHYS Agro-Environnement	Adult	Leg	Veronique et Jean-Pierre SARTHOU	France	Arthropoda	Insecta	Diptera	Syrphidae	Syrphinae	Syrphini	Parasyrphus	Parasyrphus lineolus	Jean-Pierre Sarthou	jean-pierre.sarthou@toulouse-inp.fr	Morphology	Yes	Syrphini	Syrphinae
BCSY	BCSY480-24	BCSY0480	Paraslin2	SYRPHYS Agro-Environnement	Adult	Leg	Veronique et Jean-Pierre SARTHOU	France	Arthropoda	Insecta	Diptera	Syrphidae	Syrphinae	Syrphini	Parasyrphus	Parasyrphus lineolus	Jean-Pierre Sarthou	jean-pierre.sarthou@toulouse-inp.fr	Morphology	Yes	Syrphini	Syrphinae
BCSY	BCSY481-24	BCSY0481	Parasmac1	SYRPHYS Agro-Environnement	Adult	Leg	Veronique et Jean-Pierre SARTHOU	France	Arthropoda	Insecta	Diptera	Syrphidae	Syrphinae	Syrphini	Parasyrphus	Parasyrphus macularis	Jean-Pierre Sarthou	jean-pierre.sarthou@toulouse-inp.fr	Morphology	Yes	Syrphini	Syrphinae
BCSY	BCSY482-24	BCSY0482	Parasmac2	SYRPHYS Agro-Environnement	Adult	Leg	Veronique et Jean-Pierre SARTHOU	France	Arthropoda	Insecta	Diptera	Syrphidae	Syrphinae	Syrphini	Parasyrphus	Parasyrphus macularis	Jean-Pierre Sarthou	jean-pierre.sarthou@toulouse-inp.fr	Morphology	Yes	Syrphini	Syrphinae
BCSY	BCSY483-24	BCSY0483	Parasmal1	SYRPHYS Agro-Environnement	Adult	Leg	Veronique et Jean-Pierre SARTHOU	France	Arthropoda	Insecta	Diptera	Syrphidae	Syrphinae	Syrphini	Parasyrphus	Parasyrphus malinellus	Jean-Pierre Sarthou	jean-pierre.sarthou@toulouse-inp.fr	Morphology	No	Syrphini	Syrphinae
BCSY	BCSY484-24	BCSY0484	Parasmal2	SYRPHYS Agro-Environnement	Adult	Leg	Veronique et Jean-Pierre SARTHOU	France	Arthropoda	Insecta	Diptera	Syrphidae	Syrphinae	Syrphini	Parasyrphus	Parasyrphus malinellus	Jean-Pierre Sarthou	jean-pierre.sarthou@toulouse-inp.fr	Morphology	Yes	Syrphini	Syrphinae
BCSY	BCSY485-24	BCSY0485	Paraspun1	SYRPHYS Agro-Environnement	Adult	Leg	Veronique et Jean-Pierre SARTHOU	France	Arthropoda	Insecta	Diptera	Syrphidae	Syrphinae	Syrphini	Parasyrphus	Parasyrphus punctulatus	Jean-Pierre Sarthou	jean-pierre.sarthou@toulouse-inp.fr	Morphology	No	Syrphini	Syrphinae
BCSY	BCSY486-24	BCSY0486	Paraspun2	SYRPHYS Agro-Environnement	Adult	Leg	Veronique et Jean-Pierre SARTHOU	France	Arthropoda	Insecta	Diptera	Syrphidae	Syrphinae	Syrphini	Parasyrphus	Parasyrphus punctulatus	Jean-Pierre Sarthou	jean-pierre.sarthou@toulouse-inp.fr	Morphology	No	Syrphini	Syrphinae
BCSY	BCSY487-24	BCSY0487	Parasvit1	SYRPHYS Agro-Environnement	Adult	Leg	Veronique et Jean-Pierre SARTHOU	France	Arthropoda	Insecta	Diptera	Syrphidae	Syrphinae	Syrphini	Parasyrphus	Parasyrphus vittiger	Jean-Pierre Sarthou	jean-pierre.sarthou@toulouse-inp.fr	Morphology	Yes	Syrphini	Syrphinae
BCSY	BCSY488-24	BCSY0488	Parasvit2	SYRPHYS Agro-Environnement	Adult	Leg	Veronique et Jean-Pierre SARTHOU	France	Arthropoda	Insecta	Diptera	Syrphidae	Syrphinae	Syrphini	Parasyrphus	Parasyrphus vittiger	Jean-Pierre Sarthou	jean-pierre.sarthou@toulouse-inp.fr	Morphology	No	Syrphini	Syrphinae
BCSY	BCSY489-24	BCSY0489	Parhfru1	SYRPHYS Agro-Environnement	Adult	Leg	Veronique et Jean-Pierre SARTHOU	France	Arthropoda	Insecta	Diptera	Syrphidae	Eristalinae	Eristalini	Parhelophilus	Parhelophilus frutetorum	Jean-Pierre Sarthou	jean-pierre.sarthou@toulouse-inp.fr	Morphology	Yes	Eristalini	Eristalinae
BCSY	BCSY490-24	BCSY0490	Parhfru2	SYRPHYS Agro-Environnement	Adult	Leg	Veronique et Jean-Pierre SARTHOU	France	Arthropoda	Insecta	Diptera	Syrphidae	Eristalinae	Eristalini	Parhelophilus	Parhelophilus frutetorum	Jean-Pierre Sarthou	jean-pierre.sarthou@toulouse-inp.fr	Morphology	Yes	Eristalini	Eristalinae
BCSY	BCSY491-24	BCSY0491	Parhver1	SYRPHYS Agro-Environnement	Adult	Leg	Veronique et Jean-Pierre SARTHOU	France	Arthropoda	Insecta	Diptera	Syrphidae	Eristalinae	Eristalini	Parhelophilus	Parhelophilus versicolor	Jean-Pierre Sarthou	jean-pierre.sarthou@toulouse-inp.fr	Morphology	Yes	Eristalini	Eristalinae
BCSY	BCSY492-24	BCSY0492	Parhver2	SYRPHYS Agro-Environnement	Adult	Leg	Veronique et Jean-Pierre SARTHOU	France	Arthropoda	Insecta	Diptera	Syrphidae	Eristalinae	Eristalini	Parhelophilus	Parhelophilus versicolor	Jean-Pierre Sarthou	jean-pierre.sarthou@toulouse-inp.fr	Morphology	Yes	Eristalini	Eristalinae
BCSY	BCSY493-24	BCSY0493	Pipizasig1	SYRPHYS Agro-Environnement	Adult	Leg	Veronique et Jean-Pierre SARTHOU	France	Arthropoda	Insecta	Diptera	Syrphidae	Pipizinae	NA	Pipiza	Pipiza lugubris	Jean-Pierre Sarthou	jean-pierre.sarthou@toulouse-inp.fr	Morphology	Yes	Pipizini	Syrphinae
BCSY	BCSY494-24	BCSY0494	Pipizasig2	SYRPHYS Agro-Environnement	Adult	Leg	Veronique et Jean-Pierre SARTHOU	France	Arthropoda	Insecta	Diptera	Syrphidae	Pipizinae	NA	Pipiza	Pipiza lugubris	Jean-Pierre Sarthou	jean-pierre.sarthou@toulouse-inp.fr	Morphology	Yes	Pipizini	Syrphinae
BCSY	BCSY495-24	BCSY0495	Pipizaaus1	SYRPHYS Agro-Environnement	Adult	Leg	Veronique et Jean-Pierre SARTHOU	France	Arthropoda	Insecta	Diptera	Syrphidae	Pipizinae	NA	Pipiza	Pipiza austriaca	Jean-Pierre Sarthou	jean-pierre.sarthou@toulouse-inp.fr	Morphology	Yes	Pipizini	Syrphinae
BCSY	BCSY496-24	BCSY0496	Pipizaaus2	SYRPHYS Agro-Environnement	Adult	Leg	Veronique et Jean-Pierre SARTHOU	France	Arthropoda	Insecta	Diptera	Syrphidae	Pipizinae	NA	Pipiza	Pipiza austriaca	Jean-Pierre Sarthou	jean-pierre.sarthou@toulouse-inp.fr	Morphology	Yes	Pipizini	Syrphinae
BCSY	BCSY497-24	BCSY0497	Pipizabim1	SYRPHYS Agro-Environnement	Adult	Leg	Veronique et Jean-Pierre SARTHOU	France	Arthropoda	Insecta	Diptera	Syrphidae	Pipizinae	NA	Pipiza	Pipiza notata	Jean-Pierre Sarthou	jean-pierre.sarthou@toulouse-inp.fr	Morphology	Yes	Pipizini	Syrphinae
BCSY	BCSY498-24	BCSY0498	Pipizabim2	SYRPHYS Agro-Environnement	Adult	Leg	Veronique et Jean-Pierre SARTHOU	France	Arthropoda	Insecta	Diptera	Syrphidae	Pipizinae	NA	Pipiza	Pipiza notata	Jean-Pierre Sarthou	jean-pierre.sarthou@toulouse-inp.fr	Morphology	Yes	Pipizini	Syrphinae
BCSY	BCSY499-24	BCSY0499	Pipizafes1	SYRPHYS Agro-Environnement	Adult	Leg	Veronique et Jean-Pierre SARTHOU	France	Arthropoda	Insecta	Diptera	Syrphidae	Pipizinae	NA	Pipiza	Pipiza festiva	Jean-Pierre Sarthou	jean-pierre.sarthou@toulouse-inp.fr	Morphology	Yes	Pipizini	Syrphinae
BCSY	BCSY500-24	BCSY0500	Pipizafes2	SYRPHYS Agro-Environnement	Adult	Leg	Veronique et Jean-Pierre SARTHOU	France	Arthropoda	Insecta	Diptera	Syrphidae	Pipizinae	NA	Pipiza	Pipiza festiva	Jean-Pierre Sarthou	jean-pierre.sarthou@toulouse-inp.fr	Morphology	Yes	Pipizini	Syrphinae
BCSY	BCSY501-24	BCSY0501	Pipizalut	SYRPHYS Agro-Environnement	Adult	Leg	Veronique et Jean-Pierre SARTHOU	France	Arthropoda	Insecta	Diptera	Syrphidae	Pipizinae	NA	Pipiza	Pipiza luteitarsis	Jean-Pierre Sarthou	jean-pierre.sarthou@toulouse-inp.fr	Morphology	Yes	Pipizini	Syrphinae
BCSY	BCSY502-24	BCSY0502	Pipizanoc1	SYRPHYS Agro-Environnement	Adult	Leg	Veronique et Jean-Pierre SARTHOU	France	Arthropoda	Insecta	Diptera	Syrphidae	Pipizinae	NA	Pipiza	Pipiza noctiluca	Jean-Pierre Sarthou	jean-pierre.sarthou@toulouse-inp.fr	Morphology	Yes	Pipizini	Syrphinae
BCSY	BCSY503-24	BCSY0503	Pipizanoc2	SYRPHYS Agro-Environnement	Adult	Leg	Veronique et Jean-Pierre SARTHOU	France	Arthropoda	Insecta	Diptera	Syrphidae	Pipizinae	NA	Pipiza	Pipiza noctiluca	Jean-Pierre Sarthou	jean-pierre.sarthou@toulouse-inp.fr	Morphology	Yes	Pipizini	Syrphinae
BCSY	BCSY504-24	BCSY0504	Pipizaqua1	SYRPHYS Agro-Environnement	Adult	Leg	Veronique et Jean-Pierre SARTHOU	France	Arthropoda	Insecta	Diptera	Syrphidae	Pipizinae	NA	Pipiza	Pipiza quadrimaculata	Jean-Pierre Sarthou	jean-pierre.sarthou@toulouse-inp.fr	Morphology	Yes	Pipizini	Syrphinae
BCSY	BCSY505-24	BCSY0505	Pipizaqua2	SYRPHYS Agro-Environnement	Adult	Leg	Veronique et Jean-Pierre SARTHOU	France	Arthropoda	Insecta	Diptera	Syrphidae	Pipizinae	NA	Pipiza	Pipiza quadrimaculata	Jean-Pierre Sarthou	jean-pierre.sarthou@toulouse-inp.fr	Morphology	Yes	Pipizini	Syrphinae
BCSY	BCSY506-24	BCSY0506	Pipizelann	SYRPHYS Agro-Environnement	Adult	Leg	Veronique et Jean-Pierre SARTHOU	France	Arthropoda	Insecta	Diptera	Syrphidae	Pipizinae	NA	Pipizella	Pipizella annulata	Jean-Pierre Sarthou	jean-pierre.sarthou@toulouse-inp.fr	Morphology	Yes	Pipizini	Syrphinae
BCSY	BCSY507-24	BCSY0507	Pipizelbis	SYRPHYS Agro-Environnement	Adult	Leg	Veronique et Jean-Pierre SARTHOU	France	Arthropoda	Insecta	Diptera	Syrphidae	Pipizinae	NA	Pipizella	Pipizella bispina	Jean-Pierre Sarthou	jean-pierre.sarthou@toulouse-inp.fr	Morphology	Yes	Pipizini	Syrphinae
BCSY	BCSY508-24	BCSY0508	Pipizelbre	SYRPHYS Agro-Environnement	Adult	Leg	Veronique et Jean-Pierre SARTHOU	France	Arthropoda	Insecta	Diptera	Syrphidae	Pipizinae	NA	Pipizella	Pipizella brevis	Jean-Pierre Sarthou	jean-pierre.sarthou@toulouse-inp.fr	Morphology	Yes	Pipizini	Syrphinae
BCSY	BCSY509-24	BCSY0509	Pipizelcal1	SYRPHYS Agro-Environnement	Adult	Leg	Veronique et Jean-Pierre SARTHOU	France	Arthropoda	Insecta	Diptera	Syrphidae	Pipizinae	NA	Pipizella	Pipizella calabra	Jean-Pierre Sarthou	jean-pierre.sarthou@toulouse-inp.fr	Morphology	No	Pipizini	Syrphinae
BCSY	BCSY510-24	BCSY0510	Pipizelcal2	SYRPHYS Agro-Environnement	Adult	Leg	Veronique et Jean-Pierre SARTHOU	France	Arthropoda	Insecta	Diptera	Syrphidae	Pipizinae	NA	Pipizella	Pipizella calabra	Jean-Pierre Sarthou	jean-pierre.sarthou@toulouse-inp.fr	Morphology	No	Pipizini	Syrphinae
BCSY	BCSY511-24	BCSY0511	Pipizelnig1	SYRPHYS Agro-Environnement	Adult	Leg	Veronique et Jean-Pierre SARTHOU	France	Arthropoda	Insecta	Diptera	Syrphidae	Pipizinae	NA	Pipizella	Pipizella nigriana	Jean-Pierre Sarthou	jean-pierre.sarthou@toulouse-inp.fr	Morphology	No	Pipizini	Syrphinae
BCSY	BCSY512-24	BCSY0512	Pipizelnig2	SYRPHYS Agro-Environnement	Adult	Leg	Veronique et Jean-Pierre SARTHOU	France	Arthropoda	Insecta	Diptera	Syrphidae	Pipizinae	NA	Pipizella	Pipizella nigriana	Jean-Pierre Sarthou	jean-pierre.sarthou@toulouse-inp.fr	Morphology	Yes	Pipizini	Syrphinae
BCSY	BCSY513-24	BCSY0513	Pipizelpen1	SYRPHYS Agro-Environnement	Adult	Leg	Veronique et Jean-Pierre SARTHOU	France	Arthropoda	Insecta	Diptera	Syrphidae	Pipizinae	NA	Pipizella	Pipizella pennina	Jean-Pierre Sarthou	jean-pierre.sarthou@toulouse-inp.fr	Morphology	Yes	Pipizini	Syrphinae
BCSY	BCSY514-24	BCSY0514	Pipizelpen2	SYRPHYS Agro-Environnement	Adult	Leg	Veronique et Jean-Pierre SARTHOU	France	Arthropoda	Insecta	Diptera	Syrphidae	Pipizinae	NA	Pipizella	Pipizella pennina	Jean-Pierre Sarthou	jean-pierre.sarthou@toulouse-inp.fr	Morphology	Yes	Pipizini	Syrphinae
BCSY	BCSY515-24	BCSY0515	Pipizelvid1	SYRPHYS Agro-Environnement	Adult	Leg	Veronique et Jean-Pierre SARTHOU	France	Arthropoda	Insecta	Diptera	Syrphidae	Pipizinae	NA	Pipizella	Pipizella viduata	Jean-Pierre Sarthou	jean-pierre.sarthou@toulouse-inp.fr	Morphology	Yes	Pipizini	Syrphinae
BCSY	BCSY516-24	BCSY0516	Pipizelvid2	SYRPHYS Agro-Environnement	Adult	Leg	Veronique et Jean-Pierre SARTHOU	France	Arthropoda	Insecta	Diptera	Syrphidae	Pipizinae	NA	Pipizella	Pipizella viduata	Jean-Pierre Sarthou	jean-pierre.sarthou@toulouse-inp.fr	Morphology	No	Pipizini	Syrphinae
BCSY	BCSY517-24	BCSY0517	Plaamb1	SYRPHYS Agro-Environnement	Adult	Leg	Veronique et Jean-Pierre SARTHOU	France	Arthropoda	Insecta	Diptera	Syrphidae	Syrphinae	Bacchini	Platycheirus	Platycheirus ambiguus	Jean-Pierre Sarthou	jean-pierre.sarthou@toulouse-inp.fr	Morphology	Yes	Bacchini	Syrphinae
BCSY	BCSY518-24	BCSY0518	Plaamb2	SYRPHYS Agro-Environnement	Adult	Leg	Veronique et Jean-Pierre SARTHOU	France	Arthropoda	Insecta	Diptera	Syrphidae	Syrphinae	Bacchini	Platycheirus	Platycheirus ambiguus	Jean-Pierre Sarthou	jean-pierre.sarthou@toulouse-inp.fr	Morphology	Yes	Bacchini	Syrphinae
BCSY	BCSY519-24	BCSY0519	Plaalb1	SYRPHYS Agro-Environnement	Adult	Leg	Veronique et Jean-Pierre SARTHOU	France	Arthropoda	Insecta	Diptera	Syrphidae	Syrphinae	Bacchini	Platycheirus	Platycheirus albimanus	Jean-Pierre Sarthou	jean-pierre.sarthou@toulouse-inp.fr	Morphology	Yes	Bacchini	Syrphinae
BCSY	BCSY520-24	BCSY0520	Plaalb2	SYRPHYS Agro-Environnement	Adult	Leg	Veronique et Jean-Pierre SARTHOU	France	Arthropoda	Insecta	Diptera	Syrphidae	Syrphinae	Bacchini	Platycheirus	Platycheirus albimanus	Jean-Pierre Sarthou	jean-pierre.sarthou@toulouse-inp.fr	Morphology	Yes	Bacchini	Syrphinae
BCSY	BCSY521-24	BCSY0521	Plaangusti1	SYRPHYS Agro-Environnement	Adult	Leg	Veronique et Jean-Pierre SARTHOU	France	Arthropoda	Insecta	Diptera	Syrphidae	Syrphinae	Bacchini	Platycheirus	Platycheirus angustipes	Jean-Pierre Sarthou	jean-pierre.sarthou@toulouse-inp.fr	Morphology	Yes	Bacchini	Syrphinae
BCSY	BCSY522-24	BCSY0522	Plaangusti2	SYRPHYS Agro-Environnement	Adult	Leg	Veronique et Jean-Pierre SARTHOU	France	Arthropoda	Insecta	Diptera	Syrphidae	Syrphinae	Bacchini	Platycheirus	Platycheirus angustipes	Jean-Pierre Sarthou	jean-pierre.sarthou@toulouse-inp.fr	Morphology	Yes	Bacchini	Syrphinae
BCSY	BCSY523-24	BCSY0523	Plaangusta1	SYRPHYS Agro-Environnement	Adult	Leg	Veronique et Jean-Pierre SARTHOU	France	Arthropoda	Insecta	Diptera	Syrphidae	Syrphinae	Bacchini	Platycheirus	Platycheirus angustatus	Jean-Pierre Sarthou	jean-pierre.sarthou@toulouse-inp.fr	Morphology	Yes	Bacchini	Syrphinae
BCSY	BCSY524-24	BCSY0524	Plaangusta2	SYRPHYS Agro-Environnement	Adult	Leg	Veronique et Jean-Pierre SARTHOU	France	Arthropoda	Insecta	Diptera	Syrphidae	Syrphinae	Bacchini	Platycheirus	Platycheirus angustatus	Jean-Pierre Sarthou	jean-pierre.sarthou@toulouse-inp.fr	Morphology	Yes	Bacchini	Syrphinae
BCSY	BCSY525-24	BCSY0525	Plabru	SYRPHYS Agro-Environnement	Adult	Leg	Veronique et Jean-Pierre SARTHOU	France	Arthropoda	Insecta	Diptera	Syrphidae	Syrphinae	Bacchini	Platycheirus	Platycheirus brunnifrons	Jean-Pierre Sarthou	jean-pierre.sarthou@toulouse-inp.fr	Morphology	Yes	Bacchini	Syrphinae
BCSY	BCSY526-24	BCSY0526	Placly1	SYRPHYS Agro-Environnement	Adult	Leg	Veronique et Jean-Pierre SARTHOU	France	Arthropoda	Insecta	Diptera	Syrphidae	Syrphinae	Bacchini	Platycheirus	Platycheirus clypeatus	Jean-Pierre Sarthou	jean-pierre.sarthou@toulouse-inp.fr	Morphology	Yes	Bacchini	Syrphinae
BCSY	BCSY527-24	BCSY0527	Placly2	SYRPHYS Agro-Environnement	Adult	Leg	Veronique et Jean-Pierre SARTHOU	France	Arthropoda	Insecta	Diptera	Syrphidae	Syrphinae	Bacchini	Platycheirus	Platycheirus clypeatus	Jean-Pierre Sarthou	jean-pierre.sarthou@toulouse-inp.fr	Morphology	Yes	Bacchini	Syrphinae
BCSY	BCSY528-24	BCSY0528	Pladis1	SYRPHYS Agro-Environnement	Adult	Leg	Veronique et Jean-Pierre SARTHOU	France	Arthropoda	Insecta	Diptera	Syrphidae	Syrphinae	Bacchini	Platycheirus	Platycheirus discimanus	Jean-Pierre Sarthou	jean-pierre.sarthou@toulouse-inp.fr	Morphology	Yes	Bacchini	Syrphinae
BCSY	BCSY529-24	BCSY0529	Pladis2	SYRPHYS Agro-Environnement	Adult	Leg	Veronique et Jean-Pierre SARTHOU	France	Arthropoda	Insecta	Diptera	Syrphidae	Syrphinae	Bacchini	Platycheirus	Platycheirus discimanus	Jean-Pierre Sarthou	jean-pierre.sarthou@toulouse-inp.fr	Morphology	Yes	Bacchini	Syrphinae
BCSY	BCSY530-24	BCSY0530	Plaeur1	SYRPHYS Agro-Environnement	Adult	Leg	Veronique et Jean-Pierre SARTHOU	France	Arthropoda	Insecta	Diptera	Syrphidae	Syrphinae	Bacchini	Platycheirus	Platycheirus europaeus	Jean-Pierre Sarthou	jean-pierre.sarthou@toulouse-inp.fr	Morphology	Yes	Bacchini	Syrphinae
BCSY	BCSY531-24	BCSY0531	Plaeur2	SYRPHYS Agro-Environnement	Adult	Leg	Veronique et Jean-Pierre SARTHOU	France	Arthropoda	Insecta	Diptera	Syrphidae	Syrphinae	Bacchini	Platycheirus	Platycheirus europaeus	Jean-Pierre Sarthou	jean-pierre.sarthou@toulouse-inp.fr	Morphology	Yes	Bacchini	Syrphinae
BCSY	BCSY532-24	BCSY0532	Plaful1	SYRPHYS Agro-Environnement	Adult	Leg	Veronique et Jean-Pierre SARTHOU	France	Arthropoda	Insecta	Diptera	Syrphidae	Syrphinae	Bacchini	Platycheirus	Platycheirus fulviventris	Jean-Pierre Sarthou	jean-pierre.sarthou@toulouse-inp.fr	Morphology	Yes	Bacchini	Syrphinae
BCSY	BCSY533-24	BCSY0533	Plaful2	SYRPHYS Agro-Environnement	Adult	Leg	Veronique et Jean-Pierre SARTHOU	France	Arthropoda	Insecta	Diptera	Syrphidae	Syrphinae	Bacchini	Platycheirus	Platycheirus fulviventris	Jean-Pierre Sarthou	jean-pierre.sarthou@toulouse-inp.fr	Morphology	Yes	Bacchini	Syrphinae
BCSY	BCSY534-24	BCSY0534	Plagra1	SYRPHYS Agro-Environnement	Adult	Leg	Veronique et Jean-Pierre SARTHOU	France	Arthropoda	Insecta	Diptera	Syrphidae	Syrphinae	Bacchini	Pyrophaena	Pyrophaena granditarsis	Jean-Pierre Sarthou	jean-pierre.sarthou@toulouse-inp.fr	Morphology	Yes	Bacchini	Syrphinae
BCSY	BCSY535-24	BCSY0535	Plagra2	SYRPHYS Agro-Environnement	Adult	Leg	Veronique et Jean-Pierre SARTHOU	France	Arthropoda	Insecta	Diptera	Syrphidae	Syrphinae	Bacchini	Pyrophaena	Pyrophaena granditarsis	Jean-Pierre Sarthou	jean-pierre.sarthou@toulouse-inp.fr	Morphology	Yes	Bacchini	Syrphinae
BCSY	BCSY536-24	BCSY0536	Plaimm1	SYRPHYS Agro-Environnement	Adult	Leg	Veronique et Jean-Pierre SARTHOU	France	Arthropoda	Insecta	Diptera	Syrphidae	Syrphinae	Bacchini	Platycheirus	Platycheirus immaculatus	Jean-Pierre Sarthou	jean-pierre.sarthou@toulouse-inp.fr	Morphology	Yes	Bacchini	Syrphinae
BCSY	BCSY537-24	BCSY0537	Plaimm2	SYRPHYS Agro-Environnement	Adult	Leg	Veronique et Jean-Pierre SARTHOU	France	Arthropoda	Insecta	Diptera	Syrphidae	Syrphinae	Bacchini	Platycheirus	Platycheirus immaculatus	Jean-Pierre Sarthou	jean-pierre.sarthou@toulouse-inp.fr	Morphology	Yes	Bacchini	Syrphinae
BCSY	BCSY538-24	BCSY0538	Plaman1	SYRPHYS Agro-Environnement	Adult	Leg	Veronique et Jean-Pierre SARTHOU	France	Arthropoda	Insecta	Diptera	Syrphidae	Syrphinae	Bacchini	Platycheirus	Platycheirus manicatus	Jean-Pierre Sarthou	jean-pierre.sarthou@toulouse-inp.fr	Morphology	Yes	Bacchini	Syrphinae
BCSY	BCSY539-24	BCSY0539	Plaman2	SYRPHYS Agro-Environnement	Adult	Leg	Veronique et Jean-Pierre SARTHOU	France	Arthropoda	Insecta	Diptera	Syrphidae	Syrphinae	Bacchini	Platycheirus	Platycheirus manicatus	Jean-Pierre Sarthou	jean-pierre.sarthou@toulouse-inp.fr	Morphology	Yes	Bacchini	Syrphinae
BCSY	BCSY540-24	BCSY0540	Plamel1	SYRPHYS Agro-Environnement	Adult	Leg	Veronique et Jean-Pierre SARTHOU	France	Arthropoda	Insecta	Diptera	Syrphidae	Syrphinae	Bacchini	Platycheirus	Platycheirus melanopsis	Jean-Pierre Sarthou	jean-pierre.sarthou@toulouse-inp.fr	Morphology	Yes	Bacchini	Syrphinae
BCSY	BCSY541-24	BCSY0541	Plamel2	SYRPHYS Agro-Environnement	Adult	Leg	Veronique et Jean-Pierre SARTHOU	France	Arthropoda	Insecta	Diptera	Syrphidae	Syrphinae	Bacchini	Platycheirus	Platycheirus melanopsis	Jean-Pierre Sarthou	jean-pierre.sarthou@toulouse-inp.fr	Morphology	Yes	Bacchini	Syrphinae
BCSY	BCSY542-24	BCSY0542	Plamue	SYRPHYS Agro-Environnement	Adult	Leg	Veronique et Jean-Pierre SARTHOU	France	Arthropoda	Insecta	Diptera	Syrphidae	Syrphinae	Bacchini	Platycheirus	Platycheirus muelleri	Jean-Pierre Sarthou	jean-pierre.sarthou@toulouse-inp.fr	Morphology	Yes	Bacchini	Syrphinae
BCSY	BCSY543-24	BCSY0543	Planie	SYRPHYS Agro-Environnement	Adult	Leg	Veronique et Jean-Pierre SARTHOU	France	Arthropoda	Insecta	Diptera	Syrphidae	Syrphinae	Bacchini	Platycheirus	Platycheirus nielseni	Jean-Pierre Sarthou	jean-pierre.sarthou@toulouse-inp.fr	Morphology	Yes	Bacchini	Syrphinae
BCSY	BCSY544-24	BCSY0544	Plaocc1	SYRPHYS Agro-Environnement	Adult	Leg	Veronique et Jean-Pierre SARTHOU	France	Arthropoda	Insecta	Diptera	Syrphidae	Syrphinae	Bacchini	Platycheirus	Platycheirus occultus	Jean-Pierre Sarthou	jean-pierre.sarthou@toulouse-inp.fr	Morphology	Yes	Bacchini	Syrphinae
BCSY	BCSY545-24	BCSY0545	Plaocc2	SYRPHYS Agro-Environnement	Adult	Leg	Veronique et Jean-Pierre SARTHOU	France	Arthropoda	Insecta	Diptera	Syrphidae	Syrphinae	Bacchini	Platycheirus	Platycheirus occultus	Jean-Pierre Sarthou	jean-pierre.sarthou@toulouse-inp.fr	Morphology	Yes	Bacchini	Syrphinae
BCSY	BCSY546-24	BCSY0546	Plapar1	SYRPHYS Agro-Environnement	Adult	Leg	Veronique et Jean-Pierre SARTHOU	France	Arthropoda	Insecta	Diptera	Syrphidae	Syrphinae	Bacchini	Platycheirus	Platycheirus parmatus	Jean-Pierre Sarthou	jean-pierre.sarthou@toulouse-inp.fr	Morphology	Yes	Bacchini	Syrphinae
BCSY	BCSY547-24	BCSY0547	Plapar2	SYRPHYS Agro-Environnement	Adult	Leg	Veronique et Jean-Pierre SARTHOU	France	Arthropoda	Insecta	Diptera	Syrphidae	Syrphinae	Bacchini	Platycheirus	Platycheirus parmatus	Jean-Pierre Sarthou	jean-pierre.sarthou@toulouse-inp.fr	Morphology	Yes	Bacchini	Syrphinae
BCSY	BCSY548-24	BCSY0548	Plapel1	SYRPHYS Agro-Environnement	Adult	Leg	Veronique et Jean-Pierre SARTHOU	France	Arthropoda	Insecta	Diptera	Syrphidae	Syrphinae	Bacchini	Platycheirus	Platycheirus peltatus	Jean-Pierre Sarthou	jean-pierre.sarthou@toulouse-inp.fr	Morphology	Yes	Bacchini	Syrphinae
BCSY	BCSY549-24	BCSY0549	Plapel2	SYRPHYS Agro-Environnement	Adult	Leg	Veronique et Jean-Pierre SARTHOU	France	Arthropoda	Insecta	Diptera	Syrphidae	Syrphinae	Bacchini	Platycheirus	Platycheirus peltatus	Jean-Pierre Sarthou	jean-pierre.sarthou@toulouse-inp.fr	Morphology	Yes	Bacchini	Syrphinae
BCSY	BCSY550-24	BCSY0550	Plapod1	SYRPHYS Agro-Environnement	Adult	Leg	Veronique et Jean-Pierre SARTHOU	France	Arthropoda	Insecta	Diptera	Syrphidae	Syrphinae	Bacchini	Platycheirus	Platycheirus podagratus	Jean-Pierre Sarthou	jean-pierre.sarthou@toulouse-inp.fr	Morphology	Yes	Bacchini	Syrphinae
BCSY	BCSY551-24	BCSY0551	Plapod2	SYRPHYS Agro-Environnement	Adult	Leg	Veronique et Jean-Pierre SARTHOU	France	Arthropoda	Insecta	Diptera	Syrphidae	Syrphinae	Bacchini	Platycheirus	Platycheirus podagratus	Jean-Pierre Sarthou	jean-pierre.sarthou@toulouse-inp.fr	Morphology	Yes	Bacchini	Syrphinae
BCSY	BCSY552-24	BCSY0552	Plaros1	SYRPHYS Agro-Environnement	Adult	Leg	Veronique et Jean-Pierre SARTHOU	France	Arthropoda	Insecta	Diptera	Syrphidae	Syrphinae	Bacchini	Pyrophaena	Pyrophaena rosarum	Jean-Pierre Sarthou	jean-pierre.sarthou@toulouse-inp.fr	Morphology	Yes	Bacchini	Syrphinae
BCSY	BCSY553-24	BCSY0553	Plaros2	SYRPHYS Agro-Environnement	Adult	Leg	Veronique et Jean-Pierre SARTHOU	France	Arthropoda	Insecta	Diptera	Syrphidae	Syrphinae	Bacchini	Pyrophaena	Pyrophaena rosarum	Jean-Pierre Sarthou	jean-pierre.sarthou@toulouse-inp.fr	Morphology	Yes	Bacchini	Syrphinae
BCSY	BCSY554-24	BCSY0554	Plasca1	SYRPHYS Agro-Environnement	Adult	Leg	Veronique et Jean-Pierre SARTHOU	France	Arthropoda	Insecta	Diptera	Syrphidae	Syrphinae	Bacchini	Platycheirus	Platycheirus scambus	Jean-Pierre Sarthou	jean-pierre.sarthou@toulouse-inp.fr	Morphology	No	Bacchini	Syrphinae
BCSY	BCSY555-24	BCSY0555	Plasca2	SYRPHYS Agro-Environnement	Adult	Leg	Veronique et Jean-Pierre SARTHOU	France	Arthropoda	Insecta	Diptera	Syrphidae	Syrphinae	Bacchini	Platycheirus	Platycheirus scambus	Jean-Pierre Sarthou	jean-pierre.sarthou@toulouse-inp.fr	Morphology	Yes	Bacchini	Syrphinae
BCSY	BCSY556-24	BCSY0556	Plascu1	SYRPHYS Agro-Environnement	Adult	Leg	Veronique et Jean-Pierre SARTHOU	France	Arthropoda	Insecta	Diptera	Syrphidae	Syrphinae	Bacchini	Platycheirus	Platycheirus scutatus	Jean-Pierre Sarthou	jean-pierre.sarthou@toulouse-inp.fr	Morphology	Yes	Bacchini	Syrphinae
BCSY	BCSY557-24	BCSY0557	Plascu2	SYRPHYS Agro-Environnement	Adult	Leg	Veronique et Jean-Pierre SARTHOU	France	Arthropoda	Insecta	Diptera	Syrphidae	Syrphinae	Bacchini	Platycheirus	Platycheirus scutatus	Jean-Pierre Sarthou	jean-pierre.sarthou@toulouse-inp.fr	Morphology	Yes	Bacchini	Syrphinae
BCSY	BCSY558-24	BCSY0558	Plaspe1	SYRPHYS Agro-Environnement	Adult	Leg	Veronique et Jean-Pierre SARTHOU	France	Arthropoda	Insecta	Diptera	Syrphidae	Syrphinae	Bacchini	Platycheirus	Platycheirus splendidus	Jean-Pierre Sarthou	jean-pierre.sarthou@toulouse-inp.fr	Morphology	Yes	Bacchini	Syrphinae
BCSY	BCSY559-24	BCSY0559	Plaspe2	SYRPHYS Agro-Environnement	Adult	Leg	Veronique et Jean-Pierre SARTHOU	France	Arthropoda	Insecta	Diptera	Syrphidae	Syrphinae	Bacchini	Platycheirus	Platycheirus splendidus	Jean-Pierre Sarthou	jean-pierre.sarthou@toulouse-inp.fr	Morphology	Yes	Bacchini	Syrphinae
BCSY	BCSY560-24	BCSY0560	Plasti1	SYRPHYS Agro-Environnement	Adult	Leg	Veronique et Jean-Pierre SARTHOU	France	Arthropoda	Insecta	Diptera	Syrphidae	Syrphinae	Bacchini	Platycheirus	Platycheirus sticticus	Jean-Pierre Sarthou	jean-pierre.sarthou@toulouse-inp.fr	Morphology	Yes	Bacchini	Syrphinae
BCSY	BCSY561-24	BCSY0561	Plasti2	SYRPHYS Agro-Environnement	Adult	Leg	Veronique et Jean-Pierre SARTHOU	France	Arthropoda	Insecta	Diptera	Syrphidae	Syrphinae	Bacchini	Platycheirus	Platycheirus sticticus	Jean-Pierre Sarthou	jean-pierre.sarthou@toulouse-inp.fr	Morphology	Yes	Bacchini	Syrphinae
BCSY	BCSY562-24	BCSY0562	Platar1	SYRPHYS Agro-Environnement	Adult	Leg	Veronique et Jean-Pierre SARTHOU	France	Arthropoda	Insecta	Diptera	Syrphidae	Syrphinae	Bacchini	Platycheirus	Platycheirus tarsalis	Jean-Pierre Sarthou	jean-pierre.sarthou@toulouse-inp.fr	Morphology	No	Bacchini	Syrphinae
BCSY	BCSY563-24	BCSY0563	Platar2	SYRPHYS Agro-Environnement	Adult	Leg	Veronique et Jean-Pierre SARTHOU	France	Arthropoda	Insecta	Diptera	Syrphidae	Syrphinae	Bacchini	Platycheirus	Platycheirus tarsalis	Jean-Pierre Sarthou	jean-pierre.sarthou@toulouse-inp.fr	Morphology	No	Bacchini	Syrphinae
BCSY	BCSY564-24	BCSY0564	Platat1	SYRPHYS Agro-Environnement	Adult	Leg	Veronique et Jean-Pierre SARTHOU	France	Arthropoda	Insecta	Diptera	Syrphidae	Syrphinae	Bacchini	Platycheirus	Platycheirus tatricus	Jean-Pierre Sarthou	jean-pierre.sarthou@toulouse-inp.fr	Morphology	Yes	Bacchini	Syrphinae
BCSY	BCSY565-24	BCSY0565	Platat2	SYRPHYS Agro-Environnement	Adult	Leg	Veronique et Jean-Pierre SARTHOU	France	Arthropoda	Insecta	Diptera	Syrphidae	Syrphinae	Bacchini	Platycheirus	Platycheirus tatricus	Jean-Pierre Sarthou	jean-pierre.sarthou@toulouse-inp.fr	Morphology	No	Bacchini	Syrphinae
BCSY	BCSY566-24	BCSY0566	Pormac1	SYRPHYS Agro-Environnement	Adult	Leg	Veronique et Jean-Pierre SARTHOU	France	Arthropoda	Insecta	Diptera	Syrphidae	Eristalinae	Rhingiini	Portevinia	Portevinia maculata	Jean-Pierre Sarthou	jean-pierre.sarthou@toulouse-inp.fr	Morphology	Yes	Rhingiini	Eristalinae
BCSY	BCSY567-24	BCSY0567	Pormac2	SYRPHYS Agro-Environnement	Adult	Leg	Veronique et Jean-Pierre SARTHOU	France	Arthropoda	Insecta	Diptera	Syrphidae	Eristalinae	Rhingiini	Portevinia	Portevinia maculata	Jean-Pierre Sarthou	jean-pierre.sarthou@toulouse-inp.fr	Morphology	Yes	Rhingiini	Eristalinae
BCSY	BCSY568-24	BCSY0568	Psiant1	SYRPHYS Agro-Environnement	Adult	Leg	Veronique et Jean-Pierre SARTHOU	France	Arthropoda	Insecta	Diptera	Syrphidae	Eristalinae	Merodontini	Psilota	Psilota anthracina	Jean-Pierre Sarthou	jean-pierre.sarthou@toulouse-inp.fr	Morphology	Yes	Merodontini	Eristalinae
BCSY	BCSY569-24	BCSY0569	Psiant2	SYRPHYS Agro-Environnement	Adult	Leg	Veronique et Jean-Pierre SARTHOU	France	Arthropoda	Insecta	Diptera	Syrphidae	Eristalinae	Merodontini	Psilota	Psilota anthracina	Jean-Pierre Sarthou	jean-pierre.sarthou@toulouse-inp.fr	Morphology	Yes	Merodontini	Eristalinae
BCSY	BCSY570-24	BCSY0570	Rhibor1	SYRPHYS Agro-Environnement	Adult	Leg	Veronique et Jean-Pierre SARTHOU	France	Arthropoda	Insecta	Diptera	Syrphidae	Eristalinae	Rhingiini	Rhingia	Rhingia borealis	Jean-Pierre Sarthou	jean-pierre.sarthou@toulouse-inp.fr	Morphology	Yes	Rhingiini	Eristalinae
BCSY	BCSY571-24	BCSY0571	Rhibor2	SYRPHYS Agro-Environnement	Adult	Leg	Veronique et Jean-Pierre SARTHOU	France	Arthropoda	Insecta	Diptera	Syrphidae	Eristalinae	Rhingiini	Rhingia	Rhingia borealis	Jean-Pierre Sarthou	jean-pierre.sarthou@toulouse-inp.fr	Morphology	No	Rhingiini	Eristalinae
BCSY	BCSY572-24	BCSY0572	Rhicam1	SYRPHYS Agro-Environnement	Adult	Leg	Veronique et Jean-Pierre SARTHOU	France	Arthropoda	Insecta	Diptera	Syrphidae	Eristalinae	Rhingiini	Rhingia	Rhingia campestris	Jean-Pierre Sarthou	jean-pierre.sarthou@toulouse-inp.fr	Morphology	Yes	Rhingiini	Eristalinae
BCSY	BCSY573-24	BCSY0573	Rhicam2	SYRPHYS Agro-Environnement	Adult	Leg	Veronique et Jean-Pierre SARTHOU	France	Arthropoda	Insecta	Diptera	Syrphidae	Eristalinae	Rhingiini	Rhingia	Rhingia campestris	Jean-Pierre Sarthou	jean-pierre.sarthou@toulouse-inp.fr	Morphology	Yes	Rhingiini	Eristalinae
BCSY	BCSY574-24	BCSY0574	Rhiros1	SYRPHYS Agro-Environnement	Adult	Leg	Veronique et Jean-Pierre SARTHOU	France	Arthropoda	Insecta	Diptera	Syrphidae	Eristalinae	Rhingiini	Rhingia	Rhingia rostrata	Jean-Pierre Sarthou	jean-pierre.sarthou@toulouse-inp.fr	Morphology	Yes	Rhingiini	Eristalinae
BCSY	BCSY575-24	BCSY0575	Rhiros2	SYRPHYS Agro-Environnement	Adult	Leg	Veronique et Jean-Pierre SARTHOU	France	Arthropoda	Insecta	Diptera	Syrphidae	Eristalinae	Rhingiini	Rhingia	Rhingia rostrata	Jean-Pierre Sarthou	jean-pierre.sarthou@toulouse-inp.fr	Morphology	No	Rhingiini	Eristalinae
BCSY	BCSY576-24	BCSY0576	Ripspl1	SYRPHYS Agro-Environnement	Adult	Leg	Veronique et Jean-Pierre SARTHOU	France	Arthropoda	Insecta	Diptera	Syrphidae	Eristalinae	Brachyopini	Riponnensia	Riponnensia splendens	Jean-Pierre Sarthou	jean-pierre.sarthou@toulouse-inp.fr	Morphology	No	Brachyopini	Eristalinae
BCSY	BCSY577-24	BCSY0577	Ripspl2	SYRPHYS Agro-Environnement	Adult	Leg	Veronique et Jean-Pierre SARTHOU	France	Arthropoda	Insecta	Diptera	Syrphidae	Eristalinae	Brachyopini	Riponnensia	Riponnensia splendens	Jean-Pierre Sarthou	jean-pierre.sarthou@toulouse-inp.fr	Morphology	Yes	Brachyopini	Eristalinae
BCSY	BCSY578-24	BCSY0578	Scaalb1	SYRPHYS Agro-Environnement	Adult	Leg	Veronique et Jean-Pierre SARTHOU	France	Arthropoda	Insecta	Diptera	Syrphidae	Syrphinae	Syrphini	Scaeva	Scaeva albomaculata	Jean-Pierre Sarthou	jean-pierre.sarthou@toulouse-inp.fr	Morphology	Yes	Syrphini	Syrphinae
BCSY	BCSY579-24	BCSY0579	Scaalb2	SYRPHYS Agro-Environnement	Adult	Leg	Veronique et Jean-Pierre SARTHOU	France	Arthropoda	Insecta	Diptera	Syrphidae	Syrphinae	Syrphini	Scaeva	Scaeva albomaculata	Jean-Pierre Sarthou	jean-pierre.sarthou@toulouse-inp.fr	Morphology	Yes	Syrphini	Syrphinae
BCSY	BCSY580-24	BCSY0580	Scadig1	SYRPHYS Agro-Environnement	Adult	Leg	Veronique et Jean-Pierre SARTHOU	France	Arthropoda	Insecta	Diptera	Syrphidae	Syrphinae	Syrphini	Scaeva	Scaeva dignota	Jean-Pierre Sarthou	jean-pierre.sarthou@toulouse-inp.fr	Morphology	Yes	Syrphini	Syrphinae
BCSY	BCSY581-24	BCSY0581	Scadig2	SYRPHYS Agro-Environnement	Adult	Leg	Veronique et Jean-Pierre SARTHOU	France	Arthropoda	Insecta	Diptera	Syrphidae	Syrphinae	Syrphini	Scaeva	Scaeva dignota	Jean-Pierre Sarthou	jean-pierre.sarthou@toulouse-inp.fr	Morphology	Yes	Syrphini	Syrphinae
BCSY	BCSY582-24	BCSY0582	Scapyr	SYRPHYS Agro-Environnement	Adult	Leg	Veronique et Jean-Pierre SARTHOU	France	Arthropoda	Insecta	Diptera	Syrphidae	Syrphinae	Syrphini	Scaeva	Scaeva pyrastri	Jean-Pierre Sarthou	jean-pierre.sarthou@toulouse-inp.fr	Morphology	Yes	Syrphini	Syrphinae
BCSY	BCSY583-24	BCSY0583	Scasel1	SYRPHYS Agro-Environnement	Adult	Leg	Veronique et Jean-Pierre SARTHOU	France	Arthropoda	Insecta	Diptera	Syrphidae	Syrphinae	Syrphini	Scaeva	Scaeva selenitica	Jean-Pierre Sarthou	jean-pierre.sarthou@toulouse-inp.fr	Morphology	Yes	Syrphini	Syrphinae
BCSY	BCSY584-24	BCSY0584	Scasel2	SYRPHYS Agro-Environnement	Adult	Leg	Veronique et Jean-Pierre SARTHOU	France	Arthropoda	Insecta	Diptera	Syrphidae	Syrphinae	Syrphini	Scaeva	Scaeva selenitica	Jean-Pierre Sarthou	jean-pierre.sarthou@toulouse-inp.fr	Morphology	No	Syrphini	Syrphinae
BCSY	BCSY585-24	BCSY0585	Scalap	SYRPHYS Agro-Environnement	Adult	Leg	Veronique et Jean-Pierre SARTHOU	France	Arthropoda	Insecta	Diptera	Syrphidae	Syrphinae	Syrphini	Lapposyrphus	Lapposyrphus lapponicus	Jean-Pierre Sarthou	jean-pierre.sarthou@toulouse-inp.fr	Morphology	No	Syrphini	Syrphinae
BCSY	BCSY586-24	BCSY0586	Sersil1	SYRPHYS Agro-Environnement	Adult	Leg	Veronique et Jean-Pierre SARTHOU	France	Arthropoda	Insecta	Diptera	Syrphidae	Eristalinae	Milesiini	Sericomyia	Sericomyia silentis	Jean-Pierre Sarthou	jean-pierre.sarthou@toulouse-inp.fr	Morphology	Yes	Sericomyiini	Eristalinae
BCSY	BCSY587-24	BCSY0587	Sersil2	SYRPHYS Agro-Environnement	Adult	Leg	Veronique et Jean-Pierre SARTHOU	France	Arthropoda	Insecta	Diptera	Syrphidae	Eristalinae	Milesiini	Sericomyia	Sericomyia silentis	Jean-Pierre Sarthou	jean-pierre.sarthou@toulouse-inp.fr	Morphology	Yes	Sericomyiini	Eristalinae
BCSY	BCSY588-24	BCSY0588	Spaamb	SYRPHYS Agro-Environnement	Adult	Leg	Veronique et Jean-Pierre SARTHOU	France	Arthropoda	Insecta	Diptera	Syrphidae	Syrphinae	Bacchini	Spazigaster	Spazigaster ambulans	Jean-Pierre Sarthou	jean-pierre.sarthou@toulouse-inp.fr	Morphology	Yes	Bacchini	Syrphinae
BCSY	BCSY589-24	BCSY0589	Sphaban	SYRPHYS Agro-Environnement	Adult	Leg	Veronique et Jean-Pierre SARTHOU	France	Arthropoda	Insecta	Diptera	Syrphidae	Syrphinae	Syrphini	Sphaerophoria	Sphaerophoria bankowskae	Jean-Pierre Sarthou	jean-pierre.sarthou@toulouse-inp.fr	Morphology	Yes	Syrphini	Syrphinae
BCSY	BCSY590-24	BCSY0590	Sphabat1	SYRPHYS Agro-Environnement	Adult	Leg	Veronique et Jean-Pierre SARTHOU	France	Arthropoda	Insecta	Diptera	Syrphidae	Syrphinae	Syrphini	Sphaerophoria	Sphaerophoria batava	Jean-Pierre Sarthou	jean-pierre.sarthou@toulouse-inp.fr	Morphology	Yes	Syrphini	Syrphinae
BCSY	BCSY591-24	BCSY0591	Sphabat2	SYRPHYS Agro-Environnement	Adult	Leg	Veronique et Jean-Pierre SARTHOU	France	Arthropoda	Insecta	Diptera	Syrphidae	Syrphinae	Syrphini	Sphaerophoria	Sphaerophoria batava	Jean-Pierre Sarthou	jean-pierre.sarthou@toulouse-inp.fr	Morphology	Yes	Syrphini	Syrphinae
BCSY	BCSY592-24	BCSY0592	Sphainf1	SYRPHYS Agro-Environnement	Adult	Leg	Veronique et Jean-Pierre SARTHOU	France	Arthropoda	Insecta	Diptera	Syrphidae	Syrphinae	Syrphini	Sphaerophoria	Sphaerophoria infuscata	Jean-Pierre Sarthou	jean-pierre.sarthou@toulouse-inp.fr	Morphology	Yes	Syrphini	Syrphinae
BCSY	BCSY593-24	BCSY0593	Sphainf2	SYRPHYS Agro-Environnement	Adult	Leg	Veronique et Jean-Pierre SARTHOU	France	Arthropoda	Insecta	Diptera	Syrphidae	Syrphinae	Syrphini	Sphaerophoria	Sphaerophoria infuscata	Jean-Pierre Sarthou	jean-pierre.sarthou@toulouse-inp.fr	Morphology	Yes	Syrphini	Syrphinae
BCSY	BCSY594-24	BCSY0594	Sphaint1	SYRPHYS Agro-Environnement	Adult	Leg	Veronique et Jean-Pierre SARTHOU	France	Arthropoda	Insecta	Diptera	Syrphidae	Syrphinae	Syrphini	Sphaerophoria	Sphaerophoria interrupta	Jean-Pierre Sarthou	jean-pierre.sarthou@toulouse-inp.fr	Morphology	Yes	Syrphini	Syrphinae
BCSY	BCSY595-24	BCSY0595	Sphaint2	SYRPHYS Agro-Environnement	Adult	Leg	Veronique et Jean-Pierre SARTHOU	France	Arthropoda	Insecta	Diptera	Syrphidae	Syrphinae	Syrphini	Sphaerophoria	Sphaerophoria interrupta	Jean-Pierre Sarthou	jean-pierre.sarthou@toulouse-inp.fr	Morphology	No	Syrphini	Syrphinae
BCSY	BCSY596-24	BCSY0596	Sphalau1	SYRPHYS Agro-Environnement	Adult	Leg	Veronique et Jean-Pierre SARTHOU	France	Arthropoda	Insecta	Diptera	Syrphidae	Syrphinae	Syrphini	Sphaerophoria	Sphaerophoria laurae	Jean-Pierre Sarthou	jean-pierre.sarthou@toulouse-inp.fr	Morphology	Yes	Syrphini	Syrphinae
BCSY	BCSY597-24	BCSY0597	Sphalau2	SYRPHYS Agro-Environnement	Adult	Leg	Veronique et Jean-Pierre SARTHOU	France	Arthropoda	Insecta	Diptera	Syrphidae	Syrphinae	Syrphini	Sphaerophoria	Sphaerophoria laurae	Jean-Pierre Sarthou	jean-pierre.sarthou@toulouse-inp.fr	Morphology	Yes	Syrphini	Syrphinae
BCSY	BCSY598-24	BCSY0598	Sphaphi1	SYRPHYS Agro-Environnement	Adult	Leg	Veronique et Jean-Pierre SARTHOU	France	Arthropoda	Insecta	Diptera	Syrphidae	Syrphinae	Syrphini	Sphaerophoria	Sphaerophoria philanthus	Jean-Pierre Sarthou	jean-pierre.sarthou@toulouse-inp.fr	Morphology	Yes	Syrphini	Syrphinae
BCSY	BCSY599-24	BCSY0599	Sphaphi2	SYRPHYS Agro-Environnement	Adult	Leg	Veronique et Jean-Pierre SARTHOU	France	Arthropoda	Insecta	Diptera	Syrphidae	Syrphinae	Syrphini	Sphaerophoria	Sphaerophoria philanthus	Jean-Pierre Sarthou	jean-pierre.sarthou@toulouse-inp.fr	Morphology	Yes	Syrphini	Syrphinae
BCSY	BCSY600-24	BCSY0600	Spharue1	SYRPHYS Agro-Environnement	Adult	Leg	Veronique et Jean-Pierre SARTHOU	France	Arthropoda	Insecta	Diptera	Syrphidae	Syrphinae	Syrphini	Sphaerophoria	Sphaerophoria rueppellii	Jean-Pierre Sarthou	jean-pierre.sarthou@toulouse-inp.fr	Morphology	Yes	Syrphini	Syrphinae
BCSY	BCSY601-24	BCSY0601	Spharue2	SYRPHYS Agro-Environnement	Adult	Leg	Veronique et Jean-Pierre SARTHOU	France	Arthropoda	Insecta	Diptera	Syrphidae	Syrphinae	Syrphini	Sphaerophoria	Sphaerophoria rueppellii	Jean-Pierre Sarthou	jean-pierre.sarthou@toulouse-inp.fr	Morphology	Yes	Syrphini	Syrphinae
BCSY	BCSY602-24	BCSY0602	Sphascr1	SYRPHYS Agro-Environnement	Adult	Leg	Veronique et Jean-Pierre SARTHOU	France	Arthropoda	Insecta	Diptera	Syrphidae	Syrphinae	Syrphini	Sphaerophoria	Sphaerophoria scripta	Jean-Pierre Sarthou	jean-pierre.sarthou@toulouse-inp.fr	Morphology	Yes	Syrphini	Syrphinae
BCSY	BCSY603-24	BCSY0603	Sphascr2	SYRPHYS Agro-Environnement	Adult	Leg	Veronique et Jean-Pierre SARTHOU	France	Arthropoda	Insecta	Diptera	Syrphidae	Syrphinae	Syrphini	Sphaerophoria	Sphaerophoria scripta	Jean-Pierre Sarthou	jean-pierre.sarthou@toulouse-inp.fr	Morphology	No	Syrphini	Syrphinae
BCSY	BCSY604-24	BCSY0604	Sphashi	SYRPHYS Agro-Environnement	Adult	Leg	Veronique et Jean-Pierre SARTHOU	France	Arthropoda	Insecta	Diptera	Syrphidae	Syrphinae	Syrphini	Sphaerophoria	Sphaerophoria shirchan	Jean-Pierre Sarthou	jean-pierre.sarthou@toulouse-inp.fr	Morphology	Yes	Syrphini	Syrphinae
BCSY	BCSY605-24	BCSY0605	Sphatae	SYRPHYS Agro-Environnement	Adult	Leg	Veronique et Jean-Pierre SARTHOU	France	Arthropoda	Insecta	Diptera	Syrphidae	Syrphinae	Syrphini	Sphaerophoria	Sphaerophoria taeniata	Jean-Pierre Sarthou	jean-pierre.sarthou@toulouse-inp.fr	Morphology	Yes	Syrphini	Syrphinae
BCSY	BCSY606-24	BCSY0606	Sphavir1	SYRPHYS Agro-Environnement	Adult	Leg	Veronique et Jean-Pierre SARTHOU	France	Arthropoda	Insecta	Diptera	Syrphidae	Syrphinae	Syrphini	Sphaerophoria	Sphaerophoria virgata	Jean-Pierre Sarthou	jean-pierre.sarthou@toulouse-inp.fr	Morphology	Yes	Syrphini	Syrphinae
BCSY	BCSY607-24	BCSY0607	Sphavir2	SYRPHYS Agro-Environnement	Adult	Leg	Veronique et Jean-Pierre SARTHOU	France	Arthropoda	Insecta	Diptera	Syrphidae	Syrphinae	Syrphini	Sphaerophoria	Sphaerophoria virgata	Jean-Pierre Sarthou	jean-pierre.sarthou@toulouse-inp.fr	Morphology	Yes	Syrphini	Syrphinae
BCSY	BCSY608-24	BCSY0608	Spheclu1	SYRPHYS Agro-Environnement	Adult	Leg	Veronique et Jean-Pierre SARTHOU	France	Arthropoda	Insecta	Diptera	Syrphidae	Eristalinae	Brachyopini	Sphegina	Sphegina clunipes	Jean-Pierre Sarthou	jean-pierre.sarthou@toulouse-inp.fr	Morphology	No	Brachyopini	Eristalinae
BCSY	BCSY609-24	BCSY0609	Spheclu2	SYRPHYS Agro-Environnement	Adult	Leg	Veronique et Jean-Pierre SARTHOU	France	Arthropoda	Insecta	Diptera	Syrphidae	Eristalinae	Brachyopini	Sphegina	Sphegina clunipes	Jean-Pierre Sarthou	jean-pierre.sarthou@toulouse-inp.fr	Morphology	No	Brachyopini	Eristalinae
BCSY	BCSY610-24	BCSY0610	Sphecor	SYRPHYS Agro-Environnement	Adult	Leg	Veronique et Jean-Pierre SARTHOU	France	Arthropoda	Insecta	Diptera	Syrphidae	Eristalinae	Brachyopini	Sphegina	Sphegina cornifera	Jean-Pierre Sarthou	jean-pierre.sarthou@toulouse-inp.fr	Morphology	Yes	Brachyopini	Eristalinae
BCSY	BCSY611-24	BCSY0611	Spheele	SYRPHYS Agro-Environnement	Adult	Leg	Veronique et Jean-Pierre SARTHOU	France	Arthropoda	Insecta	Diptera	Syrphidae	Eristalinae	Brachyopini	Sphegina	Sphegina elegans	Jean-Pierre Sarthou	jean-pierre.sarthou@toulouse-inp.fr	Morphology	Yes	Brachyopini	Eristalinae
BCSY	BCSY612-24	BCSY0612	Sphelat	SYRPHYS Agro-Environnement	Adult	Leg	Veronique et Jean-Pierre SARTHOU	France	Arthropoda	Insecta	Diptera	Syrphidae	Eristalinae	Brachyopini	Sphegina	Sphegina latifrons	Jean-Pierre Sarthou	jean-pierre.sarthou@toulouse-inp.fr	Morphology	Yes	Brachyopini	Eristalinae
BCSY	BCSY613-24	BCSY0613	Sphesib1	SYRPHYS Agro-Environnement	Adult	Leg	Veronique et Jean-Pierre SARTHOU	France	Arthropoda	Insecta	Diptera	Syrphidae	Eristalinae	Brachyopini	Sphegina	Sphegina sibirica	Jean-Pierre Sarthou	jean-pierre.sarthou@toulouse-inp.fr	Morphology	Yes	Brachyopini	Eristalinae
BCSY	BCSY614-24	BCSY0614	Sphesib2	SYRPHYS Agro-Environnement	Adult	Leg	Veronique et Jean-Pierre SARTHOU	France	Arthropoda	Insecta	Diptera	Syrphidae	Eristalinae	Brachyopini	Sphegina	Sphegina sibirica	Jean-Pierre Sarthou	jean-pierre.sarthou@toulouse-inp.fr	Morphology	Yes	Brachyopini	Eristalinae
BCSY	BCSY615-24	BCSY0615	Sphibin1	SYRPHYS Agro-Environnement	Adult	Leg	Veronique et Jean-Pierre SARTHOU	France	Arthropoda	Insecta	Diptera	Syrphidae	Eristalinae	Cerioidini	Sphiximorpha	Sphiximorpha garibaldii	Jean-Pierre Sarthou	jean-pierre.sarthou@toulouse-inp.fr	Morphology	Yes	Cerioidini	Eristalinae
BCSY	BCSY616-24	BCSY0616	Sphibin2	SYRPHYS Agro-Environnement	Adult	Leg	Veronique et Jean-Pierre SARTHOU	France	Arthropoda	Insecta	Diptera	Syrphidae	Eristalinae	Cerioidini	Sphiximorpha	Sphiximorpha garibaldii	Jean-Pierre Sarthou	jean-pierre.sarthou@toulouse-inp.fr	Morphology	Yes	Cerioidini	Eristalinae
BCSY	BCSY617-24	BCSY0617	Spiman	SYRPHYS Agro-Environnement	Adult	Leg	Veronique et Jean-Pierre SARTHOU	France	Arthropoda	Insecta	Diptera	Syrphidae	Eristalinae	Milesiini	Spilomyia	Spilomyia manicata	Jean-Pierre Sarthou	jean-pierre.sarthou@toulouse-inp.fr	Morphology	Yes	Milesiini	Eristalinae
BCSY	BCSY618-25	BCSY0618	Syrpip	SYRPHYS Agro-Environnement	Adult	Leg	Veronique et Jean-Pierre SARTHOU	France	Arthropoda	Insecta	Diptera	Syrphidae	Eristalinae	Milesiini	Syritta	Syritta pipiens	Jean-Pierre Sarthou	jean-pierre.sarthou@toulouse-inp.fr	Morphology	No	Milesiini	Eristalinae
BCSY	BCSY619-25	BCSY0619	Syraub1	SYRPHYS Agro-Environnement	Adult	Leg	Veronique et Jean-Pierre SARTHOU	France	Arthropoda	Insecta	Diptera	Syrphidae	Syrphinae	Syrphini	Syrphus	Syrphus auberti	Jean-Pierre Sarthou	jean-pierre.sarthou@toulouse-inp.fr	Morphology	Yes	Syrphini	Syrphinae
BCSY	BCSY620-25	BCSY0620	Syraub2	SYRPHYS Agro-Environnement	Adult	Leg	Veronique et Jean-Pierre SARTHOU	France	Arthropoda	Insecta	Diptera	Syrphidae	Syrphinae	Syrphini	Syrphus	Syrphus auberti	Jean-Pierre Sarthou	jean-pierre.sarthou@toulouse-inp.fr	Morphology	No	Syrphini	Syrphinae
BCSY	BCSY621-25	BCSY0621	Syrnit1	SYRPHYS Agro-Environnement	Adult	Leg	Veronique et Jean-Pierre SARTHOU	France	Arthropoda	Insecta	Diptera	Syrphidae	Syrphinae	Syrphini	Syrphus	Syrphus nitidifrons	Jean-Pierre Sarthou	jean-pierre.sarthou@toulouse-inp.fr	Morphology	No	Syrphini	Syrphinae
BCSY	BCSY622-25	BCSY0622	Syrnit2	SYRPHYS Agro-Environnement	Adult	Leg	Veronique et Jean-Pierre SARTHOU	France	Arthropoda	Insecta	Diptera	Syrphidae	Syrphinae	Syrphini	Syrphus	Syrphus nitidifrons	Jean-Pierre Sarthou	jean-pierre.sarthou@toulouse-inp.fr	Morphology	No	Syrphini	Syrphinae
BCSY	BCSY623-25	BCSY0623	Syrrib1	SYRPHYS Agro-Environnement	Adult	Leg	Veronique et Jean-Pierre SARTHOU	France	Arthropoda	Insecta	Diptera	Syrphidae	Syrphinae	Syrphini	Syrphus	Syrphus ribesii	Jean-Pierre Sarthou	jean-pierre.sarthou@toulouse-inp.fr	Morphology	No	Syrphini	Syrphinae
BCSY	BCSY624-25	BCSY0624	Syrrib2	SYRPHYS Agro-Environnement	Adult	Leg	Veronique et Jean-Pierre SARTHOU	France	Arthropoda	Insecta	Diptera	Syrphidae	Syrphinae	Syrphini	Syrphus	Syrphus ribesii	Jean-Pierre Sarthou	jean-pierre.sarthou@toulouse-inp.fr	Morphology	Yes	Syrphini	Syrphinae
BCSY	BCSY625-25	BCSY0625	Syrtor1	SYRPHYS Agro-Environnement	Adult	Leg	Veronique et Jean-Pierre SARTHOU	France	Arthropoda	Insecta	Diptera	Syrphidae	Syrphinae	Syrphini	Syrphus	Syrphus torvus	Jean-Pierre Sarthou	jean-pierre.sarthou@toulouse-inp.fr	Morphology	No	Syrphini	Syrphinae
BCSY	BCSY626-25	BCSY0626	Syrtor2	SYRPHYS Agro-Environnement	Adult	Leg	Veronique et Jean-Pierre SARTHOU	France	Arthropoda	Insecta	Diptera	Syrphidae	Syrphinae	Syrphini	Syrphus	Syrphus torvus	Jean-Pierre Sarthou	jean-pierre.sarthou@toulouse-inp.fr	Morphology	Yes	Syrphini	Syrphinae
BCSY	BCSY627-25	BCSY0627	Syrvit1	SYRPHYS Agro-Environnement	Adult	Leg	Veronique et Jean-Pierre SARTHOU	France	Arthropoda	Insecta	Diptera	Syrphidae	Syrphinae	Syrphini	Syrphus	Syrphus vitripennis	Jean-Pierre Sarthou	jean-pierre.sarthou@toulouse-inp.fr	Morphology	Yes	Syrphini	Syrphinae
BCSY	BCSY628-25	BCSY0628	Syrvit2	SYRPHYS Agro-Environnement	Adult	Leg	Veronique et Jean-Pierre SARTHOU	France	Arthropoda	Insecta	Diptera	Syrphidae	Syrphinae	Syrphini	Syrphus	Syrphus vitripennis	Jean-Pierre Sarthou	jean-pierre.sarthou@toulouse-inp.fr	Morphology	No	Syrphini	Syrphinae
BCSY	BCSY629-25	BCSY0629	Tembom	SYRPHYS Agro-Environnement	Adult	Leg	Veronique et Jean-Pierre SARTHOU	France	Arthropoda	Insecta	Diptera	Syrphidae	Eristalinae	Milesiini	Temnostoma	Temnostoma bombylans	Jean-Pierre Sarthou	jean-pierre.sarthou@toulouse-inp.fr	Morphology	Yes	Milesiini	Eristalinae
BCSY	BCSY630-25	BCSY0630	Temmer1	SYRPHYS Agro-Environnement	Adult	Leg	Veronique et Jean-Pierre SARTHOU	France	Arthropoda	Insecta	Diptera	Syrphidae	Eristalinae	Milesiini	Temnostoma	Temnostoma meridionale	Jean-Pierre Sarthou	jean-pierre.sarthou@toulouse-inp.fr	Morphology	No	Milesiini	Eristalinae
BCSY	BCSY631-25	BCSY0631	Temmer2	SYRPHYS Agro-Environnement	Adult	Leg	Veronique et Jean-Pierre SARTHOU	France	Arthropoda	Insecta	Diptera	Syrphidae	Eristalinae	Milesiini	Temnostoma	Temnostoma meridionale	Jean-Pierre Sarthou	jean-pierre.sarthou@toulouse-inp.fr	Morphology	Yes	Milesiini	Eristalinae
BCSY	BCSY632-25	BCSY0632	Tricfla1	SYRPHYS Agro-Environnement	Adult	Leg	Veronique et Jean-Pierre SARTHOU	France	Arthropoda	Insecta	Diptera	Syrphidae	Pipizinae	NA	Trichopsomyia	Trichopsomyia flavitarsis	Jean-Pierre Sarthou	jean-pierre.sarthou@toulouse-inp.fr	Morphology	No	Pipizini	Syrphinae
BCSY	BCSY633-25	BCSY0633	Tricfla2	SYRPHYS Agro-Environnement	Adult	Leg	Veronique et Jean-Pierre SARTHOU	France	Arthropoda	Insecta	Diptera	Syrphidae	Pipizinae	NA	Trichopsomyia	Trichopsomyia flavitarsis	Jean-Pierre Sarthou	jean-pierre.sarthou@toulouse-inp.fr	Morphology	No	Pipizini	Syrphinae
BCSY	BCSY634-25	BCSY0634	Tricjor1	SYRPHYS Agro-Environnement	Adult	Leg	Veronique et Jean-Pierre SARTHOU	France	Arthropoda	Insecta	Diptera	Syrphidae	Pipizinae	NA	Trichopsomyia	Trichopsomyia joratensis	Jean-Pierre Sarthou	jean-pierre.sarthou@toulouse-inp.fr	Morphology	No	Pipizini	Syrphinae
BCSY	BCSY635-25	BCSY0635	Tricjor2	SYRPHYS Agro-Environnement	Adult	Leg	Veronique et Jean-Pierre SARTHOU	France	Arthropoda	Insecta	Diptera	Syrphidae	Pipizinae	NA	Trichopsomyia	Trichopsomyia joratensis	Jean-Pierre Sarthou	jean-pierre.sarthou@toulouse-inp.fr	Morphology	No	Pipizini	Syrphinae
BCSY	BCSY636-25	BCSY0636	Tricluc1	SYRPHYS Agro-Environnement	Adult	Leg	Veronique et Jean-Pierre SARTHOU	France	Arthropoda	Insecta	Diptera	Syrphidae	Pipizinae	NA	Trichopsomyia	Trichopsomyia lucida	Jean-Pierre Sarthou	jean-pierre.sarthou@toulouse-inp.fr	Morphology	Yes	Pipizini	Syrphinae
BCSY	BCSY637-25	BCSY0637	Tricluc2	SYRPHYS Agro-Environnement	Adult	Leg	Veronique et Jean-Pierre SARTHOU	France	Arthropoda	Insecta	Diptera	Syrphidae	Pipizinae	NA	Trichopsomyia	Trichopsomyia lucida	Jean-Pierre Sarthou	jean-pierre.sarthou@toulouse-inp.fr	Morphology	Yes	Pipizini	Syrphinae
BCSY	BCSY638-25	BCSY0638	Trigpri	SYRPHYS Agro-Environnement	Adult	Leg	Veronique et Jean-Pierre SARTHOU	France	Arthropoda	Insecta	Diptera	Syrphidae	Pipizinae	NA	Triglyphus	Triglyphus primus	Jean-Pierre Sarthou	jean-pierre.sarthou@toulouse-inp.fr	Morphology	No	Pipizini	Syrphinae
BCSY	BCSY639-25	BCSY0639	Trofas1	SYRPHYS Agro-Environnement	Adult	Leg	Veronique et Jean-Pierre SARTHOU	France	Arthropoda	Insecta	Diptera	Syrphidae	Eristalinae	Milesiini	Tropidia	Tropidia fasciata	Jean-Pierre Sarthou	jean-pierre.sarthou@toulouse-inp.fr	Morphology	No	Milesiini	Eristalinae
BCSY	BCSY640-25	BCSY0640	Trofas2	SYRPHYS Agro-Environnement	Adult	Leg	Veronique et Jean-Pierre SARTHOU	France	Arthropoda	Insecta	Diptera	Syrphidae	Eristalinae	Milesiini	Tropidia	Tropidia fasciata	Jean-Pierre Sarthou	jean-pierre.sarthou@toulouse-inp.fr	Morphology	No	Milesiini	Eristalinae
BCSY	BCSY641-25	BCSY0641	Volbom1	SYRPHYS Agro-Environnement	Adult	Leg	Veronique et Jean-Pierre SARTHOU	France	Arthropoda	Insecta	Diptera	Syrphidae	Eristalinae	Volucellini	Volucella	Volucella bombylans	Jean-Pierre Sarthou	jean-pierre.sarthou@toulouse-inp.fr	Morphology	No	Volucellini	Eristalinae
BCSY	BCSY642-25	BCSY0642	Volbom2	SYRPHYS Agro-Environnement	Adult	Leg	Veronique et Jean-Pierre SARTHOU	France	Arthropoda	Insecta	Diptera	Syrphidae	Eristalinae	Volucellini	Volucella	Volucella bombylans	Jean-Pierre Sarthou	jean-pierre.sarthou@toulouse-inp.fr	Morphology	Yes	Volucellini	Eristalinae
BCSY	BCSY643-25	BCSY0643	Volina1	SYRPHYS Agro-Environnement	Adult	Leg	Veronique et Jean-Pierre SARTHOU	France	Arthropoda	Insecta	Diptera	Syrphidae	Eristalinae	Volucellini	Volucella	Volucella inanis	Jean-Pierre Sarthou	jean-pierre.sarthou@toulouse-inp.fr	Morphology	Yes	Volucellini	Eristalinae
BCSY	BCSY644-25	BCSY0644	Volina2	SYRPHYS Agro-Environnement	Adult	Leg	Veronique et Jean-Pierre SARTHOU	France	Arthropoda	Insecta	Diptera	Syrphidae	Eristalinae	Volucellini	Volucella	Volucella inanis	Jean-Pierre Sarthou	jean-pierre.sarthou@toulouse-inp.fr	Morphology	Yes	Volucellini	Eristalinae
BCSY	BCSY645-25	BCSY0645	Volinf1	SYRPHYS Agro-Environnement	Adult	Leg	Veronique et Jean-Pierre SARTHOU	France	Arthropoda	Insecta	Diptera	Syrphidae	Eristalinae	Volucellini	Volucella	Volucella inflata	Jean-Pierre Sarthou	jean-pierre.sarthou@toulouse-inp.fr	Morphology	No	Volucellini	Eristalinae
BCSY	BCSY646-25	BCSY0646	Volinf2	SYRPHYS Agro-Environnement	Adult	Leg	Veronique et Jean-Pierre SARTHOU	France	Arthropoda	Insecta	Diptera	Syrphidae	Eristalinae	Volucellini	Volucella	Volucella inflata	Jean-Pierre Sarthou	jean-pierre.sarthou@toulouse-inp.fr	Morphology	Yes	Volucellini	Eristalinae
BCSY	BCSY647-25	BCSY0647	Volpel1	SYRPHYS Agro-Environnement	Adult	Leg	Veronique et Jean-Pierre SARTHOU	France	Arthropoda	Insecta	Diptera	Syrphidae	Eristalinae	Volucellini	Volucella	Volucella pellucens	Jean-Pierre Sarthou	jean-pierre.sarthou@toulouse-inp.fr	Morphology	Yes	Volucellini	Eristalinae
BCSY	BCSY648-25	BCSY0648	Volpel2	SYRPHYS Agro-Environnement	Adult	Leg	Veronique et Jean-Pierre SARTHOU	France	Arthropoda	Insecta	Diptera	Syrphidae	Eristalinae	Volucellini	Volucella	Volucella pellucens	Jean-Pierre Sarthou	jean-pierre.sarthou@toulouse-inp.fr	Morphology	Yes	Volucellini	Eristalinae
BCSY	BCSY649-25	BCSY0649	Volzon1	SYRPHYS Agro-Environnement	Adult	Leg	Veronique et Jean-Pierre SARTHOU	France	Arthropoda	Insecta	Diptera	Syrphidae	Eristalinae	Volucellini	Volucella	Volucella zonaria	Jean-Pierre Sarthou	jean-pierre.sarthou@toulouse-inp.fr	Morphology	Yes	Volucellini	Eristalinae
BCSY	BCSY650-25	BCSY0650	Volzon2	SYRPHYS Agro-Environnement	Adult	Leg	Veronique et Jean-Pierre SARTHOU	France	Arthropoda	Insecta	Diptera	Syrphidae	Eristalinae	Volucellini	Volucella	Volucella zonaria	Jean-Pierre Sarthou	jean-pierre.sarthou@toulouse-inp.fr	Morphology	No	Volucellini	Eristalinae
BCSY	BCSY651-25	BCSY0651	Xanthacom1	SYRPHYS Agro-Environnement	Adult	Leg	Veronique et Jean-Pierre SARTHOU	France	Arthropoda	Insecta	Diptera	Syrphidae	Syrphinae	Melanostomini	Xanthandrus	Xanthandrus comtus	Jean-Pierre Sarthou	jean-pierre.sarthou@toulouse-inp.fr	Morphology	Yes	Bacchini	Syrphinae
BCSY	BCSY652-25	BCSY0652	Xanthacom2	SYRPHYS Agro-Environnement	Adult	Leg	Veronique et Jean-Pierre SARTHOU	France	Arthropoda	Insecta	Diptera	Syrphidae	Syrphinae	Melanostomini	Xanthandrus	Xanthandrus comtus	Jean-Pierre Sarthou	jean-pierre.sarthou@toulouse-inp.fr	Morphology	Yes	Bacchini	Syrphinae
BCSY	BCSY653-25	BCSY0653	Xanthodiv1	SYRPHYS Agro-Environnement	Adult	Leg	Veronique et Jean-Pierre SARTHOU	France	Arthropoda	Insecta	Diptera	Syrphidae	Syrphinae	Syrphini	Xanthogramma	Xanthogramma dives	Jean-Pierre Sarthou	jean-pierre.sarthou@toulouse-inp.fr	Morphology	Yes	Syrphini	Syrphinae
BCSY	BCSY654-25	BCSY0654	Xanthodiv2	SYRPHYS Agro-Environnement	Adult	Leg	Veronique et Jean-Pierre SARTHOU	France	Arthropoda	Insecta	Diptera	Syrphidae	Syrphinae	Syrphini	Xanthogramma	Xanthogramma dives	Jean-Pierre Sarthou	jean-pierre.sarthou@toulouse-inp.fr	Morphology	No	Syrphini	Syrphinae
BCSY	BCSY655-25	BCSY0655	Xantholae1	SYRPHYS Agro-Environnement	Adult	Leg	Veronique et Jean-Pierre SARTHOU	France	Arthropoda	Insecta	Diptera	Syrphidae	Syrphinae	Syrphini	Xanthogramma	Xanthogramma laetum	Jean-Pierre Sarthou	jean-pierre.sarthou@toulouse-inp.fr	Morphology	No	Syrphini	Syrphinae
BCSY	BCSY656-25	BCSY0656	Xantholae2	SYRPHYS Agro-Environnement	Adult	Leg	Veronique et Jean-Pierre SARTHOU	France	Arthropoda	Insecta	Diptera	Syrphidae	Syrphinae	Syrphini	Xanthogramma	Xanthogramma laetum	Jean-Pierre Sarthou	jean-pierre.sarthou@toulouse-inp.fr	Morphology	Yes	Syrphini	Syrphinae
BCSY	BCSY657-25	BCSY0657	Xanthomar	SYRPHYS Agro-Environnement	Adult	Leg	Veronique et Jean-Pierre SARTHOU	France	Arthropoda	Insecta	Diptera	Syrphidae	Syrphinae	Syrphini	Xanthogramma	Xanthogramma marginale	Jean-Pierre Sarthou	jean-pierre.sarthou@toulouse-inp.fr	Morphology	No	Syrphini	Syrphinae
BCSY	BCSY658-25	BCSY0658	Xanthoped1	SYRPHYS Agro-Environnement	Adult	Leg	Veronique et Jean-Pierre SARTHOU	France	Arthropoda	Insecta	Diptera	Syrphidae	Syrphinae	Syrphini	Xanthogramma	Xanthogramma pedissequum	Jean-Pierre Sarthou	jean-pierre.sarthou@toulouse-inp.fr	Morphology	No	Syrphini	Syrphinae
BCSY	BCSY659-25	BCSY0659	Xanthoped2	SYRPHYS Agro-Environnement	Adult	Leg	Veronique et Jean-Pierre SARTHOU	France	Arthropoda	Insecta	Diptera	Syrphidae	Syrphinae	Syrphini	Xanthogramma	Xanthogramma pedissequum	Jean-Pierre Sarthou	jean-pierre.sarthou@toulouse-inp.fr	Morphology	Yes	Syrphini	Syrphinae
BCSY	BCSY660-25	BCSY0660	Xylabi1	SYRPHYS Agro-Environnement	Adult	Leg	Veronique et Jean-Pierre SARTHOU	France	Arthropoda	Insecta	Diptera	Syrphidae	Eristalinae	Milesiini	Xylota	Xylota abiens	Jean-Pierre Sarthou	jean-pierre.sarthou@toulouse-inp.fr	Morphology	No	Milesiini	Eristalinae
BCSY	BCSY661-25	BCSY0661	Xylabi2	SYRPHYS Agro-Environnement	Adult	Leg	Veronique et Jean-Pierre SARTHOU	France	Arthropoda	Insecta	Diptera	Syrphidae	Eristalinae	Milesiini	Xylota	Xylota abiens	Jean-Pierre Sarthou	jean-pierre.sarthou@toulouse-inp.fr	Morphology	No	Milesiini	Eristalinae
BCSY	BCSY662-25	BCSY0662	Xylflo1	SYRPHYS Agro-Environnement	Adult	Leg	Veronique et Jean-Pierre SARTHOU	France	Arthropoda	Insecta	Diptera	Syrphidae	Eristalinae	Milesiini	Xylota	Xylota florum	Jean-Pierre Sarthou	jean-pierre.sarthou@toulouse-inp.fr	Morphology	Yes	Milesiini	Eristalinae
BCSY	BCSY663-25	BCSY0663	Xylflo2	SYRPHYS Agro-Environnement	Adult	Leg	Veronique et Jean-Pierre SARTHOU	France	Arthropoda	Insecta	Diptera	Syrphidae	Eristalinae	Milesiini	Xylota	Xylota florum	Jean-Pierre Sarthou	jean-pierre.sarthou@toulouse-inp.fr	Morphology	No	Milesiini	Eristalinae
BCSY	BCSY664-25	BCSY0664	Xyljak1	SYRPHYS Agro-Environnement	Adult	Leg	Veronique et Jean-Pierre SARTHOU	France	Arthropoda	Insecta	Diptera	Syrphidae	Eristalinae	Milesiini	Xylota	Xylota jakutorum	Jean-Pierre Sarthou	jean-pierre.sarthou@toulouse-inp.fr	Morphology	Yes	Milesiini	Eristalinae
BCSY	BCSY665-25	BCSY0665	Xyljak2	SYRPHYS Agro-Environnement	Adult	Leg	Veronique et Jean-Pierre SARTHOU	France	Arthropoda	Insecta	Diptera	Syrphidae	Eristalinae	Milesiini	Xylota	Xylota jakutorum	Jean-Pierre Sarthou	jean-pierre.sarthou@toulouse-inp.fr	Morphology	Yes	Milesiini	Eristalinae
BCSY	BCSY666-25	BCSY0666	Xylmei1	SYRPHYS Agro-Environnement	Adult	Leg	Veronique et Jean-Pierre SARTHOU	France	Arthropoda	Insecta	Diptera	Syrphidae	Eristalinae	Milesiini	Xylota	Xylota meigeniana	Jean-Pierre Sarthou	jean-pierre.sarthou@toulouse-inp.fr	Morphology	No	Milesiini	Eristalinae
BCSY	BCSY667-25	BCSY0667	Xylmei2	SYRPHYS Agro-Environnement	Adult	Leg	Veronique et Jean-Pierre SARTHOU	France	Arthropoda	Insecta	Diptera	Syrphidae	Eristalinae	Milesiini	Xylota	Xylota meigeniana	Jean-Pierre Sarthou	jean-pierre.sarthou@toulouse-inp.fr	Morphology	No	Milesiini	Eristalinae
BCSY	BCSY668-25	BCSY0668	Xylseg1	SYRPHYS Agro-Environnement	Adult	Leg	Veronique et Jean-Pierre SARTHOU	France	Arthropoda	Insecta	Diptera	Syrphidae	Eristalinae	Milesiini	Xylota	Xylota segnis	Jean-Pierre Sarthou	jean-pierre.sarthou@toulouse-inp.fr	Morphology	Yes	Milesiini	Eristalinae
BCSY	BCSY669-25	BCSY0669	Xylseg2	SYRPHYS Agro-Environnement	Adult	Leg	Veronique et Jean-Pierre SARTHOU	France	Arthropoda	Insecta	Diptera	Syrphidae	Eristalinae	Milesiini	Xylota	Xylota segnis	Jean-Pierre Sarthou	jean-pierre.sarthou@toulouse-inp.fr	Morphology	Yes	Milesiini	Eristalinae
BCSY	BCSY670-25	BCSY0670	Xylsyl1	SYRPHYS Agro-Environnement	Adult	Leg	Veronique et Jean-Pierre SARTHOU	France	Arthropoda	Insecta	Diptera	Syrphidae	Eristalinae	Milesiini	Xylota	Xylota sylvarum	Jean-Pierre Sarthou	jean-pierre.sarthou@toulouse-inp.fr	Morphology	Yes	Milesiini	Eristalinae
BCSY	BCSY671-25	BCSY0671	Xylsyl2	SYRPHYS Agro-Environnement	Adult	Leg	Veronique et Jean-Pierre SARTHOU	France	Arthropoda	Insecta	Diptera	Syrphidae	Eristalinae	Milesiini	Xylota	Xylota sylvarum	Jean-Pierre Sarthou	jean-pierre.sarthou@toulouse-inp.fr	Morphology	Yes	Milesiini	Eristalinae
BCSY	BCSY672-25	BCSY0672	Xyltar1	SYRPHYS Agro-Environnement	Adult	Leg	Veronique et Jean-Pierre SARTHOU	France	Arthropoda	Insecta	Diptera	Syrphidae	Eristalinae	Milesiini	Xylota	Xylota tarda	Jean-Pierre Sarthou	jean-pierre.sarthou@toulouse-inp.fr	Morphology	No	Milesiini	Eristalinae
BCSY	BCSY673-25	BCSY0673	Xyltar2	SYRPHYS Agro-Environnement	Adult	Leg	Veronique et Jean-Pierre SARTHOU	France	Arthropoda	Insecta	Diptera	Syrphidae	Eristalinae	Milesiini	Xylota	Xylota tarda	Jean-Pierre Sarthou	jean-pierre.sarthou@toulouse-inp.fr	Morphology	Yes	Milesiini	Eristalinae
BCSY	BCSY674-25	BCSY0674	Xylxan1	SYRPHYS Agro-Environnement	Adult	Leg	Veronique et Jean-Pierre SARTHOU	France	Arthropoda	Insecta	Diptera	Syrphidae	Eristalinae	Milesiini	Xylota	Xylota xanthocnema	Jean-Pierre Sarthou	jean-pierre.sarthou@toulouse-inp.fr	Morphology	No	Milesiini	Eristalinae
BCSY	BCSY675-25	BCSY0675	Xylxan2	SYRPHYS Agro-Environnement	Adult	Leg	Veronique et Jean-Pierre SARTHOU	France	Arthropoda	Insecta	Diptera	Syrphidae	Eristalinae	Milesiini	Xylota	Xylota xanthocnema	Jean-Pierre Sarthou	jean-pierre.sarthou@toulouse-inp.fr	Morphology	Yes	Milesiini	Eristalinae
BCSY	BCSY676-25	BCSY0676	Pipizafen1	SYRPHYS Agro-Environnement	Adult	Leg	Veronique et Jean-Pierre SARTHOU	France	Arthropoda	Insecta	Diptera	Syrphidae	Pipizinae	NA	Pipiza	Pipiza fenestrata	Jean-Pierre Sarthou	jean-pierre.sarthou@toulouse-inp.fr	Morphology	Yes	Pipizini	Syrphinae
BCSY	BCSY677-25	BCSY0677	Pipizafen2	SYRPHYS Agro-Environnement	Adult	Leg	Veronique et Jean-Pierre SARTHOU	France	Arthropoda	Insecta	Diptera	Syrphidae	Pipizinae	NA	Pipiza	Pipiza fenestrata	Jean-Pierre Sarthou	jean-pierre.sarthou@toulouse-inp.fr	Morphology	Yes	Pipizini	Syrphinae
BCSY	BCSY678-25	BCSY0678	Pipizalug	SYRPHYS Agro-Environnement	Adult	Leg	Veronique et Jean-Pierre SARTHOU	France	Arthropoda	Insecta	Diptera	Syrphidae	Pipizinae	NA	Pipiza	Pipiza lugubris	Jean-Pierre Sarthou	jean-pierre.sarthou@toulouse-inp.fr	Morphology	No	Pipizini	Syrphinae
BCSY	BCSY679-25	BCSY0679	Myodif1	SYRPHYS Agro-Environnement	Adult	Leg	Veronique et Jean-Pierre SARTHOU	France	Arthropoda	Insecta	Diptera	Syrphidae	Eristalinae	Brachyopini	Myolepta	Myolepta difformis	Jean-Pierre Sarthou	jean-pierre.sarthou@toulouse-inp.fr	Morphology	Yes	Brachyopini	Eristalinae
BCSY	BCSY680-25	BCSY0680	Myodif2	SYRPHYS Agro-Environnement	Adult	Leg	Veronique et Jean-Pierre SARTHOU	France	Arthropoda	Insecta	Diptera	Syrphidae	Eristalinae	Brachyopini	Myolepta	Myolepta difformis	Jean-Pierre Sarthou	jean-pierre.sarthou@toulouse-inp.fr	Morphology	Yes	Brachyopini	Eristalinae
BCSY	BCSY681-25	BCSY0681	Mercau	SYRPHYS Agro-Environnement	Adult	Leg	Veronique et Jean-Pierre SARTHOU	France	Arthropoda	Insecta	Diptera	Syrphidae	Eristalinae	Merodontini	Merodon	Merodon caucasicus	Jean-Pierre Sarthou	jean-pierre.sarthou@toulouse-inp.fr	Morphology	Yes	Merodontini	Eristalinae
BCSY	BCSY682-25	BCSY0682	Trofas3	SYRPHYS Agro-Environnement	Adult	Leg	Veronique et Jean-Pierre SARTHOU	France	Arthropoda	Insecta	Diptera	Syrphidae	Eristalinae	Milesiini	Tropidia	Tropidia fasciata	Jean-Pierre Sarthou	jean-pierre.sarthou@toulouse-inp.fr	Morphology	Yes	Milesiini	Eristalinae
BCSY	BCSY683-25	BCSY0683	Trofas4	SYRPHYS Agro-Environnement	Adult	Leg	Veronique et Jean-Pierre SARTHOU	France	Arthropoda	Insecta	Diptera	Syrphidae	Eristalinae	Milesiini	Tropidia	Tropidia fasciata	Jean-Pierre Sarthou	jean-pierre.sarthou@toulouse-inp.fr	Morphology	Yes	Milesiini	Eristalinae
BCSY	BCSY684-25	BCSY0684	Tricfla3	SYRPHYS Agro-Environnement	Adult	Leg	Veronique et Jean-Pierre SARTHOU	France	Arthropoda	Insecta	Diptera	Syrphidae	Pipizinae	NA	Trichopsomyia	Trichopsomyia flavitarsis	Jean-Pierre Sarthou	jean-pierre.sarthou@toulouse-inp.fr	Morphology	Yes	Pipizini	Syrphinae
BCSY	BCSY685-25	BCSY0685	Tricfla4	SYRPHYS Agro-Environnement	Adult	Leg	Veronique et Jean-Pierre SARTHOU	France	Arthropoda	Insecta	Diptera	Syrphidae	Pipizinae	NA	Trichopsomyia	Trichopsomyia flavitarsis	Jean-Pierre Sarthou	jean-pierre.sarthou@toulouse-inp.fr	Morphology	Yes	Pipizini	Syrphinae
BCSY	BCSY686-25	BCSY0686	Sphisub	SYRPHYS Agro-Environnement	Adult	Leg	Veronique et Jean-Pierre SARTHOU	France	Arthropoda	Insecta	Diptera	Syrphidae	Eristalinae	Cerioidini	Sphiximorpha	Sphiximorpha subsessilis	Jean-Pierre Sarthou	jean-pierre.sarthou@toulouse-inp.fr	Morphology	No	Cerioidini	Eristalinae
BCSY	BCSY687-25	BCSY0687	Serlap1	SYRPHYS Agro-Environnement	Adult	Leg	Veronique et Jean-Pierre SARTHOU	France	Arthropoda	Insecta	Diptera	Syrphidae	Eristalinae	Milesiini	Sericomyia	Sericomyia lappona	Jean-Pierre Sarthou	jean-pierre.sarthou@toulouse-inp.fr	Morphology	Yes	Sericomyiini	Eristalinae
BCSY	BCSY688-25	BCSY0688	Serlap2	SYRPHYS Agro-Environnement	Adult	Leg	Veronique et Jean-Pierre SARTHOU	France	Arthropoda	Insecta	Diptera	Syrphidae	Eristalinae	Milesiini	Sericomyia	Sericomyia lappona	Jean-Pierre Sarthou	jean-pierre.sarthou@toulouse-inp.fr	Morphology	Yes	Sericomyiini	Eristalinae
BCSY	BCSY689-25	BCSY0689	Pipizeldiv	SYRPHYS Agro-Environnement	Adult	Leg	Veronique et Jean-Pierre SARTHOU	France	Arthropoda	Insecta	Diptera	Syrphidae	Pipizinae	NA	Pipizella	Pipizella divicoi	Jean-Pierre Sarthou	jean-pierre.sarthou@toulouse-inp.fr	Morphology	Yes	Pipizini	Syrphinae
BCSY	BCSY690-25	BCSY0690	Cheran	SYRPHYS Agro-Environnement	Adult	Leg	Veronique et Jean-Pierre SARTHOU	France	Arthropoda	Insecta	Diptera	Syrphidae	Eristalinae	Rhingiini	Cheilosia	Cheilosia ranunculi	Jean-Pierre Sarthou	jean-pierre.sarthou@toulouse-inp.fr	Morphology	Yes	Rhingiini	Eristalinae
BCSY	BCSY691-25	BCSY0691	Arcbom1	SYRPHYS Agro-Environnement	Adult	Leg	Veronique et Jean-Pierre SARTHOU	France	Arthropoda	Insecta	Diptera	Syrphidae	Eristalinae	Milesiini	Sericomyia	Sericomyia bombiformis	Jean-Pierre Sarthou	jean-pierre.sarthou@toulouse-inp.fr	Morphology	No	Sericomyiini	Eristalinae
BCSY	BCSY692-25	BCSY0692	Arcbom2	SYRPHYS Agro-Environnement	Adult	Leg	Veronique et Jean-Pierre SARTHOU	France	Arthropoda	Insecta	Diptera	Syrphidae	Eristalinae	Milesiini	Sericomyia	Sericomyia bombiformis	Jean-Pierre Sarthou	jean-pierre.sarthou@toulouse-inp.fr	Morphology	No	Sericomyiini	Eristalinae
BCSY	BCSY693-25	BCSY0693	Arcbom3	SYRPHYS Agro-Environnement	Adult	Leg	Veronique et Jean-Pierre SARTHOU	France	Arthropoda	Insecta	Diptera	Syrphidae	Eristalinae	Milesiini	Sericomyia	Sericomyia bombiformis	Jean-Pierre Sarthou	jean-pierre.sarthou@toulouse-inp.fr	Morphology	Yes	Sericomyiini	Eristalinae
BCSY	BCSY694-25	BCSY0694	Arcsup	SYRPHYS Agro-Environnement	Adult	Leg	Veronique et Jean-Pierre SARTHOU	France	Arthropoda	Insecta	Diptera	Syrphidae	Eristalinae	Milesiini	Sericomyia	Sericomyia superbiens	Jean-Pierre Sarthou	jean-pierre.sarthou@toulouse-inp.fr	Morphology	Yes	Sericomyiini	Eristalinae
BCSY	BCSY695-25	BCSY0695	Mercla	SYRPHYS Agro-Environnement	Adult	Leg	Veronique et Jean-Pierre SARTHOU	France	Arthropoda	Insecta	Diptera	Syrphidae	Eristalinae	Merodontini	Merodon	Merodon clavipes	Jean-Pierre Sarthou	jean-pierre.sarthou@toulouse-inp.fr	Morphology	Yes	Merodontini	Eristalinae
BCSY	BCSY696-25	BCSY0696	Mercon	SYRPHYS Agro-Environnement	Adult	Leg	Veronique et Jean-Pierre SARTHOU	France	Arthropoda	Insecta	Diptera	Syrphidae	Eristalinae	Merodontini	Merodon	Merodon constans	Jean-Pierre Sarthou	jean-pierre.sarthou@toulouse-inp.fr	Morphology	Yes	Merodontini	Eristalinae
BCSY	BCSY697-25	BCSY0697	Merele	SYRPHYS Agro-Environnement	Adult	Leg	Veronique et Jean-Pierre SARTHOU	France	Arthropoda	Insecta	Diptera	Syrphidae	Eristalinae	Merodontini	Merodon	Merodon elegans	Jean-Pierre Sarthou	jean-pierre.sarthou@toulouse-inp.fr	Morphology	Yes	Merodontini	Eristalinae
BCSY	BCSY698-25	BCSY0698	Merequ1	SYRPHYS Agro-Environnement	Adult	Leg	Veronique et Jean-Pierre SARTHOU	France	Arthropoda	Insecta	Diptera	Syrphidae	Eristalinae	Merodontini	Merodon	Merodon equestris	Jean-Pierre Sarthou	jean-pierre.sarthou@toulouse-inp.fr	Morphology	Yes	Merodontini	Eristalinae
BCSY	BCSY699-25	BCSY0699	Merequ2	SYRPHYS Agro-Environnement	Adult	Leg	Veronique et Jean-Pierre SARTHOU	France	Arthropoda	Insecta	Diptera	Syrphidae	Eristalinae	Merodontini	Merodon	Merodon equestris	Jean-Pierre Sarthou	jean-pierre.sarthou@toulouse-inp.fr	Morphology	Yes	Merodontini	Eristalinae
BCSY	BCSY700-25	BCSY0700	Mergen1	SYRPHYS Agro-Environnement	Adult	Leg	Veronique et Jean-Pierre SARTHOU	France	Arthropoda	Insecta	Diptera	Syrphidae	Eristalinae	Merodontini	Merodon	Merodon geniculatus	Jean-Pierre Sarthou	jean-pierre.sarthou@toulouse-inp.fr	Morphology	Yes	Merodontini	Eristalinae
BCSY	BCSY701-25	BCSY0701	Mergen2	SYRPHYS Agro-Environnement	Adult	Leg	Veronique et Jean-Pierre SARTHOU	France	Arthropoda	Insecta	Diptera	Syrphidae	Eristalinae	Merodontini	Merodon	Merodon geniculatus	Jean-Pierre Sarthou	jean-pierre.sarthou@toulouse-inp.fr	Morphology	Yes	Merodontini	Eristalinae
BCSY	BCSY702-25	BCSY0702	Merruf1	SYRPHYS Agro-Environnement	Adult	Leg	Veronique et Jean-Pierre SARTHOU	France	Arthropoda	Insecta	Diptera	Syrphidae	Eristalinae	Merodontini	Merodon	Merodon rufus	Jean-Pierre Sarthou	jean-pierre.sarthou@toulouse-inp.fr	Morphology	Yes	Merodontini	Eristalinae
BCSY	BCSY703-25	BCSY0703	Merruf2	SYRPHYS Agro-Environnement	Adult	Leg	Veronique et Jean-Pierre SARTHOU	France	Arthropoda	Insecta	Diptera	Syrphidae	Eristalinae	Merodontini	Merodon	Merodon rufus	Jean-Pierre Sarthou	jean-pierre.sarthou@toulouse-inp.fr	Morphology	Yes	Merodontini	Eristalinae
BCSY	BCSY704-25	BCSY0704	Meraen	SYRPHYS Agro-Environnement	Adult	Leg	Veronique et Jean-Pierre SARTHOU	France	Arthropoda	Insecta	Diptera	Syrphidae	Eristalinae	Merodontini	Merodon	Merodon aeneus	Jean-Pierre Sarthou	jean-pierre.sarthou@toulouse-inp.fr	Morphology	Yes	Merodontini	Eristalinae
BCSY	BCSY705-25	BCSY0705	Meralb1	SYRPHYS Agro-Environnement	Adult	Leg	Veronique et Jean-Pierre SARTHOU	France	Arthropoda	Insecta	Diptera	Syrphidae	Eristalinae	Merodontini	Merodon	Merodon albifrons	Jean-Pierre Sarthou	jean-pierre.sarthou@toulouse-inp.fr	Morphology	No	Merodontini	Eristalinae
BCSY	BCSY706-25	BCSY0706	Meralb2	SYRPHYS Agro-Environnement	Adult	Leg	Veronique et Jean-Pierre SARTHOU	France	Arthropoda	Insecta	Diptera	Syrphidae	Eristalinae	Merodontini	Merodon	Merodon albifrons	Jean-Pierre Sarthou	jean-pierre.sarthou@toulouse-inp.fr	Morphology	Yes	Merodontini	Eristalinae
BCSY	BCSY707-25	BCSY0707	Merale1	SYRPHYS Agro-Environnement	Adult	Leg	Veronique et Jean-Pierre SARTHOU	France	Arthropoda	Insecta	Diptera	Syrphidae	Eristalinae	Merodontini	Merodon	Merodon serrulatus	Jean-Pierre Sarthou	jean-pierre.sarthou@toulouse-inp.fr	Morphology	No	Merodontini	Eristalinae
BCSY	BCSY708-25	BCSY0708	Merale2	SYRPHYS Agro-Environnement	Adult	Leg	Veronique et Jean-Pierre SARTHOU	France	Arthropoda	Insecta	Diptera	Syrphidae	Eristalinae	Merodontini	Merodon	Merodon serrulatus	Jean-Pierre Sarthou	jean-pierre.sarthou@toulouse-inp.fr	Morphology	Yes	Merodontini	Eristalinae
BCSY	BCSY709-25	BCSY0709	Meravi1	SYRPHYS Agro-Environnement	Adult	Leg	Veronique et Jean-Pierre SARTHOU	France	Arthropoda	Insecta	Diptera	Syrphidae	Eristalinae	Merodontini	Merodon	Merodon avidus	Jean-Pierre Sarthou	jean-pierre.sarthou@toulouse-inp.fr	Morphology	Yes	Merodontini	Eristalinae
BCSY	BCSY710-25	BCSY0710	Meravi2	SYRPHYS Agro-Environnement	Adult	Leg	Veronique et Jean-Pierre SARTHOU	France	Arthropoda	Insecta	Diptera	Syrphidae	Eristalinae	Merodontini	Merodon	Merodon avidus	Jean-Pierre Sarthou	jean-pierre.sarthou@toulouse-inp.fr	Morphology	Yes	Merodontini	Eristalinae
BCSY	BCSY711-25	BCSY0711	Merbia	SYRPHYS Agro-Environnement	Adult	Leg	Veronique et Jean-Pierre SARTHOU	France	Arthropoda	Insecta	Diptera	Syrphidae	Eristalinae	Merodontini	Merodon	Merodon femoratus	Jean-Pierre Sarthou	jean-pierre.sarthou@toulouse-inp.fr	Morphology	Yes	Merodontini	Eristalinae
BCSY	BCSY712-25	BCSY0712	Mercin1	SYRPHYS Agro-Environnement	Adult	Leg	Veronique et Jean-Pierre SARTHOU	France	Arthropoda	Insecta	Diptera	Syrphidae	Eristalinae	Merodontini	Merodon	Merodon cinereus	Jean-Pierre Sarthou	jean-pierre.sarthou@toulouse-inp.fr	Morphology	Yes	Merodontini	Eristalinae
BCSY	BCSY713-25	BCSY0713	Mercin2	SYRPHYS Agro-Environnement	Adult	Leg	Veronique et Jean-Pierre SARTHOU	France	Arthropoda	Insecta	Diptera	Syrphidae	Eristalinae	Merodontini	Merodon	Merodon cinereus	Jean-Pierre Sarthou	jean-pierre.sarthou@toulouse-inp.fr	Morphology	Yes	Merodontini	Eristalinae
