# Supplementary material for: 16S rRNA sequence dataset for the identification of the French hoverflies (Diptera, Syrphidae)
Source: Biodivers Data J. 2026 Jun 15;14:e189822. doi: 10.3897/BDJ.14.e189822 (PMC13288028; doi:10.3897/BDJ.14.e189822)
Supplement: Supplementary material 2 — Dataset Sequences [file bdj-14-e189822-s002.fasta]

>BCSY619-25|Syrphus auberti|BCSY0619|Syraub1|Syrphini
AATCTTTATATATTTATTATTTTAATTTTTCAGATTAATTTAATTATAATAAAAAAATATATTTTATTGGGGTGATATTAAAATTTAATAAACTTTTAAAATTTAACTCATTAATTTATGAATAATTGATCCATTTTTAATGATTATAAAATTAAGTTACTTTAGGGATAACAGCGTAATTTTTTTGGAGAGTTCATATTGATAAAAAAGATTGC
>BCSY624-25|Syrphus ribesii|BCSY0624|Syrrib2|Syrphini
AATCTTTATATATTTATTATTTTAATTTTTTAGATAAATTTAATTATAATAAAAAAATATATTTTATTGGGGTGATATTAAAATTTAATTAACTTTTAAAATTTAAATCATTAATTTATGAATAATTGATCCATTTTTAATGATTATAAAATTAAGTTACTTTAGGGATAACAGCGTAATTTTTTTGGAGAGTTCATATTGATAAAAAAGATTGC
>BCSY626-25|Syrphus torvus|BCSY0626|Syrtor2|Syrphini
AATCTTTATATATTTATTATTTTAATTTTTTAGATAAATTTAATTATAATAAAAAAATATATTTTATTGGGGTGATATTAAAATTTAATTAACTTTTAAAATTTAAATCATTAATTTATGAATAATTGATCCATTTTTAATGATTATAAAATTAAGTTACTTTAGGGATAACAGCGTAATTTTTTTGGAGAGTTCATATTGATAAAAAAGATTGC
>BCSY627-25|Syrphus vitripennis|BCSY0627|Syrvit1|Syrphini
AATCTTTATATATTTATTATTTTAATTTTTTAGATAAATTTAATTATAATAAAAAAATATATTTTATTGGGGTGATATTAAAATTTAATTAACTTTTAAAATTTAAATCATTAATTTATGAATAATTGATCCATTTTTAATGATTATAAAATTAAGTTACTTTAGGGATAACAGCGTAATTTTTTTGGAGAGTTCATATTGATAAAAAAGATTGC
>BCSY629-25|Temnostoma bombylans|BCSY0629|Tembom|Milesiini
AATCTTTATATATTATTTATTTTAATTTTATAGATAAATTTAATTATAATATTATTAATATATTTTATTGGGGTGATATTAAAATTTAATAAACTTTTAAAATATAAATCATTAATATATGATTAATTGATCCATTTTTAATGATTATAAAATTAAGTTACTTTAGGGATAACAGCGTAATTTTTTTGGAGAGTTCATATTGATAAAAAAGATTGC
>BCSY631-25|Temnostoma meridionale|BCSY0631|Temmer2|Milesiini
AATCTTTATATATTATTTATTTTAATTTTATAGAAAAGTTTGATTATAATAATATTAATATATTTTATTGGGGTGATATTAAAATTTAAAAAACTTTTAAAATATAAATCATTAATATATGATTAATTGATCCATTTTTAATGATTAAAAAATTAAGTTACTTTAGGGATAACAGCGTAATTTTTTTGGAGAGTTCATATTGATAAAAAAGATTGC
>BCSY636-25|Trichopsomyia lucida|BCSY0636|Tricluc1|
AATCTTTATTTATTTATTTATTTTAATTTTATAGATAAATTTAATTATAATAAATATATAAATTTTATTGGGGTGATATTAAAATTTAAATAACTTTTAAAATTAAAAACATTAATTTATGAATAAATGATCTATTATTAATGATTAAAAAATTAAGTTACTTTAGGGATAACAGCGTAATTTTTTTGGAGAGTTCATATTGATAAAAAAGATTGC
>BCSY637-25|Trichopsomyia lucida|BCSY0637|Tricluc2|
AATCTTTATTTATTTATTTATTTTAATTTTATAGATAAATTTAATTATAATAAATATATAAATTTTATTGGGGTGATATTAAAATTTAAATAACTTTTAAAATTAAAAACATTAATTTATGAATAAATGATCTATTATTAATGATTAAAAAATTAAGTTACTTTAGGGATAACAGCGTAATTTTTTTGGAGAGTTCATATTGATAAAAAAGATTGC
>BCSY642-25|Volucella bombylans|BCSY0642|Volbom2|Volucellini
AATCTTTATATAAATATTATTTTATATTTTTTAAGTAAATTTTATTAAAATAATAGTAATATATTTTATTGGGGTGATATTAAAATTTAAATAACTTTTATTAAAAAAAATCATTAATATATGTATAATTGATCCATTTTTAATGATTATAAATTTAAGTTACTTTAGGGATAACAGCGTAATTTTTTTGGAGAGTTCATATTGATAAAAAAGATTGC
>BCSY643-25|Volucella inanis|BCSY0643|Volina1|Volucellini
AATCTTTATATAAATATTATTTTATATTTTGTAAATAAATTTTATTAAAATAATAATTTTATATTTTATTGGGGTGATATTAAAATTTAAATAACTTTTATTTAAAAAATCATTAATATATGAATAATTGATCCATTTTTAATGATTAAAAAATTAAGTTACTTTAGGGATAACAGCGTAATTTTTTTGGAGAGTTCATATTGATAAAAAAGATTGC
>BCSY644-25|Volucella inanis|BCSY0644|Volina2|Volucellini
AATCTTTATATAAATATTATTTTATATTTTGTAAATAAATTTTATTAAAATAATAATTTTATATTTTATTGGGGTGATATTAAAATTTAAATAACTTTTATTTAAAAAATCATTAATATATGAATAATTGATCCATTTTTAATGATTAAAAAATTAAGTTACTTTAGGGATAACAGCGTAATTTTTTTGGAGAGTTCATATTGATAAAAAAGATTGC
>BCSY646-25|Volucella inflata|BCSY0646|Volinf2|Volucellini
AATCTTTATATATATATATTATTTTATATTTTATAAATAAATTTTATTAAAATAATAAATATATATTTTATTGGGGTGATATTAAAATTTAAATAACTTTTTATAAAATAAATCATTAATATATGAATAATTGATCCATTTTTAGTGATTATAAAATTAAGTTACTTTAGGGATAACAGCGTAATTTTTTTGGAGAGTTCATATTGATAAAAAAGATTGC
>BCSY647-25|Volucella pellucens|BCSY0647|Volpel1|Volucellini
AATCTTTATATAAATATTATTTTATATTTTATAAATAAATTTTATTAAAATAATAATTTTATATTTTATTGGGGTGATATTAAAATTTAAATAACTTTTATTAATAAAAATCATTAATATATGAATAGTTGATCCATTTTTAATGATTATAAAATTAAGTTACTTTAGGGATAACAGCGTAATTTTTTTGGAGAGTTCATATTGATAAAAAAGATTGC
>BCSY648-25|Volucella pellucens|BCSY0648|Volpel2|Volucellini
AATCTTTATATAAATATTATTTTATATTTTATAAATAAATTTTATTAAAATAATAATTTTATATTTTATTGGGGTGATATTAAAATTTAAATAACTTTTATTAATAAAAATCATTAATATATGAATAGTTGATCCATTTTTAATGATTATAAAATTAAGTTACTTTAGGGATAACAGCGTAATTTTTTTGGAGAGTTCATATTGATAAAAAAGATTGC
>BCSY649-25|Volucella zonaria|BCSY0649|Volzon1|Volucellini
AATCTTTATATAAATATTATTTTATATTTTATAAATAAATTTTATTAAAATAATAATTTTATATTTTATTGGGGTGATATTAAAATTTAAATAACTTTTATTAATAAAAATCATTAATATATGAATAATTGATCCATTTTTAATGATTATAAAATTAAGTTACTTTAGGGATAACAGCGTAATTTTTTTGGAGAGTTCATATTGATAAAAAAGATTGC
>BCSY651-25|Xanthandrus comtus|BCSY0651|Xanthacom1|Melanostomini
AATCTTTATATATTTATTATTTTAATTTTATAGATTATTTTAATTATAATAAAATAATATATTTTATTGGGGTGATATTAAAATTTAATTAACTTTTAAAATTAAAAATCATTAATTTATGAATAATTGATCCATTTATAATGATTAAAAATTTAAGTTACTTTAGGGATAACAGCGTAATTTTTTTGGAGAGTTCATATTGATAAAAAAGATTGC
>BCSY652-25|Xanthandrus comtus|BCSY0652|Xanthacom2|Melanostomini
AATCTTTATATATTTATTATTTTAATTTTATAGATTATTTTAATTATAATAAAATAATATATTTTATTGGGGTGATATTAAAATTTAATTAACTTTTAAAATTAAAAATCATTAATTTATGAATAATTGATCCATTTATAATGATTAAAAATTTAAGTTACTTTAGGGATAACAGCGTAATTTTTTTGGAGAGTTCATATTGATAAAAAAGATTGC
>BCSY653-25|Xanthogramma dives|BCSY0653|Xanthodiv1|Syrphini
AATCTTTATATATTTAATTTTTTAATTTTAAAGATATATTAAATTATAAAATAAATAATATATTTTATTGGGGTGATATTAAAATTTAATTAACTTTTAAATTTAAAATCATTAATTTATGAATTATTGATCTATTTTTAGTGATTAAAAAATTAAGTTACTTTAGGGATAACAGCGTAATTTTTTTGGAGAGTTCATATTGATAAAAAAGATTGC
>BCSY656-25|Xanthogramma laetum|BCSY0656|Xantholae2|Syrphini
AATCTTTATATATTTAGTATTTTAATTTTAAAGATATATTAAATTATAATATAAAAATATATTTTATTGGGGTGATATTAAAATTTAATTAACTTTTAAATTTAAAATCATTAATTTATGAATTATTGATCCATTTTTAATGATTAAAAAATTAAGTTACTTTAGGGATAACAGCGTAATTTTTTTGGAGAGTTCATATTGATAAAAAAGATTGC
>BCSY659-25|Xanthogramma pedissequum|BCSY0659|Xanthoped2|Syrphini
AATCTTTATATATTTAATTTTTTAATTTTAAAGATATATTAAATTATAAAATAAATAATATATTTTATTGGGGTGATATTAAAATTTAATTAACTTTTAAATTTAAAATCATTAATTTATGAATTATTGATCTATTTTTAGTGATTAAAAAATTAAGTTACTTTAGGGATAACAGCGTAATTTTTTTGGAGAGTTCATATTGATAAAAAAGATTGC
>BCSY662-25|Xylota florum|BCSY0662|Xylflo1|Milesiini
AATCTTTATATATACGTTATTTTTTTTTTTTAGATTAATTTAATAATTATAATAGTTATATATTTTATTGGGGTGATATTAAAATTTAATAAACTTTTAAAATTTAAATCATTAATTTATGAATAATTGATCCATTTTTAATGATTAAAAAATTAAGTTACTTTAGGGATAACAGCGTAATTTTTTTGGAGAGTTCATATTGATAAAAAAGATTGC
>BCSY664-25|Xylota jakutorum|BCSY0664|Xyljak1|Milesiini
AATCTTTATATTTATTATTATTTTAATTTTTTAGATTTATTTAATTATTATATTAATAAATATTTTATTGGGGTGATATTAAAATTTAATAAACTTTTAAAATTTAAATCATTAATTTATGAATAATTGATCCATTTTTAATGATTAGAAAATTAAGTTACTTTAGGGATAACAGCGTAATTTTTTTGGAGAGTTCATATTGATAAAAAAGATTGC
>BCSY665-25|Xylota jakutorum|BCSY0665|Xyljak2|Milesiini
AATCTTTATATTTATTATTATTTTAATTTTTTAGATTTATTTAATTATTATATTAATAAATATTTTATTGGGGTGATATTAAAATTTAATAAACTTTTAAAATTTAAATCATTAATTTATGAATAATTGATCCATTTTTAATGATTAGAAAATTAAGTTACTTTAGGGATAACAGCGTAATTTTTTTGGAGAGTTCATATTGATAAAAAAGATTGC
>BCSY668-25|Xylota segnis|BCSY0668|Xylseg1|Milesiini
AATCTTTATATATATATTATTTTAATTTTTTAGATAAATTTAATTATTATGAAAATTATATATTTTATTGGGGTGATATTAAAATTTAATAAACTTTTAAAATATAAATCATTAATTTATGAATAATTGATCCATTTATAATGATTAAAAAATTAAGTTACTTTAGGGATAACAGCGTAATTTTTTTGGAGAGTTCATATTGATAAAAAAGATTGC
>BCSY669-25|Xylota segnis|BCSY0669|Xylseg2|Milesiini
AATCTTTATATATATATTATTTTAATTTTTTAGATAAATTTAATTATTATGAAAATTATATATTTTATTGGGGTGATATTAAAATTTAATAAACTTTTAAAATATAAATCATTAATTTATGAATAATTGATCCATTTATAATGATTAAAAAATTAAGTTACTTTAGGGATAACAGCGTAATTTTTTTGGAGAGTTCATATTGATAAAAAAGATTGC
>BCSY670-25|Xylota sylvarum|BCSY0670|Xylsyl1|Milesiini
AATCTTTATATATACATTATTTTTTTTTTTTAGATTAATTTAATAATTATAATAGTTATATATTTTATTGGGGTGATATTAAAATTTAATAAACTTTTAAAATTTAAATCATTAATTTATGAATAATTGATCCATTTTTAATGATTAAAAAATTAAGTTACTTTAGGGATAACAGCGTAATTTTTTTGGAGAGTTCATATTGATAAAAAAGATTGC
>BCSY671-25|Xylota sylvarum|BCSY0671|Xylsyl2|Milesiini
AATCTTTATATATACATTATTTTTTTTTTTTAGATTAATTTAATAATTATAATAGTTATATATTTTATTGGGGTGATATTAAAATTTAATAAACTTTTAAAATTTAAATCATTAATTTATGAATAATTGATCCATTTTTAATGATTAAAAAATTAAGTTACTTTAGGGATAACAGCGTAATTTTTTTGGAGAGTTCATATTGATAAAAAAGATTGC
>BCSY673-25|Xylota tarda|BCSY0673|Xyltar2|Milesiini
AATCTTTATATATACATTATTTCAATTTTTTAGATAAATTTAATTGTTATAATAATTATATATTTTATTGGGGTGATATTAAAATTTAATAAACTTTTAAAATTTAAATCATTAATTTATGAATAATTGATCCATTTTTAATGATTAAAAAATTAAGTTACTTTAGGGATAACAGCGTAATTTTTTTGGAGAGTTCATATTGATAAAAAAGATTGC
>BCSY675-25|Xylota xanthocnema|BCSY0675|Xylxan2|Milesiini
AATCTTTATATATACATTATTTTTTTTTTTTAGATTAATTTAATAATTATAATAGATATATATTTTATTGGGGTGATATTAAAATTTAATTAACTTTTAAAGTTTAGATCATTAATTTATGAATAATTGATCCATTTTTAATGATTAAAAAATTAAGTTACTTTAGGGATAACAGCGTAATTTTTTTGGAGAGTTCATATTGATAAAAAAGATTGC
>BCSY676-25|Pipiza fenestrata|BCSY0676|Pipizafen1|
AATCTTAATATATTTATTATTTTAATTTTATAGATTATTTTATTTATAATATAATAATATATTTTATTGGGGTGATATTAAAATATAAATAACTTTTAAAAATTAAATCATTAATTTATGAATAAATGATCCATTTTTAATGATTAAAAAATTAAGTTACTTTAGGGATAACAGCGTAATTTTTTTGGAGAGTTCATATTGATAAAAAAGATTGC
>BCSY677-25|Pipiza fenestrata|BCSY0677|Pipizafen2|
AATCTTAATATATTTATTATTTTAATTTTATAGATTATTTTATTTATAATAAGATAATATATTTTATTGGGGTGATATTAAAATATAAATAACTTTTAAAAATTAAATCATTAATTTATGAATAAATGATCCATTTTTAATGATTAAAAAATTAAGTTACTTTAGGGATAACAGCGTAATTTTTTTGGAGAGTTCATATTGATAAAAAAGATTGC
>BCSY679-25|Myolepta difformis|BCSY0679|Myodif1|Brachyopini
AATCTTTATATTTATTTATTATTTATTTTTTTAGAAGTATTTATTTATATAATAGATTAAATATTTTATTGGGGTGATATTAAAATTTAAAAAACTTTTAAAATTTTTTTTCATTGATTTATGAATTATTGATCCATTTTTAATGATTATAAAATTAAGTTACTTTAGGGATAACAGCGTAATTTTTTTGGAAAGTTCATATTGATAAAAAAGATTGC
>BCSY680-25|Myolepta difformis|BCSY0680|Myodif2|Brachyopini
AATCTTTATATTTATTTATTATTTATTTTTTTAGAAGTATTTATTTATATAATAGATTAAATATTTTATTGGGGTGATATTAAAATTTAAAAAACTTTTAAAATTTTTTTTCATTGATTTATGAATTATTGATCCATTTTTAATGATTATAAAATTAAGTTACTTTAGGGATAACAGCGTAATTTTTTTGGAAAGTTCATATTGATAAAAAAGATTGC
>BCSY681-25|Merodon caucasicus|BCSY0681|Mercau|Merodontini
AATCTTTATATAAGAATTATTTTAATTTTATAGATAAATTTAATTATAATAATTTTATTATATTTTATTGGGGTGATATTAAAATTTGAAGAACTTTTATAATATAATACATTAATTTATGAATATTTGATCCATTAATAATGATTAAAAATTTAAGTTACTTTAGGGATAACAGCGTAATTTTTTTGGAGAGTTCATATTGATAAAAAAGATTGC
>BCSY682-25|Tropidia fasciata|BCSY0682|Trofas3|Milesiini
AATCTTTATATATATTTTATTTTAATTTTTTAGATAAATTTAATTATAATAATAATGGTATATTTTATTGGGGTGATATTAAAATTTAATAAACTTTTAAAATTTAAATCATTAATTTATGAATAATTGATCCATTTTTAATGATTAAAAAATTAAGTTACTTTAGGGATAACAGCGTAATTTTTTTGGAGAGTTCATATTGATAAAAAAGATTGC
>BCSY683-25|Tropidia fasciata|BCSY0683|Trofas4|Milesiini
AATCTTTATATATATTTTATTTTAATTTTTTAGATAAATTTAATTATAATAATAATGGTATATTTTATTGGGGTGATATTAAAATTTAATAAACTTTTAAAATTTAAATCATTAATTTATGAATAATTGATCCATTTTTAATGATTAAAAAATTAAGTTACTTTAGGGATAACAGCGTAATTTTTTTGGAGAGTTCATATTGATAAAAAAGATTGC
>BCSY684-25|Trichopsomyia flavitarsis|BCSY0684|Tricfla3|
AATCTTTATTTATTTATTTATTTTAATTTTATAGATTTTTTTAATTATAATAAATAAATAAATTTTATTGGGGTGATATTAAAATTTAAATAACTTTTAAAATTAAAAACATTAATTTATGAATAAATGATCTATTATTAATGATTAAAAAATTAAGTTACTTTAGGGATAACAGCGTAATTTTTTTGGAGAGTTCATATTGATAAAAAAGATTGC
>BCSY685-25|Trichopsomyia flavitarsis|BCSY0685|Tricfla4|
AATCTTTATTTATTTATTTATTTTAATTTTATAGATTTTTTTAATTATAATAAATAAATAAATTTTATTGGGGTGATATTAAAATTTAAATAACTTTTAAAATTAAAAACATTAATTTATGAATAAATGATCTATTATTAATGATTAAAAAATTAAGTTACTTTAGGGATAACAGCGTAATTTTTTTGGAGAGTTCATATTGATAAAAAAGATTGC
>BCSY687-25|Sericomyia lappona|BCSY0687|Serlap1|Milesiini
AATCTTTATATATATAATATTTTAATTTTATAGATAAATTTAATTATAATAAAAATTATATATTTTATTGGGGTGATATTAAAATTTAAAAAACTTTTAAAATTTAAATCATAAATATATGAATAATTGATCCATTTTTAATGATTATAAAATTAAGTTACTTTAGGGATAACAGCGTAATTTTTTTGGAGAGTTCATATTGATAAAAAAGATTGC
>BCSY688-25|Sericomyia lappona|BCSY0688|Serlap2|Milesiini
AATCTTTATATATATAATATTTTAATTTTATAGATAAATTTAATTATAATAAAAATTATATATTTTATTGGGGTGATATTAAAATTTAAAAAACTTTTAAAATTTAAATCATAAATATATGAATAATTGATCCATTTTTAATGATTATAAAATTAAGTTACTTTAGGGATAACAGCGTAATTTTTTTGGAGAGTTCATATTGATAAAAAAGATTGC
>BCSY689-25|Pipizella divicoi|BCSY0689|Pipizeldiv|
AATCTTTATATAATTATATATTTTAATTTTAAAGATTAATTTAATTATAATCTATAATTATATTTTATTGGGGTGATATTAAAATTAGAATAACTTTTAAAATTAAAAAACATTAATTTATGAATAAATGATCCATTTTTAATGATTAAAAAATTAAGTTACTTTAGGGATAACAGCGTAATTTTTTTGGAGAGTTCATATTGATAAAAAAGATTGC
>BCSY690-25|Cheilosia ranunculi|BCSY0690|Cheran|Rhingiini
AATCTTTATATTTACGTTATTTTAATTTTAAAGATTTATTTAATTATAATAATATTTATATATTTTATTGGGGTGATAGTAAAATTTAATTAACTTTTAAAATTTAAATCATTGATATATGAATAATTGATCCATTTTTAATGATTATAAAATTAAGTTACTTTAGGGATAACAGCGTAATTTTTTTGGAAAGTTCATATTGATAAAAAAGATTGC
>BCSY001-24|Anasimyia contracta|BCSY0001|Anacon|Eristalini
AATCTTTATATATTGTTTATTTTAATTTTGTGGATTTATTTAATTATAATATTTTAATATATTTTATTGGGGTGATATTAAAATTTAAAAAACTTTTAATTTTAAAATCATTAATTTATGAATAATTGATCCATTTTTAATGATTAAAAATTTAAGTTACTCTAGGGATAACAGCGTAATTTTTTTGGAGAGTTCATATCGATAAAAAAGATTGC
>BCSY003-24|Anasimyia interpuncta|BCSY0003|Anaint2|Eristalini
AATCTTTATATATTGTTTATTTTAATTTTGTGGATTTATTTAATTATAATATTTTAATATATTTTATTGGGGTGATATTAAAATTTAAAAAACTTTTAATTTTAAAATCATTTATTTATGAATAATTGATCCATTTTTAATGATTAAAAATTTAAGTTACTCTAGGGATAACAGCGTAATTTTTTTGGAGAGTTCATATCGATAAAAAAGATTGC
>BCSY009-24|Blera fallax|BCSY0009|Blefal1|Milesiini
AATCTTTATATATAGTTTATTTTAATTTTATGGATTTTTTTAATTATTATATTATTTATATATTTTATTGGGGTGATAGTAAAATTTAATTAACTTTTAAAATTTAAATCATTTATTTATGAATAATTGATCCATTTTTAGTGATTAAAAAATTAAGTTACTTTAGGGATAACAGCGTAATTTTTTTGGAGAGTTCATATTGATAAAAAAGATTGC
>BCSY010-24|Blera fallax|BCSY0010|Blefal2|Milesiini
AATCTTTATATATAGTTTATTTTAATTTTATGGATTTTTTTAATTATTATATTATTTATATATTTTATTGGGGTGATAGTAAAATTTAATTAACTTTTAAAATTTAAATCATTTATTTATGAATAATTGATCCATTTTTAGTGATTAAAAAATTAAGTTACTTTAGGGATAACAGCGTAATTTTTTTGGAGAGTTCATATTGATAAAAAAGATTGC
>BCSY011-24|Blera fallax|BCSY0011|Blefal3|Milesiini
AATCTTTATATATAGTTTATTTTAATTTTATGGATTTTTTTAATTATTATATTATTTATATATTTTATTGGGGTGATAGTAAAATTTAATTAACTTTTAAAATTTAAATCATTTATTTATGAATAATTGATCCATTTTTAGTGATTAAAAAATTAAGTTACTTTAGGGATAACAGCGTAATTTTTTTGGAGAGTTCATATTGATAAAAAAGATTGC
>BCSY012-24|Brachyopa bicolor|BCSY0012|Brabic1|Brachyopini
AATCTTTATATATATATATATATTATAATTTTATAGATTAATTTAATTATTATATATATATTATATTTTATTGGGGTGATAGTAAAATTTAATTAACTTTTAAAATTTAAGTCATTTATATATGAATAATTGATCCATTTTTAATGATTAGAAAATTAAGTTACTTTAGGGATAACAGCGTAATTTTTTTGGAGAGTTCATATTGATAAAAAAGATTGC
>BCSY014-24|Brachyopa bicolor|BCSY0014|Brabic3|Brachyopini
AATCTTTATATATATATATATTATAATTTTATAGATTAATTTAATTATTATATATATATTATATTTTATTGGGGTGATAGTAAAATTTAATTAACTTTTAAAATTTAAGTCATTTATATATGAATAATTGATCCATTTTTAATGATTAGAAAATTAAGTTACTTTAGGGATAACAGCGTAATTTTTTTGGAGAGTTCATATTGATAAAAAAGATTGC
>BCSY016-24|Brachyopa dorsata|BCSY0016|Brador2|Brachyopini
AATCTTTATATATTTATTTATTATAATTTTATAGATTAATTTAATTGTTATATTTATATATATTTTATTGGGGTGATAGTAAAATTTAATTAACTTTTAATATTTAAATCATTTATATATGAATAATTGATCCATTTTTAATGATTATAAAATTAAGTTACTTTAGGGATAACAGCGTAATTTTTTTGGAGAGTTCATATTGATAAAAAAGATTGC
>BCSY017-24|Brachyopa dorsata|BCSY0017|Brador3|Brachyopini
AATCTTTATATATTTATTTATTATAATTTTATAGATTAATTTAATTGTTATATTTATATATATTTTATTGGGGTGATAGTAAAATTTAATTAACTTTTAATATTTAAATCATTTATATATGAATAATTGATCCATTTTTAATGATTATAAAATTAAGTTACTTTAGGGATAACAGCGTAATTTTTTTGGAGAGTTCATATTGATAAAAAAGATTGC
>BCSY021-24|Brachyopa pilosa|BCSY0021|Brapil1|Brachyopini
AATCTTTATATATTTATATATTATAATTTTATAGATTAATTTGATTATTATATGTAAATATATTTTATTGGGGTGATAGTAAAATTTAATTAACTTTTAATATTTAAATCATTTATATATGAATAATTGATCCATTTTTAATGATTATAAAATTAAGTTACTTTAGGGATAACAGCGTAATTTTTTTGGAGAGTTCATATTGATAAAAAAGATTGC
>BCSY022-24|Brachyopa pilosa|BCSY0022|Brapil2|Brachyopini
AATCTTTATATATATATATATTATAATTTTATAGATTAATTTAATTATTATATATATATTATATTTTATTGGGGTGATAGTAAAATTTAATTAACTTTTAAAATTTAAGTCATTTATATATGAATAATTGATCCATTTTTAATGATTAGAAAATTAAGTTACTTTAGGGATAACAGCGTAATTTTTTTGGAGAGTTCATATTGATAAAAAAGATTGC
>BCSY023-24|Brachyopa scutellaris|BCSY0023|Brascu1|Brachyopini
AATCTTTATATATTTATATATTATAATTTTATAGATTAATTTAATTATTATATATATATATATTTTATTGGGGTGATAGTAAAATTTAATTAACTTTTAATATTTAAATCATTTATATATGAGTAATTGATCCATTTTTAATGATTATAAAATTAAGTTACTTTAGGGATAACAGCGTAATTTTTTTGGAGAGTTCATATTGATAAAAAAGATTGC
>BCSY024-24|Brachyopa scutellaris|BCSY0024|Brascu2|Brachyopini
AATCTTTATATATTTATATATTATAATTTTATAGATTAATTTAATTATTATATATATATATATTTTATTGGGGTGATAGTAAAATTTAATTAACTTTTAATATTTAAATCATTTATATATGAGTAATTGATCCATTTTTAATGATTATAAAATTAAGTTACTTTAGGGATAACAGCGTAATTTTTTTGGAGAGTTCATATTGATAAAAAAGATTGC
>BCSY025-24|Brachyopa scutellaris|BCSY0025|Brascu3|Brachyopini
AATCTTTATATATTTATATATTATAATTTTATAGATTAATTTAATTATTATATATATATATATTTTATTGGGGTGATAGTAAAATTTAATTAACTTTTAATATTTAAATCATTTATATATGAGTAATTGATCCATTTTTAATGATTATAAAATTAAGTTACTTTAGGGATAACAGCGTAATTTTTTTGGAGAGTTCATATTGATAAAAAAGATTGC
>BCSY026-24|Brachyopa testacea|BCSY0026|Brates1|Brachyopini
AATCTTTATATATTTATATATTATAATTTTATAGATTAATTTAATTATTATATATATATATATTTTATTGGGGTGATAGTAAAATTTAATTAACTTTTAATATTTAGATCATTTATATATGAATAATTGATCCATTTTTAATGATTATAAAATTAAGTTACTTTAGGGATAACAGCGTAATTTTTTTGGAGAGTTCATATTGATAAAAAAGATTGC
>BCSY027-24|Brachyopa testacea|BCSY0027|Brates2|Brachyopini
AATCTTTATATATTTATATATTATAATTTTATAGATTAATTTAATTATTATATATATATATATTTTATTGGGGTGATAGTAAAATTTAATTAACTTTTAATATTTAGATCATTTATATATGAATAATTGATCCATTTTTAATGATTATAAAATTAAGTTACTTTAGGGATAACAGCGTAATTTTTTTGGAGAGTTCATATTGATAAAAAAGATTGC
>BCSY028-24|Brachyopa testacea|BCSY0028|Brates3|Brachyopini
AATCTTTATATATTTATATATTATAATTTTATAGATTAATTTAATTATTATATATATATATATTTTATTGGGGTGATAGTAAAATTTAATTAACTTTTAATATTTAGATCATTTATATATGAATAATTGATCCATTTTTAATGATTATAAAATTAAGTTACTTTAGGGATAACAGCGTAATTTTTTTGGAGAGTTCATATTGATAAAAAAGATTGC
>BCSY029-24|Brachyopa vittata|BCSY0029|Bravit1|Brachyopini
AATCTTTATATATTTATATATTATAATTTTATAGATTAATTTAATTATTATATATATATATATTTTATTGGGGTGATAGTAAAATTTAATTAACTTTTAATATTTAAATCATTTATATATGAATAATTGATCCATTTTTAATGATTATAAAATTAAGTTACTTTAGGGATAACAGCGTAATTTTTTTGGAGAGTTCATATTGATAAAAAAGATTGC
>BCSY030-24|Brachyopa vittata|BCSY0030|Bravit2|Brachyopini
AATCTTTATATATTTATATATTATAATTTTATAGATTAATTTAATTATTATATATATATATATTTTATTGGGGTGATAGTAAAATTTAATTAACTTTTAATATTTAAATCATTTATATATGAATAATTGATCCATTTTTAATGATTATAAAATTAAGTTACTTTAGGGATAACAGCGTAATTTTTTTGGAGAGTTCATATTGATAAAAAAGATTGC
>BCSY031-24|Brachyopa vittata|BCSY0031|Bravit3|Brachyopini
AATCTTTATATATTTATATATTATAATTTTATAGATTAATTTAATTATTATATATATATATATTTTATTGGGGTGATAGTAAAATTTAATTAACTTTTAATATTTAAATCATTTATATATGAATAATTGATCCATTTTTAATGATTATAAAATTAAGTTACTTTAGGGATAACAGCGTAATTTTTTTGGAGAGTTCATATTGATAAAAAAGATTGC
>BCSY032-24|Brachypalpoides lentus|BCSY0032|Braclen1|Milesiini
AATCTTTATATGTATATTATTTTAATTTTATAGATTTATTTTATTATTATAATATTAATATATTTTATTGGGGTGATATTAAAATTTAATTAACTTTTAAGATTTAAATCATTAATATATGAATAATTGATCCATTTTTAATGATTAGAAAATTAAGTTACTTTAGGGATAACAGCGTAATTTTTTTGGAGAGTTCATATTGATAAAAAAGATTGC
>BCSY033-24|Brachypalpoides lentus|BCSY0033|Braclen2|Milesiini
AATCTTTATATGTATATTATTTTAATTTTATAGATTTATTTTATTATTATAATATTAATATATTTTATTGGGGTGATATTAAAATTTAATTAACTTTTAAGATTTAAATCATTAATATATGAATAATTGATCCATTTTTAATGATTAGAAAATTAAGTTACTTTAGGGATAACAGCGTAATTTTTTTGGAGAGTTCATATTGATAAAAAAGATTGC
>BCSY034-24|Brachypalpoides lentus|BCSY0034|Braclen3|Milesiini
AATCTTTATATGTATATTATTTTAATTTTATAGATTTATTTTATTATTATAATATTAATATATTTTATTGGGGTGATATTAAAATTTAATTAACTTTTAAGATTTAAATCATTAATATATGAATAATTGATCCATTTTTAATGATTAGAAAATTAAGTTACTTTAGGGATAACAGCGTAATTTTTTTGGAGAGTTCATATTGATAAAAAAGATTGC
>BCSY035-24|Brachypalpus chrysites|BCSY0035|Brachchr|Milesiini
AATCTTTATATATGTGTATAATTTTAATTTTATAGATTTATTTAATTATTATAATATTAATATATTTTATTGGGGTGATATTAAAATTTAATTAACTTTTAAAATTTAAATCATTAATATATGAATAATTGATCCATTTTTAATGATTAAAAAATTAAGTTACTTTAGGGATAACAGCGTAATTTTTTTGGAGAGTTCATATTGATAAAAAAGATTGC
>BCSY036-24|Brachypalpus laphriformis|BCSY0036|Brachlap1|Milesiini
AATCTTTATATATGTGTATAATTTTAATTTTAAAGATTAATTTAATTATTATAATATTAATATATTTTATTGGGGTGATATTAAAATTTAATTAACTTTTAAAATTTAAATCATTAATATATGAATAATTGATCCATTTTTAATGATTAAAAAATTAAGTTACTTTAGGGATAACAGCGTAATTTTTTTGGAGAGTTCATATTGATAAAAAAGATTGC
>BCSY037-24|Brachypalpus laphriformis|BCSY0037|Brachlap2|Milesiini
AATCTTTATATATGTGTATAATTTTAATTTTAAAGATTAATTTAATTATTATAATATTAATATATTTTATTGGGGTGATATTAAAATTTAATTAACTTTTAAAATTTAAATCATTAATATATGAATAATTGATCCATTTTTAATGATTAAAAAATTAAGTTACTTTAGGGATAACAGCGTAATTTTTTTGGAGAGTTCATATTGATAAAAAAGATTGC
>BCSY038-24|Brachypalpus laphriformis|BCSY0038|Brachlap3|Milesiini
AATCTTTATATATGTGTATAATTTTAATTTTAAAGATTAATTTAATTATTATAATATTAATATATTTTATTGGGGTGATATTAAAATTTAATTAACTTTTAAAATTTAAATCATTAATATATGAATAATTGATCCATTTTTAATGATTAAAAAATTAAGTTACTTTAGGGATAACAGCGTAATTTTTTTGGAGAGTTCATATTGATAAAAAAGATTGC
>BCSY039-24|Brachypalpus valgus|BCSY0039|Brachval1|Milesiini
AATCTTTATATATGTGTATAATTTTAATTTTATAGATTTATTTAATTATTATAATATTAATTGGGGTGATATTAAAATTTAATTAACTTTTAAAATTAAAATCATTAATATATGAATAATTGATCCATTTTTAATGATTAAAAAATGCAGTTACTTTAGGGATAACAGCGTAATTTTTTTGGAGAGTTCATATTGATAAAAAAGATTGC
>BCSY040-24|Brachypalpus valgus|BCSY0040|Brachval2|Milesiini
AATCTTTATATATGTATATAATTTTAATTTTATAGATTTATTTAATTATTATAATATTAATATATTTTATTGGGGTGATATTAAAATTTAATTAACTTTTAAAATTTAAATCATTAATATATGAATAATTGATCCATTTTTAATGATTAAAAAATTAAGTTACTTTAGGGATAACAGCGTAATTTTTTTGGAGAGTTCATATTGATAAAAAAGATTGC
>BCSY041-24|Brachypalpus valgus|BCSY0041|Brachval3|Milesiini
AATCTTTATATATGTATATAATTTTAATTTTATAGATTTATTTAATTATTATAATATTAATATATTTTATTGGGGTGATATTAAAATTTAATTAACTTTTAAAATTTAAATCATTAATATATGAATAATTGATCCATTTTTAATGATTAAAAAATTAAGTTACTTTAGGGATAACAGCGTAATTTTTTTGGAGAGTTCATATTGATAAAAAAGATTGC
>BCSY043-24|Callicera fagesii|BCSY0043|Calfag1|Callicerini
AATCTTTATATATAAATTATTTTAATTTTATAGATTAATTTAATTATAATTATTTCATATATTTTATTGGGGTGATAGTAAAATTTAATTAACTTTTAAAGTTTAAATCATTAATTTATGAATAGTTGATCCATTATTAATGATTATAAAATTAAGTTACTTTAGGGATAACAGCGTAATTTTTTTGGAGAGTTCATATTGATAAAAAAGATTGC
>BCSY044-24|Callicera fagesii|BCSY0044|Calfag2|Callicerini
AATCTTTATATATAAATTATTTTAATTTTATAGATTAATTTAATTATAATTATTTCATATATTTTATTGGGGTGATAGTAAAATTTAATTAACTTTTAAAGTTTAAATCATTAATTTATGAATAGTTGATCCATTATTAATGATTATAAAATTAAGTTACTTTAGGGATAACAGCGTAATTTTTTTGGAGAGTTCATATTGATAAAAAAGATTGC
>BCSY045-24|Callicera macquarti|BCSY0045|Calmac1|Callicerini
AATCTTTATATATAAATTATTTTAATTTTATAGATTAATTTAATTATAATTATTTCATATATTTTATTGGGGTGATAGTAAAATTTAATTAACTTTTAAAGTTTAAATCATTAATTTATGAATAGTTGATCCATTATTAATGATTATAAAATTAAGTTACTTTAGGGATAACAGCGTAATTTTTTTGGAGAGTTCATATTGATAAAAAAGATTGC
>BCSY046-24|Callicera macquarti|BCSY0046|Calmac2|Callicerini
AATCTTTATATATAAATTATTTTAATTTTATAGATTAATTTAATTATAATTATTTCATATATTTTATTGGGGTGATAGTAAAATTTAATTAACTTTTAAAGTTTAAATCATTAATTTATGAATAGTTGATCCATTATTAATGATTATAAAATTAAGTTACTTTAGGGATAACAGCGTAATTTTTTTGGAGAGTTCATATTGATAAAAAAGATTGC
>BCSY047-24|Callicera rufa|BCSY0047|Calruf1|Callicerini
AATCTTTATATAAAAATTATTATAATTTTATAGATTAATTTAATTATAATAATTTTTTATATTTTATTGGGGTGATATTAAAATTTAATTAACTTTTAAAATTTATATCATTAATTTATGAATAGTTGATCCATTATTAATGATTATAAAATTAAGTTACTTTAGGGATAACAGCGTAATTTTTTTGGAGAGTTCATATTGATAAAAAGGATTGC
>BCSY048-24|Callicera rufa|BCSY0048|Calruf2|Callicerini
AATCTTTATATAAAAATTATTATAATTTTATAGATTAATTTAATTATAATAATTTTTTATATTTTATTGGGGTGATATTAAAATTTAATTAACTTTTAAAATTTATATCATTAATTTATGAATAGTTGATCCATTATTAATGATTATAAAATTAAGTTACTTTAGGGATAACAGCGTAATTTTTTTGGAGAGTTCATATTGATAAAAAGGATTGC
>BCSY049-24|Callicera rufa|BCSY0049|Calruf3|Callicerini
AATCTTTATATAAAAATTATTATAATTTTATAGATTAATTTAATTATAATAATTTTTTATATTTTATTGGGGTGATATTAAAATTTAATTAACTTTTAAAATTTATATCATTAATTTATGAATAGTTGATCCATTATTAATGATTATAAAATTAAGTTACTTTAGGGATAACAGCGTAATTTTTTTGGAGAGTTCATATTGATAAAAAGGATTGC
>BCSY050-24|Callicera spinolae|BCSY0050|Calspi1|Callicerini
AATCTTTATATATATAAATTATTTTAATTTTATAGATTAATTTAATTATAATAATTGAATATATTTTGTTGGGGTGATAATAAAATTTAATTAACTTTTAAAATTTAAATCATTAATTTATGAATAATTGATCCATTTTTAGTGATTAGAAAATTAAGTTACTTTAGGGATAACAGCGTAATTTTTTTGGAGAGTTCATATTGATAAAAAAGATTGC
>BCSY051-24|Callicera spinolae|BCSY0051|Calspi2|Callicerini
AATCTTTATATATAAATTATTTTAATTTTATAGATTAATTTAATTATAATAATTGAATATATTTTGTTGGGGTGATAATAAAATTTAATTAACTTTTAAAATTTAAATCATTAATTTATGAATAATTGATCCATTTTTAGTGATTAGAAAATTAAGTTACTTTAGGGATAACAGCGTAATTTTTTTGGAGAGTTCATATTGATAAAAAAGATTGC
>BCSY052-24|Callicera spinolae|BCSY0052|Calspi3|Callicerini
AATCTTTATATATATAAATTATTTTAATTTTATAGATTAATTTAATTATAATAATTGAATATATTTTGTTGGGGTGATAATAAAATTTAATTAACTTTTAAAATTTAAATCATTAATTTATGAATAATTGATCCATTTTTAGTGATTAGAAAATTAAGTTACTTTAGGGATAACAGCGTAATTTTTTTGGAGAGTTCATATTGATAAAAAAGATTGC
>BCSY053-24|Ceriana conopsoides|BCSY0053|Cercon1|Cerioidini
AATCTTTATATATTTATTTATTTAAATTTTATAGATAAATTTTATTTTTATTTTTAAATATATTTTATTGGGGTGATATTAAAATTTAATGAACTTTTATTATAAAAATCATTGATTTATGAATAATTGATCCATTTTTAATGATTAAAAATTTAAGTTACTTTAGGGATAACAGCGTAATTTTTTTGGAGAGTTCATATCGATAAAAAAGATTGC
>BCSY054-24|Ceriana conopsoides|BCSY0054|Cercon2|Cerioidini
AATCTTTATATATTTATTTATTTAAATTTTATAGATAAATTTTATTTTTATTTTTAAATATATTTTATTGGGGTGATATTAAAATTTAATGAACTTTTATTATAAAAATCATTGATTTATGAATAATTGATCCATTTTTAATGATTAAAAATTTAAGTTACTTTAGGGATAACAGCGTAATTTTTTTGGAGAGTTCATATCGATAAAAAAGATTGC
>BCSY055-24|Ceriana conopsoides|BCSY0055|Cercon3|Cerioidini
AATCTTTATATATTTATTTATTTAAATTTTATAGATAAATTTTATTTTTATTTTTAAATATATTTTATTGGGGTGATATTAAAATTTAATGAACTTTTATTATAAAAATCATTGATTTATGAATAATTGATCCATTTTTAATGATTAAAAATTTAAGTTACTTTAGGGATAACAGCGTAATTTTTTTGGAGAGTTCATATCGATAAAAAAGATTGC
>BCSY056-24|Chalcosyrphus eunotus|BCSY0056|Chaeun1|Milesiini
AATCTTTATATATGTTTATTATAATAATTTTATAGATTTATTTTATTATTATATTTAAAATATATTTTATTGGGGTGATATTAAAATTTAATAAACTTTTAAAATTTATATCATTAATATATGAATAATTGATCCATTTTTAATGATTAAAAAATTAAGTTACTTTAGGGATAACAGCGTAATTTTTTTGGAGAGTTCATATTGATAAAAAAGATTGC
>BCSY057-24|Chalcosyrphus eunotus|BCSY0057|Chaeun2|Milesiini
AATCTTTATATATGTTTATTATAATAATTTTATAGATTTATTTTATTATTATATTTAAAATATATTTTATTGGGGTGATATTAAAATTTAATAAACTTTTAAAATTTATATCATTAATATATGAATAATTGATCCATTTTTAATGATTAAAAAATTAAGTTACTTTAGGGATAACAGCGTAATTTTTTTGGAGAGTTCATATTGATAAAAAAGATTGC
>BCSY060-24|Chalcosyrphus nemorum|BCSY0060|Chanem3|Milesiini
AATCTTTATATATTTTTTTATAATAATTTAATAGATTTTTTTTATTATTATAATATAAATATATTTTATTGGGGTGATATTAAAATTTAATAAACTTTTAAAATTTTTATCATTTATTTATGAATAATTGATCCATTTTTAATGATTAAAAAATTAAGTTACTTTAGGGATAACAGCGTAATTTTTTTGGAGAGTTCATATTGATAAAAAAGATTGC
>BCSY061-24|Chalcosyrphus piger|BCSY0061|Chapig1|Milesiini
AATCTTTATATATGTTTTTTATAGTAATTTTATAGATGTATTTTATTATTATAATATAAGTATATTTTATTGGGGTGATATTAAAATTTAATAAACTTTTAAAATTTAGATCATTAGTATATGAATAATTGATCCATTTTTAATGATTAAAAAATTAAGTTACTTTAGGGATAACAGCGTAATTTTTCTGGAGAGTTCATATTGATAAAAGAGATTGC
>BCSY062-24|Chalcosyrphus piger|BCSY0062|Chapig2|Milesiini
AATCTTTATATATGTTTTTTATAATAATTTTATAGATTAATTTTATTATTATAATATAAATATATTTTATTGGGGTGATATTAAAATTTAATTAACTTTTAAAATTTATATCATTAATATATGAATAATTGATCCATTTTTAATGATTAAAAAATTAAGTTACTTTAGGGATAACAGCGTAATTTTTTTGGAGAGTTCATATTGATAAAAAAGATTGC
>BCSY064-24|Chalcosyrphus valgus|BCSY0064|Chaval1|Milesiini
AATCTTTATATATGTTTTTTATAATAATTTTATAGATTTGTTTTGTTATTATAATATAGTATATTTTATTGGGGTGATATTAAAATTTAATAAACTTTTAAAATATATAATATGTCATTAATATATGAATAATTGATCCATTTTTAATGATTAAAAAATTAAGTTACTTTAGGGATAACAGCGTAATTTTTTTGGAGAGTTCATATTGATAAAAAAGATTGC
>BCSY065-24|Chalcosyrphus valgus|BCSY0065|Chaval2|Milesiini
AATCTTTATATATGTTTTTTATAATAATTTTATAGATTTGTTTTGTTATTATAATATAGTATATTTTATTGGGGTGATATTAAAATTTAATAAACTTTTAAAATATATAATATGTCATTAATATATGAATAATTGATCCATTTTTAATGATTAAAAAATTAAGTTACTTTAGGGATAACAGCGTAATTTTTTTGGAGAGTTCATATTGATAAAAAAGATTGC
>BCSY066-24|Chalcosyrphus valgus|BCSY0066|Chaval3|Milesiini
AATCTTTATATATGTTTTTTATAATAATTTTATAGATTTGTTTTGTTATTATAATATAGTATATTTTATTGGGGTGATATTAAAATTTAATAAACTTTTAAAATATATAATATGTCATTAATATATGAATAATTGATCCATTTTTAATGATTAAAAAATTAAGTTACTTTAGGGATAACAGCGTAATTTTTTTGGAGAGTTCATATTGATAAAAAAGATTGC
>BCSY067-24|Cheilosia ahenea|BCSY0067|Cheahe|Rhingiini
AATCTTTATATTTTTGTTATTTTAATTTTAAAGATTTATTTAATTATAATAATACTTATATATTTTATTGGGGTGATAGTAAAATTTAATAAACTTTTAAAATTTAAATCATTAATATATGAATAATTGATCCATTTTTAATGATTATAAAATTAAGTTACTTTAGGGATAACAGCGTAATTTTTTTGGAAAGTTCATATTGATAAAAAAGATTGC
>BCSY069-24|Cheilosia albipila|BCSY0069|Chealbip2|Rhingiini
AATCTTTATATTTATATTATTTTAATTTTAAAGATTAATTTAATTATAATAATATTTATATATTTTATTGGGGTGATAGTAAAATTTAATAAACTTTTAAAATTTAAATCATTGATATATGAATAATTGATCCATTTTTAATGATTATAAAATTAAGTTACTTTAGGGATAACAGCGTAATTTTTTTGGAAAGTTCATATTGATAAAAAATATTGC
>BCSY070-24|Cheilosia albipila|BCSY0070|Chealbip3|Rhingiini
AATCTTTATATTTATATTATTTTAATTTTAAAGATTTATTTAATTATAATAATATCTATATATTTTATTGGGGTGATAGTAAAATTTAATAAACTTTTAAAATTTAAATCATTAATATATGAATAATTGATCCATTTTTAATGATTATAAAATTAAGTTACTTTAGGGATAACAGCGTAATTTTTTTGGAAAGTTCATATTGATAAAAAAGATTGC
>BCSY071-24|Cheilosia albitarsis|BCSY0071|Chealbit1|Rhingiini
AATCTTTATATTTACGTTATTTTAATTTTAAAGATTTATTTAATTATAATAATATTTATATATTTTATTGGGGTGATAGTAAAATTTAATTAACTTTTAAAATTTAAATCATTGATATATGAATAATTGATCCATTTTTAATGATTATAAAATTAAGTTACTTTAGGGATAACAGCGTAATTTTTTTGGAAAGTTCATATTGATAAAAAAGATTGC
>BCSY072-24|Cheilosia albitarsis|BCSY0072|Chealbit2|Rhingiini
AATCTTTATATTTACGTTATTTTAATTTTAAAGATTTATTTAATTATAATAATATTTATATATTTTATTGGGGTGATAGTAAAATTTAATTAACTTTTAAAATTTAAATCATTGATATATGAATAATTGATCCATTTTTAATGATTATAAAATTAAGTTACTTTAGGGATAACAGCGTAATTTTTTTGGAAAGTTCATATTGATAAAAAAGATTGC
>BCSY073-24|Cheilosia albitarsis|BCSY0073|Chealbit3|Rhingiini
AATCTTTATATTTACGTTATTTTAATTTTAAAGATTTATTTAATTATAATAATATTTATATATTTTATTGGGGTGATAGTAAAATTTAATTAACTTTTAAAATTTAAATCATTGATATATGAATAATTGATCCATTTTTAATGATTATAAAATTAAGTTACTTTAGGGATAACAGCGTAATTTTTTTGGAAAGTTCATATTGATAAAAAAGATTGC
>BCSY074-24|Cheilosia antiqua|BCSY0074|Cheant1|Rhingiini
AATCTTTATACATTTAATATTTTAATTTTAAAGATTTTTTTAATTATAATAATATTTATGTATTTTATTGGGGTGATAATAAAATTTAATAAACTTTTAAAAATTAAAATCATTAATATATGAATAATTGATCCATTTTTAATGATTATAAAATTAAGTTACTTTAGGGATAACAGCGTAATTTTTTTGGAAAGTTCATATTGATAAAAAAGATTGC
>BCSY075-24|Cheilosia antiqua|BCSY0075|Cheant2|Rhingiini
AATCTTTATACATTTAATATTTTAATTTTAAAGATTTTTTTAATTATAATAATATTTATGTATTTTATTGGGGTGATAATAAAATTTAATAAACTTTTAAAAATTAAAATCATTAATATATGAATAATTGATCCATTTTTAATGATTATAAAATTAAGTTACTTTAGGGATAACAGCGTAATTTTTTTGGAAAGTTCATATTGATAAAAAAGATTGC
>BCSY076-24|Cheilosia antiqua|BCSY0076|Cheant3|Rhingiini
AATCTTTATATATTTATTATTTTAATTTTAAAGATTTATTTAATTATAATAATATTAATATATTTTATTGGGGTGATAGTAAAATTTAATAAACTTTTAAAAATTAAATCATTGATATATGAATAATTGATCCATTTTTAATGATTAAAAAATTAAGTTACTTTAGGGATAACAGCGTAATTTTTTTGGAAAGTTCATATTGATAAAAAAGATTGC
>BCSY077-24|Cheilosia barbata|BCSY0077|Chebar1|Rhingiini
AATCTTTATATTTCTATTATTTTAATTTTAAAGATTAATTTAATTATAATATTATTTATATATTTTATTGGGGTGATAGTAAAATTTAATAAACTTTTAAAATTTAGATCATTAATATATGAATAATTGATCCATTTTTAATGATTATAAAATTAAGTTACTTTAGGGATAACAGCGTAATTTTTTTGGAAAGTTCATATTGATAAAAAAGATTGC
>BCSY079-24|Cheilosia barbata|BCSY0079|Chebar3|Rhingiini
AATCTTTATATTTCTATTATTTTAATTTTAAAGATTAATTTAATTATAATATTATTTATATATTTTATTGGGGTGATAGTAAAATTTAATAAACTTTTAAAATTTAGATCATTAATATATGAATAATTGATCCATTTTTAATGATTATAAAATTAAGTTACTTTAGGGATAACAGCGTAATTTTTTTGGAAAGTTCATATTGATAAAAAAGATTGC
>BCSY080-24|Cheilosia bergenstammi|BCSY0080|Cheber|Rhingiini
AATCTTTATATCTATATTATTTTAATTTTAAAGATTTATTTAATTATAATAATATTTATATATTTTATTGGGGTGATAGTAAAATTTAATAAACTTTTAAAATTTAAATCATTAATATATGAATAATTGATCCATTTTTAATGATTATAAAATTAAGTTACTTTAGGGATAACAGCGTAATTTTTTTGGAAAGTTCATATTGATAAAAAAGATTGC
>BCSY081-24|Cheilosia caerulescens|BCSY0081|Checae1|Rhingiini
AATCTTTATATATTTGTTATTTTAATTTTTAAGGTTTATTTAATTATAATAATATTTATATATTTTATTGGGGTGATAGTAAAATTTAATAAACTTTTAAAAATTAAATCATTGATATATGAATAATTGATCCATTTTTAATGATTATAAAATTAAGTTACTTTAGGGATAACAGCGTAATTTTTTTGGAAAGTTCATATTGATAAAAAAGATTGC
>BCSY082-24|Cheilosia caerulescens|BCSY0082|Checae2|Rhingiini
AATCTTTATATATTTGTTATTTTAATTTTTAAGGTTTATTTAATTATAATAATATTTATATATTTTGTTGGGGTGATAGTAAAATTTAATAAACTTTTAAAAATTAAATCATTGATATATGAATAATTGATCCATTTTTAATGATTAAAAAATTAAGTTACTTTAGGGATAACAGCGTAATTTTTTTGGAAAGTTCATATTGATAAAAAAGATTGC
>BCSY083-24|Cheilosia caerulescens|BCSY0083|Checae3|Rhingiini
AATCTTTATATATTTGTTATTTTAATTTTTAAGGTTTATTTAATTATAATAATATTTATATATTTTATTGGGGTGATAGTAAAATTTAATAAACTTTTAAAAATTAAATCATTGATATATGAATAATTGATCCATTTTTAATGATTATAAAATTAAGTTACTTTAGGGATAACAGCGTAATTTTTTTGGAAAGTTCATATTGATAAAAAAGATTGC
>BCSY084-24|Cheilosia pictipennis|BCSY0084|Chepic1|Rhingiini
AATCTTTATATATTTATTATTTTAATTTTAAAGATTTATTTAATTATAATAATATTTATATATTTTATTGGGGTGATAGTAAAATTTAATAAACTTTTAAAATTTAAATCATTGATATATGAATAATTGATCCATTTTTAATGATTATAAAATTAAGTTACTTTAGGGATAACAGCGTAATTTTTTTGGAAAGTTCATATTGATAAAAAAGATTGC
>BCSY085-24|Cheilosia pictipennis|BCSY0085|Chepic2|Rhingiini
AATCTTTATATATTTATTATTTTAATTTTAAAGATTTATTTAATTATAATAATATTTATATATTTTATTGGGGTGATAGTAAAATTTAATAAACTTTTAAAATTTAAATCATTGATATATGAATAATTGATCCATTTTTAATGATTATAAAATTAAGTTACTTTAGGGATAACAGCGTAATTTTTTTGGAAAGTTCATATTGATAAAAAAGATTGC
>BCSY086-24|Cheilosia pictipennis|BCSY0086|Chepic3|Rhingiini
AATCTTTATATATTTATTATTTTAATTTTAAAGATTTATTTAATTATAATAATATTTATATATTTTATTGGGGTGATAGTAAAATTTAATAAACTTTTAAAATATAAATCATTGATATATGAATAATTGATCCATTTTTAATGATTATAAAATTAAGTTACTTTAGGGATAACAGCGTAATTTTTTTGGAAAGTTCATATTGATAAAAAAGATTGC
>BCSY087-24|Cheilosia proxima|BCSY0087|Chepro1|Rhingiini
AATCTTTATATTTCTATTATTTTAATTTTAAAGATTAATTTAATTATAATATTATTTATATATTTTATTGGGGTGATAGTAAAATTTAATAAACTTTTAAAATTTAGATCATTAATATATGAATAATTGATCCATTTTTAATGATTATAAAATTAAGTTACTTTAGGGATAACAGCGTAATTTTTTTGGAAAGTTCATATTGATAAAAAAGATTGC
>BCSY088-24|Cheilosia proxima|BCSY0088|Chepro2|Rhingiini
AATCTTTATATTTTTATTGTTTTAATTTTAAAGATTTATTTAATTATAATAATATTTATTTATTTTATTGGGGTGATAGTAAAATTTAATAAACTTTTAAAATTTAAATCATTGATATATGAATAATTGATCCATTTTTAATGATTAAAAAATTAAGTTACTTTAGGGATAACAGCGTAATTTTTTTGGAAAGTTCATATTGATAAAAAAGATTGC
>BCSY089-24|Cheilosia proxima|BCSY0089|Chepro3|Rhingiini
AATCTTTATATTTTTATTGTTTTAATTTTAAAGATTTATTTAATTATAATAATATTTATTTATTTTATTGGGGTGATAGTAAAATTTAATAAACTTTTAAAATTTAAATCATTGATATATGAATAATTGATCCATTTTTAATGATTAAAAAATTAAGTTACTTTAGGGATAACAGCGTAATTTTTTTGGAAAGTTCATATTGATAAAAAAGATTGC
>BCSY090-24|Cheilosia psilophthalma|BCSY0090|Chepsi1|Rhingiini
AATCTTTATATTTATATTATTTTATTTTTAAAGATTTATTTAATTATAATAATATTAAATATTTTATTGGGGTGATAATAAAATTTAATAAACTTTTAAAATTTAAATCATTAATATATGAGTAATTGATCCATTTTTAATGATTATAAAATTAAGTTACTTTAGGGATAACAGCGTAATTTTTTTGGAAAGTTCATATTGATAAAAAATATTGC
>BCSY091-24|Cheilosia psilophthalma|BCSY0091|Chepsi2|Rhingiini
AATCTTTATATTTATATTATTTTATTTTTAAAGATTTATTTAATTATAATAATATTAAATATTTTATTGGGGTGATAATAAAATTTAATAAACTTTTAAAATTTAAATCATTAATATATGAGTAATTGATCCATTTTTAATGATTATAAAATTAAGTTACTTTAGGGATAACAGCGTAATTTTTTTGGAAAGTTCATATTGATAAAAAATATTGC
>BCSY092-24|Cheilosia psilophthalma|BCSY0092|Chepsi3|Rhingiini
AATCTTTATATATTTATTATTTTAATTTTAAAGATTTATTTAATTATAATAATATTTATATATTTTATTGGGGTGATAGTAAAATTTAATAAACTTTTAAAATTTAAATCATTGATATATGAATAATTGATCCATTTTTAATGATTATAAAATTAAGTTACTTTAGGGATAACAGCGTAATTTTTTTGGAAAGTTCATATTGATAAAAAAGATTGC
>BCSY093-24|Cheilosia rhynchops|BCSY0093|Cherhy1|Rhingiini
AATCTTTATATTTATATTATTTTAATTTTAAAGATTTATTTAATTATAATAATATTTATTTATTTTATTGGGGTGATAGTAAAATTTAATAAACTTTTAAAATTTAAATCATTAATATATGAATAATTGATCCATTTTTAATGATTATAAAATTAAGTTACTTTAGGGATAACAGCGTAATTTTTTTGGAAAGTTCATATTGATAAAAAAGATTGC
>BCSY094-24|Cheilosia rhynchops|BCSY0094|Cherhy2|Rhingiini
AATCTTTATACATTTATTATTTTAATTTTAAAGATTTGTTTAATTATAATAATATTTATGTATTTTATTGGGGTGATAGTAAAATTTAATAAACTTTTAAAATTTAAATCATTGATATATGAATAATTGATCCATTTTTAATGATTATAAAATTAAGTTACTTTAGGGATAACAGCGTAATTTTTTTGGAAAGTTCATATTGATAAAAAAGATTGC
>BCSY095-24|Cheilosia rhynchops|BCSY0095|Cherhy3|Rhingiini
AATCTTTATACATTTATTATTTTAATTTTAAAGATTTGTTTAATTATAATAATATTTATGTATTTTATTGGGGTGATAGTAAAATTTAATAAACTTTTAAAATTTAAATCATTGATATATGAATAATTGATCCATTTTTAATGATTATAAAATTAAGTTACTTTAGGGATAACAGCGTAATTTTTTTGGAAAGTTCATATTGATAAAAAAGATTGC
>BCSY096-24|Cheilosia scutellata|BCSY0096|Chescu1|Rhingiini
AATCTTTATATATTTATTATTTTAATTTTAAAGATTTATTTAATTATAATAATGTTAATATATTTTATTGGGGTGATAGTAAAATTTAATAAACTTTTAAAAATTAAATCATTGATATATGAATAATTGATCCATTTTTAATGATTAAAAAATTAAGTTACTTTAGGGATAACAGCGTAATTTTTTTGGAAAGTTCATATTGATAAAAAAGATTGC
>BCSY097-24|Cheilosia scutellata|BCSY0097|Chescu2|Rhingiini
AATCTTTATACATTTATTATTTTAATTTTAAAGATTTGTTTAATTATAATAATATTTATGTATTTTATTGGGGTGATAGTAAAATTTAATAAACTTTTAAAATTTAAATCATTGATATATGAATAATTGATCCATTTTTAATGATTATAAAATTAAGTTACTTTAGGGATAACAGCGTAATTTTTTTGGAAAGTTCATATTGATAAAAAAGATTGC
>BCSY098-24|Cheilosia scutellata|BCSY0098|Chescu3|Rhingiini
AATCTTTATATATTTATTATTTTAATTTTAAAGATTTATTTAATTATAATAATATTAATATATTTTATTGGGGTGATAGTAAAATTTAATAAACTTTTAAAAATTAAATCATTGATATATGAATAATTGATCCATTTTTAATGATTAAAAAATTAAGTTACTTTAGGGATAACAGCGTAATTTTTTTGGAAAGTTCATATTGATAAAAAAGATTGC
>BCSY099-24|Cheilosia semifasciata|BCSY0099|Chesem|Rhingiini
AATCTTTATATTTGTGTTATTTTAATTTTAAAGATATATTTAATTATAATAATATTTATATATTTTGTTGGGGTGATAGTAAAATTTAATAAACTTTTAAAATTTAAATCATTGATATATGAATAATTGATCCATTTTTAATGATTATAAAATTAAGTTACTTTAGGGATAACAGCGTAATTTTTTTGGAAAGTTCATATTGATAAAAAAGATTGC
>BCSY100-24|Cheilosia soror|BCSY0100|Chesor1|Rhingiini
AATCTTTATATATTTATTATTTTAATTTTAAAGATTTATTTAATTATAATAATGTTAATATATTTTATTGGGGTGATAGTAAAATTTAATAAACTTTTAAAAATTAAATCATTGATATATGAATAATTGATCCATTTTTAATGATTAAAAAATTAAGTTACTTTAGGGATAACAGCGTAATTTTTTTGGAAAGTTCATATTGATAAAAAAGATTGC
>BCSY101-24|Cheilosia soror|BCSY0101|Chesor2|Rhingiini
AATCTTTATATATTTATTATTTTAATTTTAAAGATTTATTTAATTATAATAATGTTAATATATTTTATTGGGGTGATAGTAAAATTTAATAAACTTTTAAAAATTAAATCATTGATATATGAATAATTGATCCATTTTTAATGATTAAAAAATTAAGTTACTTTAGGGATAACAGCGTAATTTTTTTGGAAAGTTCATATTGATAAAAAAGATTGC
>BCSY102-24|Cheilosia soror|BCSY0102|Chesor3|Rhingiini
AATCTTTATATATTTATTATTTTAATTTTAAAGATTTATTTAATTATAATAATGTTAATATATTTTATTGGGGTGATAGTAAAATTTAATAAACTTTTAAAAATTAAATCATTGATATATGAATAATTGATCCATTTTTAATGATTAAAAAATTAAGTTACTTTAGGGATAACAGCGTAATTTTTTTGGAAAGTTCATATTGATAAAAAAGATTGC
>BCSY103-24|Cheilosia subpictipennis|BCSY0103|Chesub1|Rhingiini
AATCTTTATATATTTATTATTTTAATTTTAAAGATTTATTTAATTATAATAATATTTATATATTTTATTGGGGTGATAGTAAAATTTAATAAACTTTTAAAATATAAATCATTGATATATGAATAATTGATCCATTTTTAATGATTATAAAATTAAGTTACTTTAGGGATAACAGCGTAATTTTTTTGGAAAGTTCATATTGATAAAAAAGATTGC
>BCSY104-24|Cheilosia subpictipennis|BCSY0104|Chesub2|Rhingiini
AATCTTTATATATTTATTATTTTAATTTTAAAGATTTATTTAATTATAATAATATTTATATATTTTATTGGGGTGATAGTAAAATTTAATAAACTTTTAAAATATAAATCATTGATATATGAATAATTGATCCATTTTTAATGATTATAAAATTAAGTTACTTTAGGGATAACAGCGTAATTTTTTTGGAAAGTTCATATTGATAAAAAAGATTGC
>BCSY105-24|Cheilosia subpictipennis|BCSY0105|Chesub3|Rhingiini
AATCTTTATATATTTATTATTTTAATTTTAAAGATTTATTTAATTATAATAATATTTATATATTTTATTGGGGTGATAGTAAAATTTAATAAACTTTTAAAATATAAATCATTGATATATGAATAATTGATCCATTTTTAATGATTATAAAATTAAGTTACTTTAGGGATAACAGCGTAATTTTTTTGGAAAGTTCATATTGATAAAAAAGATTGC
>BCSY106-24|Cheilosia urbana|BCSY0106|Cheurb1|Rhingiini
AATCTTTATATTTATATTATTTTATTTTTAAAGATTTATTTAATTATAATAATTATATATATTTTATTGGGGTGATAATAAAATTTAATAAACTTTTAAAATTTAAATCATTAATATATGAATAATTGATCCATTTTTAATGATTATTAAATTAAGTTACTTTAGGGATAACAGCGTAATTTTTTTGGAAAGTTCATATTGATAAGAAAGATTGC
>BCSY108-24|Cheilosia urbana|BCSY0108|Cheurb3|Rhingiini
AATCTTTATATTTATATTATTTTATTTTTAAAGATTTATTTAATTATAATAATTATATATATATTTTATTGGGGTGATAATAAAATTTAATAAACTTTTAAAATTTAAATCATTAATATATGAATAATTGATCCATTTTTAATGATTATTAAATTAAGTTACTTTAGGGATAACAGCGTAATTTTTTTGGAAAGTTCATATTGATAAGAAAGATTGC
>BCSY109-24|Cheilosia variabilis|BCSY0109|Chevar1|Rhingiini
AATCTTTATATTAACATTATTTTAATTTTAAAGATTTATTTAATTATAATAATATTTATATATTTTATTGGGGTGATAGTAAAATTTAATAAACTTTTAAAATTTAAATCATTGATATATGAATAATTGATCCATTTTTAATGATTATAAAATTAAGTTACTTTAGGGATAACAGCGTAATTTTTTTGGAAAGTTCATATTGATAAAAAAGATTGC
>BCSY110-24|Cheilosia variabilis|BCSY0110|Chevar2|Rhingiini
AATCTTTATATTAACATTATTTTAATTTTAAAGATTTATTTAATTATAATAATATTTATATATTTTATTGGGGTGATAGTAAAATTTAATAAACTTTTAAAATTTAAATCATTGATATATGAATAATTGATCCATTTTTAATGATTATAAAATTAAGTTACTTTAGGGATAACAGCGTAATTTTTTTGGAAAGTTCATATTGATAAAAAAGATTGC
>BCSY111-24|Cheilosia variabilis|BCSY0111|Chevar3|Rhingiini
AATCTTTATACATTTATTATTTTAATTTTAAAGATTTGTTTAATTATAATAATATTTATGTATTTTATTGGGGTGATAGTAAAATTTAATAAACTTTTAAAATTTAAATCATTGATATATGAATAATTGATCCATTTTTAATGATTATAAAATTAAGTTACTTTAGGGATAACAGCGTAATTTTTTTGGAAAGTTCATATTGATAAAAAAGATTGC
>BCSY112-24|Cheilosia vernalis|BCSY0112|Chever1|Rhingiini
AATCTTTATATTTATATTATTTTAATTTTAAAGATTTATTTAATTATAATAATATTTATATATTTTATTGGGGTGATAGTAAAATTTAATAAACTTTTAAAATTTAAATCATTAATATATGAATAATTGATCCATTTTTAATGATTATAAAATTAAGTTACTTTAGGGATAACAGCGTAATTTTTTTGGAAAGTTCATATTGATAAAAAAGATTGC
>BCSY113-24|Cheilosia vernalis|BCSY0113|Chever2|Rhingiini
AATCTTTATACATTTATTATTTTAATTTTAAAGATTTGTTTAATTATAATAATATTTATGTATTTTATTGGGGTGATAGTAAAATTTAATAAACTTTTAAAATTTAAATCATTGATATATGAATAATTGATCCATTTTTAATGATTATAAAATTAAGTTACTTTAGGGATAACAGCGTAATTTTTTTGGAAAGTTCATATTGATAAAAAAGATTGC
>BCSY114-24|Cheilosia vernalis|BCSY0114|Chever3|Rhingiini
AATCTTTATATTTATATTATTTTAATTTTAAAGATTTATTTAATTATAATAATATTTATATATTTTATTGGGGTGATAGTAAAATTTAATAAACTTTTAAAATTTAAATCATTAATATATGAATAATTGATCCATTTTTAATGATTATAAAATTAAGTTACTTTAGGGATAACAGCGTAATTTTTTTGGAAAGTTCATATTGATAAAAAAGATTGC
>BCSY116-24|Cheilosia vicina|BCSY0116|Chevic2|Rhingiini
AATCTTTATATATATATTATTTTAATTTTAAAGATTTATTTAATTATAATAATATTCATATATTTTATTGGGGTGATAGTAAAATTTAATAAACTTTTAAAATTTAAATCATTGATATATGAATAATTGATCCATTTTTAATGATTATAAAATTAAGTTACTTTAGGGATAACAGCGTAATTTTTTTGGAAAGTTCATATTGATAAAAAAGATTGC
>BCSY117-24|Cheilosia vicina|BCSY0117|Chevic3|Rhingiini
AATCTTTATATATATATTATTTTAATTTTAAAGATTTATTTAATTATAATAATATTCATATATTTTATTGGGGTGATAGTAAAATTTAATAAACTTTTAAAATTTAAATCATTGATATATGAATAATTGATCCATTTTTAATGATTATAAAATTAAGTTACTTTAGGGATAACAGCGTAATTTTTTTGGAAAGTTCATATTGATAAAAAAGATTGC
>BCSY118-24|Cheilosia vulpina|BCSY0118|Chevul1|Rhingiini
AATCTTTATATTTTTATTATTTTAATTTTAAAGATTTATTTAATTATAATAATATTTATATATTTTATTGGGGTGATAGTAAAATTTAATAAACTTTTAAAATTTAAATCATTGATATATGAATAATTGATCCATTTTTAATGATTATAAAATTAAGTTACTTTAGGGATAACAGCGTAATTTTTTTGGAAAGTTCATATTGATAAAAAAGATTGC
>BCSY119-24|Cheilosia vulpina|BCSY0119|Chevul2|Rhingiini
AATCTTTATATTTTTATTATTTTAATTTTAAAGATTTATTTAATTATAATAATATTTATATATTTTATTGGGGTGATAGTAAAATTTAATAAACTTTTAAAATTTAAATCATTGATATATGAATAATTGATCCATTTTTAATGATTATAAAATTAAGTTACTTTAGGGATAACAGCGTAATTTTTTTGGAAAGTTCATATTGATAAAAAAGATTGC
>BCSY120-24|Cheilosia vulpina|BCSY0120|Chevul3|Rhingiini
AATCTTTATATTTTTATTATTTTAATTTTAAAGATTCATTTAATTATAATAATATTTATATATTTTATTGGGGTGATAGTAAAATTTAATAAACTTTTAAAATTTAAATCATTGATATATGAATAATTGATCCATTTTTAATGATTATAAAATTAAGTTACTTTAGGGATAACAGCGTAATTTTTTTGGAAAGTTCATATTGATAAAAAAGATTGC
>BCSY121-24|Cheilosia laeviseta|BCSY0121|Chelae|Rhingiini
AATCTTTATACATTTATTATTTTAATTTTAAAGATTTTTTTAATTATAATAATATTTATGTATTTTATTGGGGTGATAGTAAAATTTAATAAACTTTTAAAATTTAAATCATTGATATATGAATAATTGATCCATTTTTAATGATTATAAAATTAAGTTACTTTAGGGATAACAGCGTAATTTTTTTGGAAAGTTCATATTGATAAAAAAGATTGC
>BCSY122-24|Cheilosia laticornis|BCSY0122|Chelatic1|Rhingiini
AATCTTTATATATTATTTATTTTAATTTTAAAGATTTATTTAATTATAATAAATTAATATATTTTATTGGGGTGATAGTAAAATTTAATAAACTTTTAAAATTAAAATCATTGATATATGAATAATTGATCCATTTTTAATGATTAAAAAATTAAGTTACTTTAGGGATAACAGCGTAATTTTTTTGGAAAGTTCATATTGATAAAAAAGATTGC
>BCSY124-24|Cheilosia latifrons|BCSY0124|Chelatif1|Rhingiini
AATCTTTATATTTATGTTATTTTAATTTTAAAGATTTATTTAATTATAATAATTTTATTTATTTTATTGGGGTGATAGTAAAATTTAATAAACTTTTAAAATTTAAATCATTAATATATGAATAATTGATCCATTTTTAATGATTATAAAATTAAGTTACTTTAGGGATAACAGCGTAATTTTTTTGGAAAGTTCATATTGATAAAAAAGATTGC
>BCSY126-24|Cheilosia latifrons|BCSY0126|Chelatif3|Rhingiini
AATCTTTATATTTATGTTATTTTAATTTTAAAGATTTATTTAATTATAATAATTTTATTTATTTTATTGGGGTGATAGTAAAATTTAATAAACTTTTAAAATTTAAATCATTAATATATGAATAATTGATCCATTTTTAATGATTATAAAATTAAGTTACTTTAGGGATAACAGCGTAATTTTTTTGGAAAGTTCATATTGATAAAAAAGATTGC
>BCSY127-24|Cheilosia lenis|BCSY0127|Chelen1|Rhingiini
AATCTTTATATTTTTATTATTTTAATTTTAAAGATTTATTTAATTATAATAATATTTATATATTTTATTGGGGTGATAGTAAAATTTAATAAACTTTTAAAATTTAAATCATTGATATATGAATAATTGATCCATTTTTAATGATTATAAAATTAAGTTACTTTAGGGATAACAGCGTAATTTTTTTGGAAAGTTCATATTGATAAAAAAGATTGC
>BCSY128-24|Cheilosia lenis|BCSY0128|Chelen2|Rhingiini
AATCTTTATATTTATGTTATTTTAATTTTAAAGATTTATTTAATTATAATAATTATATATATATTTTATTGGGGTGATAATAAAATTTAATAAACTTTTAAAATTTAAATCATTAATATATGAATAATTGATCCATTTTTAATGATTAAAAAATTAAGTTACTTTAGGGATAACAGCGTAATTTTTTTGGAAAGTTCATATTGATAAAAAAGATTGC
>BCSY129-24|Cheilosia lenis|BCSY0129|Chelen3|Rhingiini
AATCTTTATATTTATGTTATTTTAATTTTAAAGATTTATTTAATTATAATAATTATATATATATTTTATTGGGGTGATAATAAAATTTAATAAACTTTTAAAATTTAAATCATTAATATATGAATAATTGATCCATTTTTAATGATTAAAAAATTAAGTTACTTTAGGGATAACAGCGTAATTTTTTTGGAAAGTTCATATTGATAAAAAAGATTGC
>BCSY130-24|Cheilosia longula|BCSY0130|Chelon1|Rhingiini
AATCTTTATATATTTATTATTTTAATTTTAAAGATTTATTTAATTATAATAATATTAATATATTTTATTGGGGTGATAGTAAAATTTAATAAACTTTTAAAAATTAAATCATTGATATATGAATAATTGATCCATTTTTAATGATTAAAAAATTAAGTTACTTTAGGGATAACAGCGTAATTTTTTTGGAAAGTTCATATTGATAAAAAAGATTGC
>BCSY133-24|Cheilosia melanura|BCSY0133|Chemel1|Rhingiini
AATCTTTATATTTATATTATTTTAATTTTAAAGATTTATTTAATTATAATAATATTTATATATTTTATTGGGGTGATAGTAAAATTTAATAAACTTTTAAAATTTAAATCATTAATATATGAATAATTGATCCATTTTTAATGATTATAAAATTAAGTTACTTTAGGGATAACAGCGTAATTTTTTTGGAAAGTTCATATTGATAAAAAAGATTGC
>BCSY134-24|Cheilosia melanura|BCSY0134|Chemel2|Rhingiini
AATCTTTATATTTATATTATTTTAATTTTAAAGATTTATTTAATTATAATAATATTTATATATTTTATTGGGGTGATAGTAAAATTTAATAAACTTTTAAAATTTAAATCATTAATATATGAATAATTGATCCATTTTTAATGATTATAAAATTAAGTTACTTTAGGGATAACAGCGTAATTTTTTTGGAAAGTTCATATTGATAAAAAAGATTGC
>BCSY135-24|Cheilosia melanura|BCSY0135|Chemel3|Rhingiini
AATCTTTATATTTATATTATTTTAATTTTAAAGATTTATTTAATTATAATAATATTTATATATTTTATTGGGGTGATAGTAAAATTTAATAAACTTTTAAAATTTAAATCATTAATATATGAATAATTGATCCATTTTTAATGATTATAAAATTAAGTTACTTTAGGGATAACAGCGTAATTTTTTTGGAAAGTTCATATTGATAAAAAAGATTGC
>BCSY136-24|Cheilosia mutabilis|BCSY0136|Chemut1|Rhingiini
AATCTTTATATTTATATTATTTTATTTATAAAGATTTATTTAATTATAATAATATTATGTATTTTATTGGGGTGATAATAAAATTTAATAAACTTTTAAAATTTGAATCATTAATATATGAATAATTGATCCATTTTTAATGATTATAAAATTAAGTTACTTTAGGGATAACAGCGTAATTTTTTTGGAAAGTTCATATTGATAAAAAAGATTGC
>BCSY137-24|Cheilosia mutabilis|BCSY0137|Chemut2|Rhingiini
AATCTTTATATTTATATTATTTTATTTATAAAGATTTATTTAATTATAATAATATTATGTATTTTATTGGGGTGATAATAAAATTTAATAAACTTTTAAAATTTGAATCATTAATATATGAATAATTGATCCATTTTTAATGATTATAAAATTAAGTTACTTTAGGGATAACAGCGTAATTTTTTTGGAAAGTTCATATTGATAAAAAAGATTGC
>BCSY138-24|Cheilosia mutabilis|BCSY0138|Chemut3|Rhingiini
AATCTTTATATTTATATTATTTTATTTATAAAGATTTATTTAATTATAATAATATTATGTATTTTATTGGGGTGATAATAAAATTTAATAAACTTTTAAAATTTGAATCATTAATATATGAATAATTGATCCATTTTTAATGATTATAAAATTAAGTTACTTTAGGGATAACAGCGTAATTTTTTTGGAAAGTTCATATTGATAAAAAAGATTGC
>BCSY139-24|Cheilosia nebulosa|BCSY0139|Cheneb1|Rhingiini
AATCTTTATATTTATATTATTTTAATTTTAAAGATAAATTTAATTATAATAATATTAATTTATTTTATTGGGGTGATAGTAAAATTTAATAAACTTTTAAAAATTAAATCATTAATATATGAATAATTGATCCATTTTTAATGATTAAAAAATTAAGTTACTTTAGGGATAACAGCGTAATTTTTTTGGAAAGTTCATATTGATAAAAAAGATTGC
>BCSY140-24|Cheilosia nebulosa|BCSY0140|Cheneb2|Rhingiini
AATCTTTATATTTATATTATTTTAATTTTAAAGATAAATTTAATTATAATAATATTAATTTATTTTATTGGGGTGATAGTAAAATTTAATAAACTTTTAAAAATTAAATCATTAATATATGAATAATTGATCCATTTTTAATGATTAAAAAATTAAGTTACTTTAGGGATAACAGCGTAATTTTTTTGGAAAGTTCATATTGATAAAAAAGATTGC
>BCSY141-24|Cheilosia nebulosa|BCSY0141|Cheneb3|Rhingiini
AATCTTTATATTTATATTATTTTAATTTTAAAGATAAATTTAATTATAATAATATTAATTTATTTTATTGGGGTGATAGTAAAATTTAATAAACTTTTAAAAATTAAATCATTAATATATGAATAATTGATCCATTTTTAATGATTAAAAAATTAAGTTACTTTAGGGATAACAGCGTAATTTTTTTGGAAAGTTCATATTGATAAAAAAGATTGC
>BCSY142-24|Cheilosia nigripes|BCSY0142|Chenig1|Rhingiini
AATCTTTATATATATATTATTTTAATTTTAAAGATTTATTTAATTATAATAATATTTATATATTTTATTGGGGTGATAGTAAAATTTAATAAACTTTTAAAATTTAAATCATTGATATATGAATAATTGATCCATTTTTAATGATTATAAAATTAAGTTACTTTAGGGATAACAGCGTAATTTTTTTGGAAAGTTCATATTGATAAAAAAGATTGC
>BCSY143-24|Cheilosia nigripes|BCSY0143|Chenig2|Rhingiini
AATCTTTATATATATATTATTTTAATTTTAAAGATTTATTTAATTATAATAATATTTATATATTTTATTGGGGTGATAGTAAAATTTAATAAACTTTTAAAATTTAAATCATTGATATATGAATAATTGATCCATTTTTAATGATTATAAAATTAAGTTACTTTAGGGATAACAGCGTAATTTTTTTGGAAAGTTCATATTGATAAAAAAGATTGC
>BCSY144-24|Cheilosia nigripes|BCSY0144|Chenig3|Rhingiini
AATCTTTATATATATATTATTTTAATTTTAAAGATTTATTTAATTATAATAATATTCATATATTTTATTGGGGTGATAGTAAAATTTAATAAACTTTTAAAATTTAAATCATTGATATATGAATAATTGATCCATTTTTAATGATTATAAAATTAAGTTACTTTAGGGATAACAGCGTAATTTTTTTGGAAAGTTCATATTGATAAAAAAGATTGC
>BCSY146-24|Cheilosia nivalis|BCSY0146|Cheniv2|Rhingiini
AATCTTTATATATTTATTATTTTAATTTTAAAGATTTATTTAATTATAATAATATTTATGTATTTTATTGGGGTGATAGTAAAATTTAATAAACTTTTAAAATTTAAATCATTAATATATGAATAATTGATCCATTTTTAATGATTATAAAATTAAGTTACTTTAGGGATAACAGCGTAATTTTTTTGGAAAGTTCATATTGATAAAAAAGATTGC
>BCSY147-24|Cheilosia nivalis|BCSY0147|Cheniv3|Rhingiini
AATCTTTATATATTTATTATTTTAATTTTAAAGATTTATTTAATTATAATAATATTTATGTATTTTATTGGGGTGATAGTAAAATTTAATAAACTTTTAAAATTTAAATCATTAATATATGAATAATTGATCCATTTTTAATGATTATAAAATTAAGTTACTTTAGGGATAACAGCGTAATTTTTTTGGAAAGTTCATATTGATAAAAAAGATTGC
>BCSY148-24|Cheilosia pagana|BCSY0148|Chepag1|Rhingiini
AATCTTTATACTTTTATTATTTTAATTTTAAAGATTTATTTAATTATAATAATATTTATGTATTTTATTGGGGTGATAGTAAAATTTAATAAACTTTTAAAATTTAAATCATTGATATATGAATAATTGATCCATTTTTAATGATTATAAAATTAAGTTACTTTAGGGATAACAGCGTAATTTTTTTGGAAAGTTCATATTGATAAAAAAGATTGC
>BCSY149-24|Cheilosia pagana|BCSY0149|Chepag2|Rhingiini
AATCTTTATACTTTTATTATTTTAATTTTAAAGATTTATTTAATTATAATAATATTTATGTATTTTATTGGGGTGATAGTAAAATTTAATAAACTTTTAAAATTTAAATCATTGATATATGAATAATTGATCCATTTTTAATGATTATAAAATTAAGTTACTTTAGGGATAACAGCGTAATTTTTTTGGAAAGTTCATATTGATAAAAAAGATTGC
>BCSY150-24|Cheilosia pagana|BCSY0150|Chepag3|Rhingiini
AATCTTTATACTTTTATTATTTTAATTTTAAAGATTTATTTAATTATAATAATATTTATGTATTTTATTGGGGTGATAGTAAAATTTAATAAACTTTTAAAATTTAAATCATTGATATATGAATAATTGATCCATTTTTAATGATTATAAAATTAAGTTACTTTAGGGATAACAGCGTAATTTTTTTGGAAAGTTCATATTGATAAAAAAGATTGC
>BCSY151-24|Cheilosia pedemontana|BCSY0151|Cheped1|Rhingiini
AATCTTTATACATTTATTATTTTAATTTTAAAGATTTGTTTAATTATAATAATATTTATGTATTTTATTGGGGTGATAGTAAAATTTAATAAACTTTTAAAATTTAAATCATTGATATATGAATAATTGATCCATTTTTAATGATTATAAAATTAAGTTACTTTAGGGATAACAGCGTAATTTTTTTGGAAAGTTCATATTGATAAAAAAGATTGC
>BCSY152-24|Cheilosia pedemontana|BCSY0152|Cheped2|Rhingiini
AATCTTTATACATTTATTATTTTAATTTTAAAGATTTGTTTAATTATAATAATATTTATGTATTTTATTGGGGTGATAGTAAAATTTAATAAACTTTTAAAATTTAAATCATTGATATATGAATAATTGATCCATTTTTAATGATTATAAAATTAAGTTACTTTAGGGATAACAGCGTAATTTTTTTGGAAAGTTCATATTGATAAAAAAGATTGC
>BCSY153-24|Cheilosia pedemontana|BCSY0153|Cheped3|Rhingiini
AATCTTTATACATTTATTATTTTAATTTTAAAGATTTGTTTAATTATAATAATATTTATGTATTTTATTGGGGTGATAGTAAAATTTAATAAACTTTTAAAATTTAAATCATTGATATATGAATAATTGATCCATTTTTAATGATTATAAAATTAAGTTACTTTAGGGATAACAGCGTAATTTTTTTGGAAAGTTCATATTGATAAAAAAGATTGC
>BCSY154-24|Cheilosia personata|BCSY0154|Cheper1|Rhingiini
AATCTTTATACACTTATTATTTTAATTTTAAAGATTTGTTTAATTATAATAATACTTATGTATTTTATTGGGGTGATAGTAAAATTTAATAAACTTTTAAAATTTAAATCATTGATATATGAATAATTGATCCATTTTTAATGATTATAAAATTAAGTTACTTTAGGGATAACAGCGTAATTTTTTTGGAAAGTTCATATTGATAAAAAAGATTGC
>BCSY155-24|Cheilosia personata|BCSY0155|Cheper2|Rhingiini
AATCTTTATACACTTATTATTTTAATTTTAAAGATTTGTTTAATTATAATAATACTTATGTATTTTATTGGGGTGATAGTAAAATTTAATAAACTTTTAAAATTTAAATCATTGATATATGAATAATTGATCCATTTTTAATGATTATAAAATTAAGTTACTTTAGGGATAACAGCGTAATTTTTTTGGAAAGTTCATATTGATAAAAAAGATTGC
>BCSY156-24|Cheilosia personata|BCSY0156|Cheper3|Rhingiini
AATCTTTATACACTTATTATTTTAATTTTAAAGATTTGTTTAATTATAATAATACTTATGTATTTTATTGGGGTGATAGTAAAATTTAATAAACTTTTAAAATTTAAATCATTGATATATGAATAATTGATCCATTTTTAATGATTATAAAATTAAGTTACTTTAGGGATAACAGCGTAATTTTTTTGGAAAGTTCATATTGATAAAAAAGATTGC
>BCSY157-24|Cheilosia canicularis|BCSY0157|Checan1|Rhingiini
AATCTTTATATTTATATTATTTTAATTTTAAAGATTTATTTAATTATAATAATATTTATATATTTTATTGGGGTGATAATAAAATTTAATTAACTTTTAAAATTTAAATCATTGATATATGTATTGTTGATCCATTTTTAATGATTATAAAATTAAGTTACTTTAGGGATAACAGCGTAATTTTTTTGGAAAGTTCATATTGATAAAAAAGATTGC
>BCSY158-24|Cheilosia canicularis|BCSY0158|Checan2|Rhingiini
AATCTTTATATTTATATTATTTTAATTTTAAAGATTTATTTAATTATAATAATATTTATATATTTTATTGGGGTGATAATAAAATTTAATTAACTTTTAAAATTTAAATCATTGATATATGTATTGTTGATCCATTTTTAATGATTATAAAATTAAGTTACTTTAGGGATAACAGCGTAATTTTTTTGGAAAGTTCATATTGATAAAAAAGATTGC
>BCSY159-24|Cheilosia canicularis|BCSY0159|Checan3|Rhingiini
AATCTTTATATTTTTATTATTTTAATTTTAAAGATTTATTTAATTATAATAATATTTATATATTTTATTGGGGTGATAGTAAAATTTAATAAACTTTTAAAATTTAAATCATTGATATATGAATAATTGATCCATTTTTAATGATTATAAAATTAAGTTACTTTAGGGATAACAGCGTAATTTTTTTGGAAAGTTCATATTGATAAAAAAGATTGC
>BCSY160-24|Cheilosia carbonaria|BCSY0160|Checar|Rhingiini
AATCTTTATATCTATATTATTTTAATTTTAAAGATTTATTTAATTATAATAATATTTATATATTTTGTTGGGGTGATAGTAAAATTTAATAAACTTTTAAAATTTAAATCATTAATATATGAATAATTGATCCATTTTTAATGATTATAAAATTAAGTTACTTTAGGGATAACAGCGTAATTTTTTTGGAAAGTTCATATTGATAAAAAAGATTGC
>BCSY162-24|Cheilosia chrysocoma|BCSY0162|Chechr1|Rhingiini
AATCTTTATATTTATATTATTTTAATTTTAAAGATTAATTTAATTATAATAATATTTATATATTTTATTGGGGTGATAGTAAAATTTAATAAACTTTTAAAATTTAAATCATTGATATATGAATAATTGATCCATTTTTAATGATTATAAAATTAAGTTACTTTAGGGATAACAGCGTAATTTTTTTGGAAAGTTCATATTGATAAAAAATATTGC
>BCSY163-24|Cheilosia chrysocoma|BCSY0163|Chechr2|Rhingiini
AATCTTTATATATTTATTATTTTAATTTTAAAGATTTATTTAATTATAATAATATTTATATATTTTATTGGGGTGATAGTAAAATTTAATAAACTTTTAAAATTTAAATCATTGATATATGAATAATTGATCCATTTTTAATGATTATAAAATTAAGTTACTTTAGGGATAACAGCGTAATTTTTTTGGAAAGTTCATATTGATAAAAAAGATTGC
>BCSY164-24|Cheilosia chrysocoma|BCSY0164|Chechr3|Rhingiini
AATCTTTATATATTTATTATTTTAATTTTAAAGATTTATTTAATTATAATAATGTTAATATATTTTATTGGGGTGATAGTAAAATTTAATAAACTTTTAAAAATTAAATCATTGATATATGAATAATTGATCCATTTTTAATGATTAAAAAATTAAGTTACTTTAGGGATAACAGCGTAATTTTTTTGGAAAGTTCATATTGATAAAAAAGATTGC
>BCSY165-24|Cheilosia clama|BCSY0165|Checla1|Rhingiini
AATCTTTATATCTATATTATTTTAATTTTAAAGATTTATTTAATTATAATAATATTTATATATTTTATTGGGGTGATAGTAAAATTTAATTAACTTTTAAAATTTAAATCATAAATATATGAATAATTGATCCATTTTTAATGATTATAAAATTAAGTTACTTTAGGGATAACAGCGTAATTTTTTTGGAAAGTTCATATTGATAAAAAAGATTGC
>BCSY166-24|Cheilosia clama|BCSY0166|Checla2|Rhingiini
AATCTTTATATCTATATTATTTTAATTTTAAAGATTTATTTAATTATAATAATATTTATATATTTTATTGGGGTGATAGTAAAATTTAATTAACTTTTAAAATTTAAATCATAAATATATGAATAATTGATCCATTTTTAATGATTATAAAATTAAGTTACTTTAGGGATAACAGCGTAATTTTTTTGGAAAGTTCATATTGATAAAAAAGATTGC
>BCSY167-24|Cheilosia cynocephala|BCSY0167|Checyn1|Rhingiini
AATCTTTATATTTGTTTTATTTTAATTTTAAAGATTTATTTAATTATAATAATATTTATATATTTTATTGGGGTGATAGTAAAATTTAATAAACTTTTAAAATTTAAATCATTAATATATGAATAATTGATCCATTTTTAATGATTATAAAATTAAGTTACTTTAGGGATAACAGCGTAATTTTTTTGGAAAGTTCATATTGATAAAAAAGATTGC
>BCSY168-24|Cheilosia cynocephala|BCSY0168|Checyn2|Rhingiini
AATCTTTATATTTGTTTTATTTTAATTTTAAAGATTTATTTAATTATAATAATATTTATATATTTTATTGGGGTGATAGTAAAATTTAATAAACTTTTAAAATTTAAATCATTAATATATGAATAATTGATCCATTTTTAATGATTATAAAATTAAGTTACTTTAGGGATAACAGCGTAATTTTTTTGGAAAGTTCATATTGATAAAAAAGATTGC
>BCSY170-24|Cheilosia faucis|BCSY0170|Chefau1|Rhingiini
AATCTTTATATATTTATTATTTTAATTTTAAAGATTTATTTAATTATAATAATATTTATGTATTTTATTGGGGTGATAGTAAAATTTAATAAACTTTTAAAATTTAAATCATTAATATATGAATAATTGATCCATTTTTAATGATTATAAAATTAAGTTACTTTAGGGATAACAGCGTAATTTTTTTGGAAAGTTCATATTGATAAAAAAGATTGC
>BCSY171-24|Cheilosia faucis|BCSY0171|Chefau2|Rhingiini
AATCTTTATATATTTATTATTTTAATTTTAAAGATTTATTTAATTATGATAATATTTGTATATTTTATTGGGGTGATAGTAAAATTTAATAAACTTTTAAAATTTAAATCATTAATATATGAATAATTGATCCATTTTTAATGATTATAAAATTAAGTTACTTTAGGGATAACAGCGTAATTTTTTTGGAAAGTTCATATTGATAAAAAAGATTGC
>BCSY172-24|Cheilosia faucis|BCSY0172|Chefau3|Rhingiini
AATCTTTATATATTTATTATTTTAATTTTAAAGATTTATTTAATTATGATAATATTTGTATATTTTATTGGGGTGATAGTAAAATTTAATAAACTTTTAAAATTTAAATCATTAATATATGAATAATTGATCCATTTTTAATGATTATAAAATTAAGTTACTTTAGGGATAACAGCGTAATTTTTTTGGAAAGTTCATATTGATAAAAAAGATTGC
>BCSY173-24|Cheilosia flavipes|BCSY0173|Chefla1|Rhingiini
AATCTTTATATTTATATTATTTTATTTTTAAAGATTTATTTAATTATAATAATATTATATATTTTATTGGGGTGATAATAAAATTTAATAAACTTTTAAAATTTAAATCATTAATATATGAATAATTGATCCATTTTTAATGATTATAAAATTAAGTTACTTTAGGGATAACAGCGTAATTTTTTTGGAAAGTTCATATTAATAAAAAAGATTGC
>BCSY174-24|Cheilosia flavipes|BCSY0174|Chefla2|Rhingiini
AATCTTTATATTTATATTATTTTATTTTTAAAGATTTATTTAATTATAATAATATTATATATTTTATTGGGGTGATAATAAAATTTAATAAACTTTTAAAATTTAAATCATTAATATATGAATAATTGATCCATTTTTAATGATTATAAAATTAAGTTACTTTAGGGATAACAGCGTAATTTTTTTGGAAAGTTCATATTAATAAAAAAGATTGC
>BCSY175-24|Cheilosia flavipes|BCSY0175|Chefla3|Rhingiini
AATCTTTATATTTATATTATTTTATTTTTAAAGATTTATTTAATTATAATAATATTATATATTTTATTGGGGTGATAATAAAATTTAATAAACTTTTAAAATTTAAATCATTAATATATGAATAATTGATCCATTTTTAATGATTATAAAATTAAGTTACTTTAGGGATAACAGCGTAATTTTTTTGGAAAGTTCATATTAATAAAAAAGATTGC
>BCSY176-24|Cheilosia fraterna|BCSY0176|Chefra1|Rhingiini
AATCTTTATATTTTTATTATTTTAATTTTAAAGATTCATTTAATTATAATAATATTTATATATTTTATTGGGGTGATAGTAAAATTTAATAAACTTTTAAAATTTAAATCATTGATATATGAATAATTGATCCATTTTTAATGATTATAAAATTAAGTTACTTTAGGGATAACAGCGTAATTTTTTTGGAAAGTTCATATTGATAAAAAAGATTGC
>BCSY177-24|Cheilosia fraterna|BCSY0177|Chefra2|Rhingiini
AATCTTTATATTTATATTATTTTAATTTTAAAGATTTATTTAATTATAATAATATCTATATATTTTATTGGGGTGATAGTAAAATTTAATAAACTTTTAAAATTTAAATCATTAATATATGAATAATTGATCCATTTTTAATGATTATAAAATTAAGTTACTTTAGGGATAACAGCGTAATTTTTTTGGAAAGTTCATATTGATAAAAAAGATTGC
>BCSY178-24|Cheilosia fraterna|BCSY0178|Chefra3|Rhingiini
AATCTTTATATTTATATTATTTTAATTTTAAAGATTTATTTAATTATAATAATATCTATATATTTTATTGGGGTGATAGTAAAATTTAATAAACTTTTAAAATTTAAATCATTAATATATGAATAATTGATCCATTTTTAATGATTATAAAATTAAGTTACTTTAGGGATAACAGCGTAATTTTTTTGGAAAGTTCATATTGATAAAAAAGATTGC
>BCSY179-24|Cheilosia frontalis|BCSY0179|Chefro1|Rhingiini
AATCTTTATATTTGTATTATTTTAATTTTTAAGATTTATTTAATTATAATAATATTTATATATTTTATTGGGGTGATAGTAAAATTTAATAAACTTTTAAAATTTAAGTCATTGATATATGAATAATTGATCCATTTTTAATGATTATAAAATTAAGTTACTTTAGGGATAACAGCGTAATTTTTTTGGAAAGTTCATATTGATAAAAAAGATTGC
>BCSY180-24|Cheilosia frontalis|BCSY0180|Chefro2|Rhingiini
AATCTTTATATTTGTATTATTTTAATTTTTAAGATTTATTTAATTATAATAATATTTATATATTTTATTGGGGTGATAGTAAAATTTAATAAACTTTTAAAATTTAAGTCATTGATATATGAATAATTGATCCATTTTTAATGATTATAAAATTAAGTTACTTTAGGGATAACAGCGTAATTTTTTTGGAAAGTTCATATTGATAAAAAAGATTGC
>BCSY181-24|Cheilosia frontalis|BCSY0181|Chefro3|Rhingiini
AATCTTTATATTTGTATTATTTTAATTTTTAAGATTTATTTAATTATAATAATATTTATATATTTTATTGGGGTGATAGTAAAATTTAATAAACTTTTAAAATTTAAGTCATTGATATATGAATAATTGATCCATTTTTAATGATTATAAAATTAAGTTACTTTAGGGATAACAGCGTAATTTTTTTGGAAAGTTCATATTGATAAAAAAGATTGC
>BCSY182-24|Cheilosia gagatea|BCSY0182|Chegag|Rhingiini
AATCTTTATACATTTATTATTTTAATTTTAAAGATTTGTTTAATTATAATAATATTTATGTATTTTATTGGGGTGATAGTAAAATTTAATAAACTTTTAAAATTTAAATCATTGATATATGAATAATTGATCCATTTTTAATGATTATAAAATTAAGTTACTTTAGGGATAACAGCGTAATTTTTTTGGAAAGTTCATATTGATAAAAAAGATTGC
>BCSY183-24|Cheilosia gigantea|BCSY0183|Chegig1|Rhingiini
AATCTTTATATTTTTATTATTTTAATTTTAAAGATTTATTTAATTATAATAATATTTATATATTTTATTGGGGTGATAGTAAAATTTAATAAACTTTTAAAATTTAAATCATTGATATATGAATAATTGATCTATTTTTAATGATTATAAAATTAAGTTACTTTAGGGATAACAGCGTAATTTTTTTGGAAAGTTCATATTGATAAAAAAGATTGC
>BCSY184-24|Cheilosia gigantea|BCSY0184|Chegig2|Rhingiini
AATCTTTATATTTTTATTATTTTAATTTTAAAGATTTATTTAATTATAATAATATTTATATATTTTATTGGGGTGATAGTAAAATTTAATAAACTTTTAAAATTTAAATCATTGATATATGAATAATTGATCTATTTTTAATGATTATAAAATTAAGTTACTTTAGGGATAACAGCGTAATTTTTTTGGAAAGTTCATATTGATAAAAAAGATTGC
>BCSY185-24|Cheilosia gigantea|BCSY0185|Chegig3|Rhingiini
AATCTTTATATTTTTATTATTTTAATTTTAAAGATTTATTTAATTATAATAATATTTATATATTTTATTGGGGTGATAGTAAAATTTAATAAACTTTTAAAATTTAAATCATTGATATATGAATAATTGATCTATTTTTAATGATTATAAAATTAAGTTACTTTAGGGATAACAGCGTAATTTTTTTGGAAAGTTCATATTGATAAAAAAGATTGC
>BCSY186-24|Cheilosia grisella|BCSY0186|Chegri|Rhingiini
AATCTTTATACATTTAATATTTTAATTTTAAAGATTTTTTTAATTATAATAATATTTATGTATTTTATTGGGGTGATAATAAAATTTAATAAACTTTTAAAAATTAAAATCATTAATATATGAATAATTGATCCATTTTTAATGATTATAAAATTAAGTTACTTTAGGGATAACAGCGTAATTTTTTTGGAAAGTTCATATTGATAAAAAAGATTGC
>BCSY187-24|Cheilosia grossa|BCSY0187|Chegro|Rhingiini
AATCTTTATATTTATATTATTTTAATTTTAAAGATTAATTTAATTATAATAATATTTATATATTTTATTGGGGTGATAGTAAAATTTAATAAACTTTTAAAATTTAAATCATTGATATATGAATAATTGATCCATTTTTAATGATTATAAAATTAAGTTACTTTAGGGATAACAGCGTAATTTTTTTGGAAAGTTCATATTGATAAAAAATATTGC
>BCSY188-24|Cheilosia hercyniae|BCSY0188|Cheher|Rhingiini
AATCTTTATACACTTATTATTTTAATTTTAAAGATTTGTTTAATTATAATAATACTTATGTATTTTATTGGGGTGATAGTAAAATTTAATAAACTTTTAAAATTTAAATCATTGATATATGAATAATTGATCCATTTTTAATGATTATAAAATTAAGTTACTTTAGGGATAACAGCGTAATTTTTTTGGAAAGTTCATATTGATAAAAAAGATTGC
>BCSY189-24|Cheilosia himantopus|BCSY0189|Chehim1|Rhingiini
AATCTTTATATTTATATTATTTTAATTTTAAAGATTTATTTAATTATAATAATATTTATATATTTTATTGGGGTGATAGTAAAATTTAATTAACTTTTAAAATTTAAATCATTGATATATGTATTATTGATCCATTTTTAATGATTATAAAATTAAGTTACTTTAGGGATAACAGCGTAATTTTTTTGGAAAGTTCATATTAATAAAAAAGATTGC
>BCSY190-24|Cheilosia himantopus|BCSY0190|Chehim2|Rhingiini
AATCTTTATATTTATATTATTTTAATTTTAAAGATTTATTTAATTATAATAATATTTATATATTTTATTGGGGTGATAATAAAATTTAATTAACTTTTAAAATTTAAATCATTGATATATGTATTGTTGATCCATTTTTAATGATTATAAAATTAAGTTACTTTAGGGATAACAGCGTAATTTTTTTGGAAAGTTCATATTGATAAAAAAGATTGC
>BCSY191-24|Cheilosia hypena|BCSY0191|Chehyp|Rhingiini
AATCTTTATATATATATTATTTTAATTTTAAAGATTTATTTAATTATAATAATATTTATATATTTTATTGGGGTGATAGTAAAATTTAATAAACTTTTAAAATTTAAATCATTGATATATGAATAATTGATCCATTTTTAATGATTATAAAATTAAGTTACTTTAGGGATAACAGCGTAATTTTTTTGGAAAGTTCATATTGATAAAAAAGATTGC
>BCSY192-24|Cheilosia illustrata|BCSY0192|Cheill1|Rhingiini
AATCTTTATATATTTATTATTTTAATTTTAAAGATTTGTTTAATTATGATAATATTTATATATTTTATTGGGGTGATAGTAAAATTTAATAAACTTTTAAAATTTAAATCATTGATATATGAATAATTGATCCATTTTTAATGATTATAAAATTAAGTTACTTTAGGGATAACAGCGTAATTTTTTTGGAAAGTTCATATTGATAAAAAAGATTGC
>BCSY193-24|Cheilosia illustrata|BCSY0193|Cheill2|Rhingiini
AATCTTTATATATTTATTATTTTAATTTTAAAGATTTGTTTAATTATGATAATATTTATATATTTTATTGGGGTGATAGTAAAATTTAATAAACTTTTAAAATTTAAATCATTGATATATGAATAATTGATCCATTTTTAATGATTATAAAATTAAGTTACTTTAGGGATAACAGCGTAATTTTTTTGGAAAGTTCATATTGATAAAAAAGATTGC
>BCSY194-24|Cheilosia illustrata|BCSY0194|Cheill3|Rhingiini
AATCTTTATATATTTATTATTTTAATTTTAAAGATTTGTTTAATTATGATAATATTTATATATTTTATTGGGGTGATAGTAAAATTTAATAAACTTTTAAAATTTAAATCATTGATATATGAATAATTGATCCATTTTTAATGATTATAAAATTAAGTTACTTTAGGGATAACAGCGTAATTTTTTTGGAAAGTTCATATTGATAAAAAAGATTGC
>BCSY196-24|Cheilosia impressa|BCSY0196|Cheimpr2|Rhingiini
AATCTTTATATTTCTATTATTTTAATTTTAAAGATTAATTTAATTATAATATTATTTATATATTTTATTGGGGTGATAGTAAAATTTAATAAACTTTTAAAATTTAGATCATTAATATATGAATAATTGATCCATTTTTAATGATTATAAAATTAAGTTACTTTAGGGATAACAGCGTAATTTTTTTGGAAAGTTCATATTGATAAAAAAGATTGC
>BCSY197-24|Cheilosia impressa|BCSY0197|Cheimpr3|Rhingiini
AATCTTTATATTTTTATTATTTTAATTTTAAAGATTAATTTAATTATAATATTATTTATATATTTTATTGGGGTGATAGTAAAATTTAATAAACTTTTAAAATTTATATCATTAATATATGAATAATTGATCCATTTTTAATGATTATAAAATTAAGTTACTTTAGGGATAACAGCGTAATTTTTTTGGAAAGTTCATATTGATAAAAAAGATTGC
>BCSY198-24|Cheilosia impudens|BCSY0198|Cheimp1|Rhingiini
AATCTTTATATATATATTATTTTAATTTTAAAGATTTATTTAATTATAATAATATTTATATATTTTATTGGGGTGATAGTAAAATTTAATAAACTTTTAAAATTTAAATCATTGATATATGAATAATTGATCCATTTTTAATGATTATAAAATTAAGTTACTTTAGGGATAACAGCGTAATTTTTTTGGAAAGTTCATATTGATAAAAAAGATTGC
>BCSY199-24|Cheilosia impudens|BCSY0199|Cheimp2|Rhingiini
AATCTTTATATATATATTATTTTAATTTTAAAGATTTATTTAATTATAATAATATTTATATATTTTATTGGGGTGATAGTAAAATTTAATAAACTTTTAAAATTTAAATCATTGATATATGAATAATTGATCCATTTTTAATGATTATAAAATTAAGTTACTTTAGGGATAACAGCGTAATTTTTTTGGAAAGTTCATATTGATAAAAAAGATTGC
>BCSY200-24|Cheilosia impudens|BCSY0200|Cheimp3|Rhingiini
AATCTTTATATATATATTATTTTAATTTTAAAGATTTATTTAATTATAATAATATTTATATATTTTATTGGGGTGATAGTAAAATTTAATAAACTTTTAAAATTTAAATCATTGATATATGAATAATTGATCCATTTTTAATGATTATAAAATTAAGTTACTTTAGGGATAACAGCGTAATTTTTTTGGAAAGTTCATATTGATAAAAAAGATTGC
>BCSY202-24|Cheilosia insignis|BCSY0202|Cheins2|Rhingiini
AATCTTTATACTAATATTATTTTAATTTTAAAGATTTGTTTAATTATTATAATATTTATGTATTTTATTGGGGTGATAGTAAAATTTAATAAACTTTTAAAATTTAAATCATTGATATATGAATAATTGATCCATTTTTAATGATTATAAAATTAAGTTACTTTAGGGATAACAGCGTAATTTTTTTGGAAAGTTCATATTGATAAAAAAGATTGC
>BCSY203-24|Cheilosia insignis|BCSY0203|Cheins3|Rhingiini
AATCTTTATACTAATATTATTTTAATTTTAAAGATTTGTTTAATTATTATAATATTTATGTATTTTATTGGGGTGATAGTAAAATTTAATAAACTTTTAAAATTTAAATCATTGATATATGAATAATTGATCCATTTTTAATGATTATAAAATTAAGTTACTTTAGGGATAACAGCGTAATTTTTTTGGAAAGTTCATATTGATAAAAAAGATTGC
>BCSY206-24|Chrysogaster virescens|BCSY0206|Chrysogvir1|Brachyopini
AATCTTTATATATAATTTTATTTTAGTTTTATAGATTATTTTAATTATAATAAAATTATATATTTTATTGGGGTGATAGTAAAATTTAATAAACTTTTAATTTTTAAATCATTGATTTATGAATTATTGATCCATTTTTAATGATTATAAATTTAAGTTACTTTAGGGATAACAGCGTAATTTTTTTGGAGAGTTCATATTGATAAAAAAGATTGC
>BCSY207-24|Chrysogaster virescens|BCSY0207|Chrysogvir2|Brachyopini
AATCTTTATATATAACTTTATTTTAGTTTTATAGATTATTTTAATTATAATAAAATTATATATTTTATTGGGGTGATAGTAAAATTTAATAAACTTTTAATTTTTAAATCATTGATTTATGAATTATTGATCCATTTTTAATGATTATAAATTTAAGTTACTTTAGGGATAACAGCGTAATTTTTTTGGAGAGTTCATATTGATAAAAAAGATTGC
>BCSY208-24|Chrysogaster virescens|BCSY0208|Chrysogvir3|Brachyopini
AATCTTTATATATAACTTTATTTTAGTTTTATAGATTATTTTAATTATAATAAAATTATATATTTTATTGGGGTGATAGTAAAATTTAATAAACTTTTAATTTTTAAATCATTGATTTATGAATTATTGATCCATTTTTAATGATTATAAATTTAAGTTACTTTAGGGATAACAGCGTAATTTTTTTGGAGAGTTCATATTGATAAAAAAGATTGC
>BCSY209-24|Chrysotoxum bicinctum|BCSY0209|Chrysotbic1|Syrphini
AATCTTTATATATTTATTATTTTAATTTTAAAGATTAATTTAATTATAATAAAAAAATATATTTTATTGGGGTGATAATAAAATTTAAATAACTTTTAAAATTTGAATCATTAATTTATGAATAATTGATCCATTTTTAATGATTATAAAATTAAGTTACTTTAGGGATAACAGCGTAATTTTTTTGGAGAGTTCATATCGATAAAAAAGATTGC
>BCSY210-24|Chrysotoxum bicinctum|BCSY0210|Chrysotbic2|Syrphini
AATCTTTATATATTTATTATTTTAATTTTAAAGATTAATTTAATTATAATAAAAAAATATATTTTATTGGGGTGATAATAAAATTTAAATAACTTTTAAAATTTAAATCATTAATTTATGAATAATTGATCCATTTTTAATGATTATAAAATTAAGTTACTTTAGGGATAACAGCGTAATTTTTTTGGAGAGTTCATATCGATAAAAAAGATTGC
>BCSY211-24|Chrysotoxum bicinctum|BCSY0211|Chrysotbic3|Syrphini
AATCTTTATATATTTATTATTTTAATTTTAAAGATTAATTTAATTATAATAAAAAAATATATTTTATTGGGGTGATAATAAAATTTAAATAACTTTTAAAATTTAAATCATTAATTTATGAATAATTGATCCATTTTTAATGATTATAAAATTAAGTTACTTTAGGGATAACAGCGTAATTTTTTTGGAGAGTTCATATCGATAAAAAAGATTGC
>BCSY212-24|Chrysotoxum cautum|BCSY0212|Chrysotcau1|Syrphini
AATCTTTATATATTTATTATTTTAATTTTAAAGATTTATTTAATTATAATAAAAAAATATATTTTATTGGGGTGATAATAAAATTTAAATAACTTTTAAAATTTAAATCATTAATTTATGAATAATTGATCCATTTTTAATGATTAAAAAATTAAGTTACTTTAGGGATAACAGCGTAATTTTTTTGGAGAGTTCATATCGATAAAAAAGATTGC
>BCSY213-24|Chrysotoxum cautum|BCSY0213|Chrysotcau2|Syrphini
AATCTTTATATATTTATTATTTTAATTTTAAAGATTTATTTAATTATAATAAAAAAATATATTTTATTGGGGTGATAATAAAATTTAAATAACTTTTAAAATTTAAATCATTAATTTATGAATAATTGATCTATTTTTAATGATTATAAAATTAAGTTACTTTAGGGATAACAGCGTAATTTTTTTGGAGAGTTCATATCGATAAAAAAGATTGC
>BCSY214-24|Chrysotoxum cisalpinum|BCSY0214|Chrysotcis1|Syrphini
AATCTTTATATATTTATTATTTTAATTTTAAAGATTAATTTAATTATTATAAAAAAATATATTTTATTGGGGTGATATTAAAATTTAAATAACTTTTAAAATTTATAACATTAATTTATGAATTATTGATCCATTAATAATGATTATAAAATTAAGTTACTTTAGGGATAACAGCGTAATTTTTTTGGAGAGTTCATATCGATAAAAAAGATTGC
>BCSY215-24|Chrysotoxum cisalpinum|BCSY0215|Chrysotcis2|Syrphini
AATCTTTATATATTTATTATTTTAATTTTAAAGATTAATTTAATTATAATAAAAAAATATATTTTATTGGGGTGATATTAAAATTTAAATAACTTTTTTTAAAAAATTTAAAACATTAATTTATGAATAATTGATCCATTATTAATGATTATAAAATTAAGTTACTTTAGGGATAACAGCGTAATTTTTTTGGAGAGTTCATATCGATAAAAAAGATTGC
>BCSY216-24|Chrysotoxum cisalpinum|BCSY0216|Chrysotcis3|Syrphini
AATCTTTATATATTTATTATTTTAATTTTAAAGATTAATTTAATTATAATAAAAAAATATATTTTATTGGGGTGATAATAAAATTTAAATAACTTTTAAAATTTAAATCATTAATTTATGAATAATTGATCCATTTTTAATGATTATAAAATTAAGTTACTTTAGGGATAACAGCGTAATTTTTTTGGAGAGTTCATATCGATAAAAAAGATTGC
>BCSY217-24|Chrysotoxum elegans|BCSY0217|Chrysotele1|Syrphini
AATCTTTATATATTTATTATTTTAATTTTAAAGATTAATTTAATTATAATAAAAAAATATATTTTATTGGGGTGATAATAAAATTTAAATAACTTTTAAAATTTAAATCATTAATTTATGAATAATTGATCCATTTTTAATGATTATAAAATTAAGTTACTTTAGGGATAACAGCGTAATTTTTTTGGAGAGTTCATATCGATAAAAAAGATTGC
>BCSY218-24|Chrysotoxum elegans|BCSY0218|Chrysotele2|Syrphini
AATCTTTATATATTTATTATTTTAATTTTAAAGATTAATTTAATTATAATAAAAAAATATATTTTATTGGGGTGATAATAAAATTTAAATAACTTTTAAAATTTAAATCATTAATTTATGAATAACTGATCCATTTTTAATGATTATAAAATTAAGTTACTTTAGGGATAACAGCGTAATTTTTTTGGAGAGTTCATATCGATAAAAAAGATTGC
>BCSY219-24|Chrysotoxum elegans|BCSY0219|Chrysotele3|Syrphini
AATCTTTATATATTTATTATTTTAATTTTAAAGATTAATTTAATTATAATAAAAAAATATATTTTATTGGGGTGATAATAAAATTTAAATAACTTTTAAAATTTAAATCATTAATTTATGAATAATTGATCCATTTTTAATGATTATAAAATTAAGTTACTTTAGGGATAACAGCGTAATTTTTTTGGAGAGTTCATATCGATAAAAAAGATTGC
>BCSY220-24|Chrysotoxum fasciatum|BCSY0220|Chrysotfascia1|Syrphini
AATCTTTATATATTTATTATTTTAATTTTAAAGATTAATTTAATTATAATAAAAAAATATATTTTATTGGGGTGATATTAAAATTTAAATAACTTTTAAAATTTAAATCATTAATTTATGAATAATTGATCCATTTTTAATGATTATAAAATTAAGTTACTTTAGGGATAACAGCGTAATTTTTTTGGAGAGTTCATATCGATAAAAAAGATTGC
>BCSY221-24|Chrysotoxum fasciatum|BCSY0221|Chrysotfascia2|Syrphini
AATCTTTATATATTTATTATTTTAATTTTAAAGATTAATTTAATTATAATAAAAAAATATATTTTATTGGGGTGATATTAAAATTTAAATAACTTTTAAAATTTAAATCATTAATTTATGAATAATTGATCCATTTTTAATGATTATAAAATTAAGTTACTTTAGGGATAACAGCGTAATTTTTTTGGAGAGTTCATATCGATAAAAAAGATTGC
>BCSY223-24|Chrysotoxum fasciolatum|BCSY0223|Chrysotfascio1|Syrphini
AATCTTTATATATTTATTATTTTAATTTTAAAGATTATTTTAATTATAATAAAAAAATATATTTTATTGGGGTGATATTAAAATTTAATTAACTTTTAAAATTTAAATCATTAATTTATGAATAATTGATCCATTTTTAATGATTATAAAATTAAGTTACTTTAGGGATAACAGCGTAATTTTTTTGGAGAGTTCATATCGATAAAAAAGATTGC
>BCSY224-24|Chrysotoxum fasciolatum|BCSY0224|Chrysotfascio2|Syrphini
AATCTTTATATATTTATTATTTTAATTTTAAAGATTAATTTAATTATAATAAAAAAATATATTTTATTGGGGTGATATTAAAATTTAAATAACTTTTAAAATTTAAATCATTAATTTATGAATAATTGATCCATTTTTAATGATTATAAAATTAAGTTACTTTAGGGATAACAGCGTAATTTTTTTGGAGAGTTCATATCGATAAAAAAGATTGC
>BCSY225-24|Chrysotoxum fasciolatum|BCSY0225|Chrysotfascio3|Syrphini
AATCTTTATATATTTATTATTTTAATTTTAAAGATTAATTTAATTATAATAAAAAAATATATTTTATTGGGGTGATATTAAAATTTAAATAACTTTTAAAATTTAAATCATTAATTTATGAATAATTGATCCATTTTTAATGATTATAAAATTAAGTTACTTTAGGGATAACAGCGTAATTTTTTTGGAGAGTTCATATCGATAAAAAAGATTGC
>BCSY226-24|Chrysotoxum festivum|BCSY0226|Chrysotfes1|Syrphini
AATCTTTATATATTTATTATTTTAATTTTAAAGATTAATTTAATTATAATAAAAAAATATATTTTATTGGGGTGATAATAAAATTTAAATAACTTTTAAAATTTAAATCATTAATTTATGAATAATTGATCCATTTTTAATGATTATAAAATTAAGTTACTTTAGGGATAACAGCGTAATTTTTTTGGAGAGTTCATATCGATAAAAAAGATTGC
>BCSY227-24|Chrysotoxum festivum|BCSY0227|Chrysotfes2|Syrphini
AATCTTTATATATTTATTATTTTAATTTTAAAGATTAATTTAATTATAATAAAAAAATATATTTTATTGGGGTGATAATAAAATTTAAATAACTTTTAAAATTTAAATCATTAATTTATGAATAATTGATCCATTTTTAATGATTATAAAATTAAGTTACTTTAGGGATAACAGCGTAATTTTTTTGGAGAGTTCATATCGATAAAAAAGATTGC
>BCSY228-24|Chrysotoxum festivum|BCSY0228|Chrysotfes3|Syrphini
AATCTTTATATATTTATTATTTTAATTTTAAAGATTAATTTAATTATAATAAAAAAATATATTTTATTGGGGTGATAATAAAATTTAAATAACTTTTAAAATTTAAATCATTAATTTATGAATAATTGATCCATTTTTAATGATTATAAAATTAAGTTACTTTAGGGATAACAGCGTAATTTTTTTGGAGAGTTCATATCGATAAAAAAGATTGC
>BCSY229-24|Chrysotoxum intermedium|BCSY0229|Chrysotint1|Syrphini
AATCTTTATATATTTATTATTTTAATTTTAAAGATTAATTTAATTATAATAAAAAAATATATTTTATTGGGGTGATATTAAAATTTAAATAACTTTTTTTAAAAATTTAAAACATTAATTTATGAATAATTGATCCATTATTAGTGATTATAAAATTAAGTTACTTTAGGGATAACAGCGTAATTTTTTTGGAGAGTTCATATCGATAAAAAAGATTGC
>BCSY230-24|Chrysotoxum intermedium|BCSY0230|Chrysotint2|Syrphini
AATCTTTATATATTTATTATTTTAATTTTAAAGATTAATTTAATTATAATAAAAAAATATATTTTATTGGGGTGATATTAAAATTTAAATAACTTTTTTTAAAAATTTAAAACATTAATTTATGAATAATTGATCCATTATTAGTGATTATAAAATTAAGTTACTTTAGGGATAACAGCGTAATTTTTTTGGAGAGTTCATATCGATAAAAAAGATTGC
>BCSY232-24|Chrysotoxum octomaculatum|BCSY0232|Chrysotoct|Syrphini
AATCTTTATATATTTATTATTTTAATTTTAAAGATTAATTTAATTATAATAAAAAAATATATTTTATTGGGGTGATAATAAAATTTAAATAACTTTTAAAATTTAAATCATTAATTTATGAATAACTGATCCATTTTTAATGATTATAAAATTAAGTTACTTTAGGGATAACAGCGTAATTTTTTTGGAGAGTTCATATCGATAAAAAAGATTGC
>BCSY234-24|Chrysotoxum vernale|BCSY0234|Chrysotver2|Syrphini
AATCTTTATATATTTATTATTTTAATTTTAAAGATTAATTTAATTATAATAAAAAAATATATTTTATTGGGGTGATAATAAAATTTAAATAACTTTTAAAATTTAAATCATTAATTTATGAATAATTGATCCATTTTTAATGATTATAAAATTAAGTTACTTTAGGGATAACAGCGTAATTTTTTTGGAGAGTTCATATCGATAAAAAAGATTGC
>BCSY235-24|Chrysotoxum vernale|BCSY0235|Chrysotver3|Syrphini
AATCTTTATATATTTATTATTTTAATTTTAAAGATTAATTTAATTATAATAAAAAAATATATTTTATTGGGGTGATAATAAAATTTAAATAACTTTTAAAATTTAAATCATTAATTTATGAATAATTGATCCATTTTTAATGATTATAAAATTAAGTTACTTTAGGGATAACAGCGTAATTTTTTTGGAGAGTTCATATCGATAAAAAAGATTGC
>BCSY236-24|Chrysotoxum verralli|BCSY0236|Chrysotverr1|Syrphini
AATCTTTATATATTTATTATTTTAATTTTAAAGATTAATTTAATTATAATAAAAAAATATATTTTATTGGGGTGATAATAAAATTTAAATAACTTTTAAAATTTAAATCATTAATTTATGAATAATTGATCCATTTTTAATGATTATAAAATTAAGTTACTTTAGGGATAACAGCGTAATTTTTTTGGAGAGTTCATATCGATAAAAAAGATTGC
>BCSY237-24|Chrysotoxum verralli|BCSY0237|Chrysotverr2|Syrphini
AATCTTTATATATTTATTATTTTAATTTTAAAGATTAATTTAATTATAATAAAAAAATATATTTTATTGGGGTGATAATAAAATTTAAATAACTTTTAAAATTTGAATCATTAATTTATGAATAATTGATCCATTTTTAATGATTATAAAATTAAGTTACTTTAGGGATAACAGCGTAATTTTTTTGGAGAGTTCATATCGATAAAAAAGATTGC
>BCSY238-24|Chrysotoxum verralli|BCSY0238|Chrysotverr3|Syrphini
AATCTTTATATATTTATTATTTTAATTTTAAAGATTAATTTAATTATAATAAAAAAATATATTTTATTGGGGTGATAATAAAATTTAAATAACTTTTAAAATTTGAATCATTAATTTATGAATAATTGATCCATTTTTAATGATTATAAAATTAAGTTACTTTAGGGATAACAGCGTAATTTTTTTGGAGAGTTCATATCGATAAAAAAGATTGC
>BCSY239-24|Criorhina asilica|BCSY0239|Criasi1|Milesiini
AATCTTTATATATTTATTATTTTGATTTTATAGATAAATTATATTATAATAAGATTATATATTTTATTGGGGTGATATTAAAATTTAATTAACTTTTAAAATTTAAATCATTTATTTATGAATAATTGATCCATTTTTAATGATTAAAAAATTAAGTTACTTTAGGGATAACAGCGTAATTTTTTTGGAGAGTTCATATTGATAAAAAAGATTGC
>BCSY240-24|Criorhina asilica|BCSY0240|Criasi2|Milesiini
AATCTTTATATATTTATTATTTTGATTTTATAGATAAATTATATTATAATAAGATTATATATTTTATTGGGGTGATATTAAAATTTAATTAACTTTTAAAATTTAAATCATTTATTTATGAATAATTGATCCATTTTTAATGATTAAAAAATTAAGTTACTTTAGGGATAACAGCGTAATTTTTTTGGAGAGTTCATATTGATAAAAAAGATTGC
>BCSY241-24|Criorhina asilica|BCSY0241|Criasi3|Milesiini
AATCTTTATATATTTATTATTTTGATTTTATAGATAAATTATATTATAATAAGATTATATATTTTATTGGGGTGATATTAAAATTTAATTAACTTTTAAAATTTAAATCATTTATTTATGAATAATTGATCCATTTTTAATGATTAAAAAATTAAGTTACTTTAGGGATAACAGCGTAATTTTTTTGGAGAGTTCATATTGATAAAAAAGATTGC
>BCSY242-24|Matsumyia berberina|BCSY0242|Criber1|Milesiini
AATCTTTATATATTTATTATTTTAATTTTATAGATAGATTTTATTATAATAAAATTGTATATTTTATTGGGGTGATAGTAAAATTTAATAAACTTTTAAAATTAAAATCATTTATTTATGATTAAATGATCCATTTTTAATGATTATAAAATTAAGTTACTTTAGGGATAACAGCGTAATTTTTTTGGAGAGTTCATATTGATAAAAAAGATTGC
>BCSY243-24|Matsumyia berberina|BCSY0243|Criber2|Milesiini
AATCTTTATATATTTATTATTTTAATTTTATAGATAGATTTTATTATAATAAAATTGTATATTTTATTGGGGTGATAGTAAAATTTAATAAACTTTTAAAATTAAAATCATTTATTTATGATTAAATGATCCATTTTTAATGATTATAAAATTAAGTTACTTTAGGGATAACAGCGTAATTTTTTTGGAGAGTTCATATTGATAAAAAAGATTGC
>BCSY244-24|Matsumyia berberina|BCSY0244|Criber3|Milesiini
AATCTTTATATATTTATTATTTTAATTTTATAGATAGATTTTATTATAATAAAATTGTATATTTTATTGGGGTGATAGTAAAATTTAATAAACTTTTAAAATTAAAATCATTTATTTATGATTAAATGATCCATTTTTAATGATTATAAAATTAAGTTACTTTAGGGATAACAGCGTAATTTTTTTGGAGAGTTCATATTGATAAAAAAGATTGC
>BCSY245-24|Criorhina floccosa|BCSY0245|Criflo1|Milesiini
AATCTTTATATATTTATTATTTTAATTTTATAGATAAATTGTATTATGATAAAATGATATATTTTGTTGGGGTGATAGTAAAATTTAATTAACTTTTAAAATTTAAATCATTTATTTATGAATAATTGATCCATTTTTAGTGATTAAAAAATTAAGTTACTTTAGGGATAACAGCGTAATTTTTTTGGAGAGTTCATATTGATAAAAAAGATTGC
>BCSY246-24|Criorhina floccosa|BCSY0246|Criflo2|Milesiini
AATCTTTATATATTTATTATTTTAATTTTATAGATAAATTGTATTATGATAAAATGATATATTTTGTTGGGGTGATAGTAAAATTTAATTAACTTTTAAAATTTAAATCATTTATTTATGAATAATTGATCCATTTTTAGTGATTAAAAAATTAAGTTACTTTAGGGATAACAGCGTAATTTTTTTGGAGAGTTCATATTGATAAAAAAGATTGC
>BCSY247-24|Criorhina floccosa|BCSY0247|Criflo3|Milesiini
AATCTTTATATATTTATTATTTTAATTTTATAGATAAATTGTATTATGATAAAATGATATATTTTGTTGGGGTGATAGTAAAATTTAATTAACTTTTAAAATTTAAATCATTTATTTATGAATAATTGATCCATTTTTAGTGATTAAAAAATTAAGTTACTTTAGGGATAACAGCGTAATTTTTTTGGAGAGTTCATATTGATAAAAAAGATTGC
>BCSY248-24|Criorhina pachymera|BCSY0248|Cripac1|Milesiini
AATCTTTATATGTTTATTATTTTGGTTTTATAGATAAATTATATTATAATAAGAGTACATATTTTATTGGGGTGATAGTAAAATTTAATTAACTTTTAAAATTTAAATCATTTATTTATGAATAATTGATCCATTTTTAATGATTAGAAAATTAAGTTACTTTAGGGATAACAGCGTAATTTTTTTGGAGAGTTCATATTGATAAAAAAGATTGC
>BCSY249-24|Criorhina pachymera|BCSY0249|Cripac2|Milesiini
AATCTTTATATGTTTATTATTTTGGTTTTATAGATAAATTATATTATAATAAGAGTACATATTTTATTGGGGTGATAGTAAAATTTAATTAACTTTTAAAATTTAAATCATTTATTTATGAATAATTGATCCATTTTTAATGATTAGAAAATTAAGTTACTTTAGGGATAACAGCGTAATTTTTTTGGAGAGTTCATATTGATAAAAAAGATTGC
>BCSY250-24|Criorhina ranunculi|BCSY0250|Criran|Milesiini
AATCTTTATATGTTTATTATTTTAATTTTATAGATAAATTATCTTATAATAAAATGACATATTTTATTGGGGTGATAGTAAAATTTAATTAACTTTTAAAATTTAGATCATTTATTTATGAGTAGTTGATCCATTTTTAATGATTAAAAAATTAAGTTACTTTAGGGATAACAGCGTAATTTTTTTGGAGAGTTCATATTGATAAAAAAGATTGC
>BCSY252-24|Dasysyrphus friuliensis|BCSY0252|Dasfri2|Syrphini
AATCTTTATATATTTATTATTTTAATTTTAAAGATTATTTCAGTTATAATAAAAAAATATATTTTATTGGGGTGATAGTAAAATTTAATTAACTTTTAAAATTTTAAAACATTAATTTATGAATAATTGATCCATTATTAATGATTATAAAATTAAGTTACTTTAGGGATAACAGCGTAATTTTTTTGGAGAGTTCATATTGATAAAAAAGATTGC
>BCSY253-24|Dasysyrphus friuliensis|BCSY0253|Dasfri3|Syrphini
AATCTTTATATATTTATTATTTTAATTTTAAAGATTATTTTAATTATAATAAAAAAATATATTTTATTGGGGTGATAGTAAAATTTAATTAACTTTTAAAATTTTAAAACATTAATTTATGAATAATTGATCCATTATTAATGATTATAAAATTAAGTTACTTTAGGGATAACAGCGTAATTTTTTTGGAGAGTTCATATTGATAAAAAAGATTGC
>BCSY254-24|Dasysyrphus hilaris|BCSY0254|Dashil1|Syrphini
AATCTTTATATATTTATTATTTTAATTTTAAAGATTAATTTAATTATAATAAAAAAATATATTTTATTGGGGTGATAATAAAATTTAATTAACTTTTAAAATTTAAAAACATTAATTTATGAATAAATGATCCATTATTAATGATTATAAAATTAAGTTACTTTAGGGATAACAGCGTAATTTTTTTGGAGAGTTCATATTGATAAAAAAGATTGC
>BCSY255-24|Dasysyrphus hilaris|BCSY0255|Dashil2|Syrphini
AATCTTTATATATTTATTATTTTAATTTTAAAGATTAATTTAATTATAATAAAAAAATATATTTTATTGGGGTGATAATAAAATTTAATTAACTTTTAAAATTTAAAAACATTAATTTATGAATAAATGATCCATTATTAATGATTATAAAATTAAGTTACTTTAGGGATAACAGCGTAATTTTTTTGGAGAGTTCATATTGATAAAAAAGATTGC
>BCSY256-24|Dasysyrphus lenensis|BCSY0256|Daslen1|Syrphini
AATCTTTATATATTTATTATTTTAATTTTAAAGATTAATTTAATTATAATAAAAAAATATATTTTATTGGGGTGATATTAAAATTTAATTAACTTTTAAAATTTAAAACATTAATTTATGAATAAATGATCCATTTTTAATGATTATAAAATTAAGTTACTTTAGGGATAACAGCGTAATTTTTTTGGAGAGTTCATATTGATAAAAAAGATTGC
>BCSY258-24|Dasysyrphus pauxillus|BCSY0258|Daspau1|Syrphini
AATCTTTATATATTTATTATTTTAATTTTAAAGATTAATTTAATTATAATAAAAAAATATATTTTATTGGGGTGATATTAAAATTTAATTAACTTTTAAAATTTAAAACATTAATTTATGAATAAATGATCCATTTTTAATGATTATAAAATTAAGTTACTTTAGGGATAACAGCGTAATTTTTTTGGAGAGTTCATATTGATAAAAAAGATTGC
>BCSY259-24|Dasysyrphus pauxillus|BCSY0259|Daspau2|Syrphini
AATCTTTATATATTTATTATTTTAATTTTAAAGATTAATTTAATTATAATAAAAAAATATATTTTATTGGGGTGATATTAAAATTTAATTAACTTTTAAAATTTAAAACATTAATTTATGAATAAATGATCCATTTTTAATGATTATAAAATTAAGTTACTTTAGGGATAACAGCGTAATTTTTTTGGAGAGTTCATATTGATAAAAAAGATTGC
>BCSY260-24|Dasysyrphus pinastri|BCSY0260|Daspin1|Syrphini
AATCTTTATATATTTATTATTTTAATTTTAAAGATTAATTTAATTATAATAAAAAAATATATTTTATTGGGGTGATATTAAAATTTAATTAACTTTTAAAATTTAAAACATTAATTTATGAATAAATGATCCATTTTTAATGATTATAAAATTAAGTTACTTTAGGGATAACAGCGTAATTTTTTTGGAGAGTTCATATTGATAAAAAAGATTGC
>BCSY261-24|Dasysyrphus pinastri|BCSY0261|Daspin2|Syrphini
AATCTTTATATATTTATTATTTTAATTTTAAAGATTAATTTAATTATAATAAAAAAATATATTTTATTGGGGTGATATTAAAATTTAATTAACTTTTAAAATTTAAAACATTAATTTATGAATAAATGATCCATTTTTAATGATTATAAAATTAAGTTACTTTAGGGATAACAGCGTAATTTTTTTGGAGAGTTCATATTGATAAAAAAGATTGC
>BCSY262-24|Dasysyrphus tricinctus|BCSY0262|Dastri1|Syrphini
AATCTTTATATATTTATTATTTTAATTTTAAAGATTAATTTAATTATAATAAAAAAATATATTTTATTGGGGTGATATTAAAATTTAGTTAACTTTTAAAATTTAAAACATTAATTTATGAATAAATGATCCATTTTTAATGATTATAAAATTAAGTTACTTTAGGGATAACAGCGTAATTTTTTTGGAGAGTTCATATTGATAAAAAAGATTGC
>BCSY263-24|Dasysyrphus tricinctus|BCSY0263|Dastri2|Syrphini
AATCTTTATATATTTATTATTTTAATTTTAAAGATTAATTTAATTATAATAAAAAAATATATTTTATTGGGGTGATATTAAAATTTAGTTAACTTTTAAAATTTAAAACATTAATTTATGAATAAATGATCCATTTTTAATGATTATAAAATTAAGTTACTTTAGGGATAACAGCGTAATTTTTTTGGAGAGTTCATATTGATAAAAAAGATTGC
>BCSY266-24|Dasysyrphus albostriatus|BCSY0266|Dasalb2|Syrphini
AATCTTTATATATTTATTATTTTAATTTTAAAGATTAATTTAATTATAATAAAAAAATATATTTTATTGGGGTGATATTAAAATTTAATTAACTTTTAAAATTTAAAACATTAATTTATGAATAAATGATCCATTTTTAATGATTATAAAATTAAGTTACTTTAGGGATAACAGCGTAATTTTTTTGGAGAGTTCATATTGATAAAAAAGATTGC
>BCSY267-24|Dasysyrphus eggeri|BCSY0267|Dasegg|Syrphini
AATCTTTATATATTTATTATTTTAATTTTAAAGATTAATTTAGTTATAATAAAAAAATATATTTTATTGGGGTGATATTAAAATTTAGTTAACTTTTAAAATTTAAAACATTAATTTATGAATAAATGATCCATTTTTAATGATTATAAAATTAAGTTACTTTAGGGATAACAGCGTAATTTTTTTGGAGAGTTCATATTGATAAAAAAGATTGC
>BCSY268-24|Didea alneti|BCSY0268|Didaln|Syrphini
AATCTTTATATATTTATTATTTTAACTTTATAGATTAATTTAGTTATAATGAAATAATATATTTTATTGGGGTGATATTAAAATTTAATAAACTTTTAAACTTTAAATCATTGATTTATGAATAATTGATCCATTTTTAATGATTATAAAATTAAGTTACTTTAGGGATAACAGCGTAATTTTCTTGGAGAGTTCATATTTATAAGAAAGATTGC
>BCSY269-24|Didea fasciata|BCSY0269|Didfas1|Syrphini
AATCTTTATATATTTATTATTTTAATTTTATAGATTCATTTAATTATAATAAAATAATATATTTTATTGGGGTGATATTAAAATTTAATAAACTTTTAAACTTTAAATCATTTATTTATGAATAATTGATCCATTTTTAATGATTATAAAATTAAGTTACTTTAGGGATAACAGCGTAATTTTCTTGGAGAGTTCATATTTATAAGAAAGATTGC
>BCSY270-24|Didea fasciata|BCSY0270|Didfas2|Syrphini
AATCTTTATATATTTATTATTTTAATTTTATAGATTTATTTAATTATAATAAAATAATATATTTTATTGGGGTGATATTAAAATTTAATAAACTTTTAAACTTTAAATCATTTATTTATGAATAATTGATCCATTTTTAATGATTATAAAATTAAGTTACTTTAGGGATAACAGCGTAATTTTCTTGGAGAGTTCATATTTATAAGAAAGATTGC
>BCSY271-24|Didea intermedia|BCSY0271|Didint1|Syrphini
AATCTTTATATATTTATTGTTTTAATTTTATAGATTAATTTAGTTATAATAAGATAATATATTTTATTGGGGTGATATTAAAATTTAATAAACTTTTAAACTTTAAATCATTGATTTATGAATAATTGATCCATTTTTAATGATTATAAAATTAAGTTACTTTAGGGATAACAGCGTAATTTTCTTGGAGAGTTCATATTTATAAGAAAGATTGC
>BCSY272-24|Dasysyrphus venustus|BCSY0272|Dasven2|Syrphini
AATCTTTATATATTTATTATTTTAATTTTAAAGATTAATTTAATTATAATAAAAAAATATATTTTATTGGGGTGATAATAAAATTTAATTAACTTTTAAAATTTAAAAACATTAATTTATGAATAAATGATCCATTATTAATGATTATAAAATTAAGTTACTTTAGGGATAACAGCGTAATTTTTTTGGAGAGTTCATATTGATAAAAAAGATTGC
>BCSY273-24|Didea intermedia|BCSY0273|Didint2|Syrphini
AATCTTTATATATTTATTGTTTTAATTTTATAGATTAATTTAGTTATAATAAGATAATATATTTTATTGGGGTGATATTAAAATTTAATAAACTTTTAAACTTTAAATCATTGATTTATGAATAATTGATCCATTTTTAATGATTATAAAATTAAGTTACTTTAGGGATAACAGCGTAATTTTCTTGGAGAGTTCATATTTATAAGAAAGATTGC
>BCSY274-24|Doros destillatorius|BCSY0274|Dordes1|Syrphini
AATCTTTATATATGTAATATTTTGATTTTAAAGATAAATTTAATTAAGATAAAAAATATATTTTATTGGGGTGATATTAAAATTAAATTAACTTTTAAATTTTAAAATCATTTATTTATGAATAATTGATCCATTTTTAATGATTAAAAAATTAAGTTACTTTAGGGATAACAGCGTAATTTTTTTGGAGAGTTCATATTGATAAAAAAGATTGC
>BCSY276-24|Doros profuges|BCSY0276|Dorpro1|Syrphini
AATCTTTATATATGTAATATTTTGATTTTAAAGATAAATTTAATTAAGATAAAAAATATATTTTATTGGGGTGATATTAAAATTAAATTAACTTTTAAATTTTAAAATCATTTATTTATGAATAATTGATCCATTTTTAATGATTAAAAAATTAAGTTACTTTAGGGATAACAGCGTAATTTTTTTGGAGAGTTCATATTGATAAAAAAGATTGC
>BCSY277-24|Doros profuges|BCSY0277|Dorpro2|Syrphini
AATCTTTATATATGTAATATTTTGATTTTAAAGATAAATTTAATTAAGATAAAAAATATATTTTATTGGGGTGATATTAAAATTAAATTAACTTTTAAATTTTAAAATCATTTATTTATGAATAATTGATCCATTTTTAATGATTAAAAAATTAAGTTACTTTAGGGATAACAGCGTAATTTTTTTGGAGAGTTCATATTGATAAAAAAGATTGC
>BCSY279-24|Epistrophe diaphana|BCSY0279|Epidia2|Syrphini
AATCTTTATATATTTATTATTTTAATTTTAAAGATTTATTTGATTATAATAAAAAAATATATTTTATTGGGGTGATATTAAAATTTAATTAACTTTTAAAATTTAAAACATTAATTTATGAATAATTGATCCATTTTTAATGATTATAAAATTAAGTTACTTTAGGGATAACAGCGTAATTTTTTTGGAGAGTTCATATTGATAAAAAAGATTGC
>BCSY280-24|Epistrophe eligans|BCSY0280|Epieli1|Syrphini
AATCTTTATATATTTATTATTTTAATTTTAAAGATTTATTTTATTATAATAAAAAAATATATTTTATTGGGGTGATATTAAAATTTAATTAACTTTTAATTTTTAAATCATTGATTTATGAATAAATGATCCATTTTTAATGATTATAAAATTAAGTTACTTTAGGGATAACAGCGTAATTTTTTTGGAGAGTTCATATTGATAAAAAAGATTGC
>BCSY281-24|Epistrophe eligans|BCSY0281|Epieli2|Syrphini
AATCTTTATATATTTATTATTTTAATTTTAAAGATTTATTTTATTATAATAAAAAAATATATTTTATTGGGGTGATATTAAAATTTAATTAACTTTTAATTTTTAAATCATTGATTTATGAATAAATGATCCATTTTTAATGATTATAAAATTAAGTTACTTTAGGGATAACAGCGTAATTTTTTTGGAGAGTTCATATTGATAAAAAAGATTGC
>BCSY282-24|Epistrophe flava|BCSY0282|Epifla1|Syrphini
AATCTTTATATATTTATTATTTTAATTTTTAAGATTTATTTAATTATAATAAAAAAATATATTTTATTGGGGTGATATTAAAATTTAATTAACTTTTAACTTTTAAATCATTAATTTATGAATAATTGATCCATTTTTAATGATTATAAAATTAAGTTACTTTAGGGATAACAGCGTAATTTTTTTGGAGAGTTCATATTGATAAAAAAGATTGC
>BCSY283-24|Epistrophe flava|BCSY0283|Epifla2|Syrphini
AATCTTTATATATTTATTATTTTAATTTTAAAGATTCATTTGGTTATAATAAAAAAATATATTTTATTGGGGTGATATTAAAATTTAATTAACTTTTAAAATTTAAAACATTAATTTATGAATAATTGATCCATTTTTAATGATTATAAAATTAAGTTACTTTAGGGATAACAGCGTAATTTTTTTGGAGAGTTCATATTGATAAAAAAGATTGC
>BCSY284-24|Epistrophe grossulariae|BCSY0284|Epigro1|Syrphini
AATCTTTATATATTTATTATTTTAATTTTAAAGATTAATTTAATTATAATAAAAAAATATATTTTATTGGGGTGATATTAAAATTTAATTAACTTTTAATTTTTAAATCATTAATTTATGAATAATTGATCCATTTTTAATGATTATAAAATTAAGTTACTTTAGGGATAACAGCGTAATTTTTTTGGAGAGTTCATATTGATAAAAAAGATTGC
>BCSY285-24|Epistrophe grossulariae|BCSY0285|Epigro2|Syrphini
AATCTTTATATATTTATTATTTTAATTTTAAAGATTAATTTAATTATAATAAAAAAATATATTTTATTGGGGTGATATTAAAATTTAATTAACTTTTAATTTTTAAATCATTAATTTATGAATAATTGATCCATTTTTAATGATTATAAAATTAAGTTACTTTAGGGATAACAGCGTAATTTTTTTGGAGAGTTCATATTGATAAAAAAGATTGC
>BCSY286-24|Epistrophe melanostoma|BCSY0286|Epimel1|Syrphini
AATCTTTATATATTTATTATTTTAATTTTAAAGACTCATTTGATTATAATAAAAAAATATATTTTATTGGGGTGATATTAAAATTTAATTAACTTTTAAAATTTAAAACATTAATTTATGAATAATTGATCCATTTTTAATGATTATAAAATTAAGTTACTTTAGGGATAACAGCGTAATTTTTTTGGAGAGTTCATATTGATAAAAAAGATTGC
>BCSY287-24|Epistrophe melanostoma|BCSY0287|Epimel2|Syrphini
AATCTTTATATATTTATTATTTTAATTTTAAAGATTCATTTGGTTATAATAAAAAAATATATTTTATTGGGGTGATATTAAAATTTAATTAACTTTTAAAATTTAAAACATTAATTTATGAATAATTGATCCATTTTTAATGATTATAAAATTAAGTTACTTTAGGGATAACAGCGTAATTTTTTTGGAGAGTTCATATTGATAAAAAAGATTGC
>BCSY289-24|Epistrophe nitidicollis|BCSY0289|Epinit2|Syrphini
AATCTTTATATATTTATTATTTTAATTTTAAAGATTAATTTAATTATAATGAAAAAATATATTTTATTGGGGTGATATTAAAATTTAATTAACTTTTAAAATTTAAATCATTAATTTATGAATAGTTGATCCATTTTTAATGATTAAAAAATTAAGTTACTTTAGGGATAACAGCGTAATTTTTTTGGAGAGTTCATATTGATAAAAAAGATTGC
>BCSY290-24|Meligramma euchroma|BCSY0290|Episteuc1|Syrphini
AATCTTTATATATTTAATATTTTAATTTTATAGATAACTTTAATTATAATAAAAAAAATATATTTTATTGGGGTGATATTAAAATTTAATTAACTTTTAAAATTTAAATCATTAATTTATGAATAATTGATCCATTTTTAATGATTATAAAATTAAGTTACTTTAGGGATAACAGCGTAATTTTTTTGGAGAGTTCATATTGATAAAAAAGATTGC
>BCSY291-24|Meligramma euchroma|BCSY0291|Episteuc2|Syrphini
AATCTTTATATATTTAATATTTTAATTTTATAGATAACTTTAATTATAATAAAAAAAATATATTTTATTGGGGTGATATTAAAATTTAATTAACTTTTAAAATTTAGATCATTAATTTATGAATAATTGATCCATTTTTAATGATTATAAAATTAAGTTACTTTAGGGATAACAGCGTAATTTTTTTGGAGAGTTCATATTGATAAAAAAGATTGC
>BCSY294-24|Episyrphus balteatus|BCSY0294|Episybal3|Syrphini
AATCTTTATATATTTATTATTTTAATTTTTAAGATTTATTTAATTATAATAAGAAAATATATTTTATTGGGGTGATATTAAAATTTAATTAACTTTTAAAATTAAAAACATTAATTTATGAATAAATGATCCATTTTTAATGATTAAAAAATTAAGTTACTTTAGGGATAACAGCGTAATTTTTTTGGAGAGTTCATATTGATAAAAAAGATTGC
>BCSY295-24|Eristalinus aeneus|BCSY0295|Erisaen1|Eristalini
AATCTTTATATATTATTTATTTTAATTTTGTAGATTAATTTAATTATAATAATATAAATATATTTTATTGGGGTGATATTAAAATTTAAATAACTTTTAAAATTTAAATCATTGATTTATGAATAAATGATCCATTTTTAATGATTAAAAATTTAAGTTACTCTAGGGATAACAGCGTAATTTTTTTGGAGAGTTCATATCGATAAAAAAGATTGC
>BCSY299-24|Eristalinus taeniops|BCSY0299|Eristae|Eristalini
AATCTTTATATATGTTATATTTTAATTTTGTAGATTAATTTAATTATAATATTGATTATATATTTTATTGGGGTGATATTAAAATTTAATTAACTTTTAAAATTTAAATCATTGATTTATGAATAAATGATCCATTTTTAATGATTAAAAATTTAAGTTACTCTAGGGATAACAGCGTAATTTTTTTGGAGAGTTCATATCGATAAAAAAGATTGC
>BCSY306-24|Eristalis intricaria|BCSY0306|Eriintri1|Eristalini
AATCTTTATATATAATATATTTTAATTTTGTAGATTAAGTTAATTATAATATTATTTTTATATTTTATTGGGGTGATATTAAAATTTAAATAACTTTTAAACTTTAAATCATTGATTTATGAATAAATGATCCATTTTTAATGATTAAAAATTTAAGTTACTCTAGGGATAACAGCGTAATTTTTTTGGAGAGTTCATATCGATAAAAAAGATTGC
>BCSY307-24|Eristalis intricaria|BCSY0307|Eriintri2|Eristalini
AATCTTTATATATAATATATTTTAATTTTGTAGATTAAGTTAATTATAATATTATTTTTATATTTTATTGGGGTGATATTAAAATTTAAATAACTTTTAAACTTTAAATCATTGATTTATGAATAAATGATCCATTTTTAATGATTAAAAATTTAAGTTACTCTAGGGATAACAGCGTAATTTTTTTGGAGAGTTCATATCGATAAAAAAGATTGC
>BCSY308-24|Eristalis horticola|BCSY0308|Erilin1|Eristalini
AATCTTTATATATAATATATTTTAATTTTGTAGATTAATTTAATTATAATATTATTTTTATATTTTATTGGGGTGATATTAAAATTTAAATAACTTTTAAACTTTAAATCATTGATTTATGAATAAATGATCCATTTTTAATGATTAAAAATTTAAGTTACTCTAGGGATAACAGCGTAATTTTTTTGGAGAGTTCATATCGATAAAAAAGATTGC
>BCSY311-24|Eristalis pertinax|BCSY0311|Eriper2|Eristalini
AATCTTTATATAAAGTATATTTTAATTTTGTGGATTAATTTAATTATAATATTATTTTTATATTTTATTGGGGTGATATTAAAATTTAAAAAACTTTTAAAGTTTAAATCATTGATTTATGAATAAATGATCCATTTTTAATGATTAAAAATTTAAGTTACTCTAGGGATAACAGCGTAATTTTTTTGGAGAGTTCATATCGATAAAAAAGATTGC
>BCSY313-24|Eristalis similis|BCSY0313|Erisim1|Eristalini
AATCTTTATATAAATTATATTTTAATTTTGTAGATTAATTTAATTATCATATAATATTTATATTTTATTGGGGTGATATTAAAATTTAAAAAACTTTTAAACTTTAAATCATTGATTTATGAATAAATGATCCATTTTTAATGATTAAAAATTTAAGTTACTCTAGGGATAACAGCGTAATTTTTTTGGAGAGTTCATATCGATAAAAAAGATTGC
>BCSY314-24|Eristalis similis|BCSY0314|Erisim2|Eristalini
AATCTTTATATAAATTATATTTTAATTTTGTAGATTAATTTAATTATCATATAATATTTATATTTTATTGGGGTGATATTAAAATTTAAAAAACTTTTAAACTTTAAATCATTGATTTATGAATAAATGATCCATTTTTAATGATTAAAAATTTAAGTTACTCTAGGGATAACAGCGTAATTTTTTTGGAGAGTTCATATCGATAAAAAAGATTGC
>BCSY315-24|Eristalis tenax|BCSY0315|Eriten1|Eristalini
AATCTTTATATTTAATATATTTTAATTTTGTAGATTATTTTAATTATAATATTATTTTTATATTTTATTGGGGTGATATTAAAATTTAAATAACTTTTAAACTTTAAATCATTGATTTATGAATAAATGATCCATTTTTAATGATTAAAAATTTAAGTTACTCTAGGGATAACAGCGTAATTTTTTTGGAGAGTTCATATCGATAAAAAAGATTGC
>BCSY316-24|Eristalis tenax|BCSY0316|Eriten2|Eristalini
AATCTTTATATTTAATATATTTTAATTTTGTAGATTATTTTAATTATAATATTATTTTTATATTTTATTGGGGTGATATTAAAATTTAAATAACTTTTAAACTTTAAATCATTGATTTATGAATAAATGATCCATTTTTAATGATTAAAAATTTAAGTTACTCTAGGGATAACAGCGTAATTTTTTTGGAGAGTTCATATCGATAAAAAAGATTGC
>BCSY318-24|Eumerus flavitarsis|BCSY0318|Eumfla1|Merodontini
AATCTTTATATAATAATATGTTTTAATTTTATAGATTAGTTTAATTATAATATATTATTATATTTTATTGGGGTGATATTAAAATTTAAAAAACTTTTAAAAATTTAAATTCATTGATTTATGAATAATTGATCCATTAATAATGATTAAAAATTTAAGTTACTTTAGGGATAACAGCGTAATTTTTTTGGAGAGTTCATATTGATAAAAAAGATTGC
>BCSY320-24|Eumerus funeralis|BCSY0320|Eumfun1|Merodontini
AATCTTTATATAAAGAAAATTTTAATTTTATAGATTAATTTGATTATAATTTTTATTTATATTTTATTGGGGTGATATTAAAATTTAAAAAACTTTTAAAAATAAAATCATTAATTTATGATTAAATGATCCATTAATAATGATTAAAAATTTAAGTTACTTTAGGGATAACAGCGTAATTTTTTTGGAGAGTTCATATTGATAAAAAAGATTGC
>BCSY322-24|Eumerus grandis|BCSY0322|Eumgra|Merodontini
AATCTTTATATATAAGTTATTTTAATTTTATAGATAAAGTTGATTATAATAATTTTTATGTATTTTATTGGGGTGATATTAAAATTTAAAAAACTTTTAAAAATTAATTCATTAATTTATGAATAATTGATCCATTAATAATGATTAAAAATTTAAGTTACTTTAGGGATAACAGCGTAATTTTTTTGGAGAGTTCATATTGATAAAAAAGATTGC
>BCSY323-24|Eumerus ornatus|BCSY0323|Eumorn1|Merodontini
AATCTTTATATAAAAAGGATATTTTAATTTTATAGATTAATTTAATTATAATTTTTTTTTATATTTTATTGGGGTGATATTAAAATTTAAAGAACTTTTAAAATTTATTTCATTAATTTATGAATGAATGATCCATTAATAATGATTAAAAATTTAAGTTACTTTAGGGATAACAGCGTAATTTTTTTGGAGAGTTCATATTGATAAAAAAGATTGC
>BCSY324-24|Eumerus ornatus|BCSY0324|Eumorn2|Merodontini
AATCTTTATATAAAAAGGATATTTTAATTTTATAGATTAATTTAATTATAATTTTTTTTTATATTTTATTGGGGTGATATTAAAATTTAAAGAACTTTTAAAATTTATTTCATTAATTTATGAATGAATGATCCATTAATAATGATTAAAAATTTAAGTTACTTTAGGGATAACAGCGTAATTTTTTTGGAGAGTTCATATTGATAAAAAAGATTGC
>BCSY325-24|Eumerus ruficornis|BCSY0325|Eumruf1|Merodontini
AATCTTTATATAAAAAAATTTTTAATTTTATAGATTAATTTGATTATAAATTTTATTTATATTTTATTGGGGTGATATTAAAATTTAAAAAACTTTTAAAATTAAAATCATTAATTTATGATTAAATGATCCATTAATAATGATTAAAAATTTAAGTTACTTTAGGGATAACAGCGTAATTTTTTTGGAGAGTTCATATTGATAAAAAAGATTGC
>BCSY326-24|Eumerus ruficornis|BCSY0326|Eumruf2|Merodontini
AATCTTTATATAAAAAAATTTTTAATTTTATAGATTAATTTGATTATAAATTTTATTTATATTTTATTGGGGTGATATTAAAATTTAAAAAACTTTTAAAATTAAAATCATTAATTTATGATTAAATGATCCATTAATAATGATTAAAAATTTAAGTTACTTTAGGGATAACAGCGTAATTTTTTTGGAGAGTTCATATTGATAAAAAAGATTGC
>BCSY327-24|Eumerus sabulonum|BCSY0327|Eumsab|Merodontini
AATCTTTATATATAAATTATTTTAATTTTGTGGATAAATTTGATTATAATAATTTTATGTATTTTATTGGGGTGATATTAAAATTTAAAAAACTTTTAAAAATTAATTCATTAATTTATGAATAATTGATCCATTAATAATGATTAAAAATTTAAGTTACTTTAGGGATAACAGCGTAATTTTTTTGGAGAGTTCATATTGATAAAAAAGATTGC
>BCSY328-24|Eumerus sinuatus|BCSY0328|Eumsin1|Merodontini
AATCTTTATATATAAATTATTTTAATTTTATAGATAAATTTGATTATAATGATTTTTATGTATTTTATTGGGGTGATATTAAAATTTAAAAAACTTTTAAAAATTAATTCATTAATTTATGAATAATTGATCCATTAATAATGATTAAAAATTTAAGTTACTTTAGGGATAACAGCGTAATTTTTTTGGAGAGTTCATATTGATAAAAAAGATTGC
>BCSY329-24|Eumerus sinuatus|BCSY0329|Eumsin2|Merodontini
AATCTTTATATATAAATTATTTTAATTTTATAGATAAATTTGATTATAATGATTTTTATGTATTTTATTGGGGTGATATTAAAATTTAAAAAACTTTTAAAAATTAATTCATTAATTTATGAATAATTGATCCATTAATAATGATTAAAAATTTAAGTTACTTTAGGGATAACAGCGTAATTTTTTTGGAGAGTTCATATTGATAAAAAAGATTGC
>BCSY330-24|Eumerus sogdianus|BCSY0330|Eumsog1|Merodontini
AATCTTTATATAAAGAAAATTTTAATTTTATAGATTAATTTGATTATAATTTTTATTTATATTTTATTGGGGTGATATTAAAATTTAAAAAACTTTTAAAAATAAAATCATTAATTTATGATTAAATGATCCATTAATAATGATTAAAAATTTAAGTTACTTTAGGGATAACAGCGTAATTTTTTTGGAGAGTTCATATTGATAAAAAAGATTGC
>BCSY331-24|Eumerus sogdianus|BCSY0331|Eumsog2|Merodontini
AATCTTTATATAAAGAAAATTTTAATTTTATAGATAAATTTGATTATAATTTTTATTTATATTTTATTGGGGTGATATTAAAATTTAAAAAACTTTTAAAAATAAAATCATTAATTTATGATTAAATGATCCATTAATAATGATTAAAAATTTAAGTTACTTTAGGGATAACAGCGTAATTTTTTTGGAGAGTTCATATTGATAAAAAAGATTGC
>BCSY332-24|Eumerus strigatus|BCSY0332|Eumstr1|Merodontini
AATCTTTATATAAAGAAAATTTTAATTTTATAGATTAATTTGATTATAATTTTTATTTATATTTTATTGGGGTGATATTAAAATTTAAAAAACTTTTAAAAATAAAATCATTAATTTATGATTAAATGATCCATTAATAATGATTAAAAATTTAAGTTACTTTAGGGATAACAGCGTAATTTTTTTGGAGAGTTCATATTGATAAAAAAGATTGC
>BCSY333-24|Eumerus strigatus|BCSY0333|Eumstr2|Merodontini
AATCTTTATATAAAGAAAATTTTAATTTTATAGATTAATTTGATTATAATTTTTATTTATATTTTATTGGGGTGATATTAAAATTTAAAAAACTTTTAAAAATAAAATCATTAATTTATGATTAAATGATCCATTAATAATGATTAAAAATTTAAGTTACTTTAGGGATAACAGCGTAATTTTTTTGGAGAGTTCATATTGATAAAAAAGATTGC
>BCSY334-24|Eumerus tarsalis|BCSY0334|Eumtar1|Merodontini
AATCTTTATATATATAAATTATTTTAATTTTGTGGATAAATTTGATTATAATAATTTTATGTATTTTATTGGGGTGATATTAAAATTTAAAAAACTTTTAAAAATTAATTCATTAATTTATGAATAATTGATCCATTAATAATGATTAAAAATTTAAGTTACTTTAGGGATAACAGCGTAATTTTTTTGGAGAGTTCATATTGATAAAAAAGATTGC
>BCSY335-24|Eumerus tarsalis|BCSY0335|Eumtar2|Merodontini
AATCTTTATATATATAAATTATTTTAATTTTGTGGATAAATTTGATTATAATAATTTTATGTATTTTATTGGGGTGATATTAAAATTTAAAAAACTTTTAAAAATTAATTCATTAATTTATGAATAATTGATCCATTAATAATGATTAAAAATTTAAGTTACTTTAGGGATAACAGCGTAATTTTTTTGGAGAGTTCATATTGATAAAAAAGATTGC
>BCSY337-24|Eumerus tricolor|BCSY0337|Eumtri2|Merodontini
AATCTTTATATATAAATTATTATAATTTTATAGATAAGTTTGATTATAATAATTTTTATATATTTTATTGGGGTGATATTAAAATTTAAAAAACTTTTAAAAATTAATTCATTAATTTATGAATAATTGATCCATTAATAATGATTAAAAATTTAAGTTACTTTAGGGATAACAGCGTAATTTTTTTGGAGAGTTCATATTGATAAAAAAGATTGC
>BCSY339-24|Eumerus amoenus|BCSY0339|Eumamo2|Merodontini
AATCTTTATATAAAGAAAATTTTAATTTTATAGATAAATTTGATTATAATTTTTATTTATATTTTATTGGGGTGATATTAAAATTTAAAAAACTTTTAAAAATAAAATCATTAATTTATGATTAAATGATCCATTAATAATGATTAAAAATTTAAGTTACTTTAGGGATAACAGCGTAATTTTTTTGGAGAGTTCATATTGATAAAAAAGATTGC
>BCSY340-24|Eumerus uncipes|BCSY0340|Eumunc|Merodontini
AATCTTTATATAAAAAAAATTTTAATTTTATAGATTATTTTAATTATAATTTTTATTTATATTTTATTGGGGTGATATTAAAATTTAAAAAACTTTTAAAAATAAAATCATTAATTTATGATTAATTGATCCATTAATAATGATTAAAAATTTAAGTTACTTTAGGGATAACAGCGTAATTTTTTTGGAGAGTTCATATTGATAAAAAAGATTGC
>BCSY341-24|Eumerus vandenberghei|BCSY0341|Eumvan|Merodontini
AATCTTTATATAAAGAAAATTTTAATTTTATAGATTAATTTGATTATAATTTTTATTTATATTTTATTGGGGTGATATTAAAATTTAAAAAACTTTTAAAAATAAAATCATTAATTTATGATTAAATGATCCATTAATAATGATTAAAAATTTAAGTTACTTTAGGGATAACAGCGTAATTTTTTTGGAGAGTTCATATTGATAAAAAAGATTGC
>BCSY342-24|Eupeodes bucculatus|BCSY0342|Eupbuc1|Syrphini
AATCTTTATATATTTATTATTTTAATTTTAAAGATTAATTTAATTATAATAAAAAAATATATTTTATTGGGGTGATATTAAAATTTAATTAACTTTTAAAATTTAAATCATTAATTTATGAATAGTTGATCCATTTTTAATGATTAAAAAATTAAGTTACTTTAGGGATAACAGCGTAATTTTTTTGGAGAGTTCATATTGATAAAAAAGATTGC
>BCSY343-24|Eupeodes bucculatus|BCSY0343|Eupbuc2|Syrphini
AATCTTTATATATTTATTATTTTAATTTTAAAGATTAATTTAATTATAATAAAAAAATATATTTTATTGGGGTGATATTAAAATTTAATTAACTTTTAAAATTTAAATCATTAATTTATGAATAGTTGATCCATTTTTAATGATTAAAAAATTAAGTTACTTTAGGGATAACAGCGTAATTTTTTTGGAGAGTTCATATTGATAAAAAAGATTGC
>BCSY344-24|Eupeodes corollae|BCSY0344|Eupcor1|Syrphini
AATCTTTATATATTTATTATTTTAATTTTAAAGATTAATTTAATTATAATAAAAAAATATATTTTATTGGGGTGATATTAAAATTTAATTAACTTTTAAAATTTAAATCATTAATTTATGAATAGTTGATCCATTTTTAATGATTAAAAAATTAAGTTACTTTAGGGATAACAGCGTAATTTTTTTGGAGAGTTCATATTGATAAAAAAGATTGC
>BCSY345-24|Eupeodes corollae|BCSY0345|Eupcor2|Syrphini
AATCTTTATATATTTATTATTTTAATTTTAAAGATTAATTTAATTATAATGAAAAAATATATTTTATTGGGGTGATATTAAAATTTAATTAACTTTTAAAATTTAAATCATTAATTTATGAATAGTTGATCCATTTTTAATGATTAAAAAATTAAGTTACTTTAGGGATAACAGCGTAATTTTTTTGGAGAGTTCATATTGATAAAAAAGATTGC
>BCSY346-24|Eupeodes flaviceps|BCSY0346|Eupfla1|Syrphini
AATCTTTATATATTTATTATTTTAATTTTAAAGATTAATTTAATTATAATAAAAAAATATATTTTATTGGGGTGATATTAAAATTTAATTAACTTTTAAAATTTAAATCATTAATTTATGAATAGTTGATCCATTTTTAATGATTAAAAAATTAAGTTACTTTAGGGATAACAGCGTAATTTTTTTGGAGAGTTCATATTGATAAAAAAGATTGC
>BCSY347-24|Eupeodes flaviceps|BCSY0347|Eupfla2|Syrphini
AATCTTTATATATTTATTATTTTAATTTTAAAGATTAATTTAATTATAATAAAAAAATATATTTTATTGGGGTGATATTAAAATTTAATTAACTTTTAAAATTTAAATCATTAATTTATGAATAGTTGATCCATTTTTAATGATTAAAAAATTAAGTTACTTTAGGGATAACAGCGTAATTTTTTTGGAGAGTTCATATTGATAAAAAAGATTGC
>BCSY348-24|Eupeodes latifasciatus|BCSY0348|Euplat1|Syrphini
AATCTTTATATATTTATTATTTTAATTTTAAAGATTAATTTAATTATAATAAAAAAGTATATTTTATTGGGGTGATATTAAAATTTAATTAACTTTTAAAATTTAAGTCATTAATTTATGAATAGTTGATCCATTTTTAATGATTAAAAAATTAAGTTACTTTAGGGATAACAGCGTAATTTTTTTGGAGAGTTCATATTGATAAAAAAGATTGC
>BCSY350-24|Eupeodes lucasi|BCSY0350|Eupluc1|Syrphini
AATCTTTATATATTTATTATTTTAATTTTAAAGATTAATTTAATTATAATGAAAAAATATATTTTATTGGGGTGATATTAAAATTTAATTAACTTTTAAAATTTAAATCATTAATTTATGAATAGTTGATCCATTTTTAATGATTAAAAAATTAAGTTACTTTAGGGATAACAGCGTAATTTTTTTGGAGAGTTCATATTGATAAAAAAGATTGC
>BCSY351-24|Eupeodes lucasi|BCSY0351|Eupluc2|Syrphini
AATCTTTATATATTTATTATTTTAATTTTAAAGATTAATTTAATTATAATGAAAAAATATATTTTATTGGGGTGATATTAAAATTTAATTAACTTTTAAAATTTAAATCATTAATTTATGAATAGTTGATCCATTTTTAATGATTAAAAAATTAAGTTACTTTAGGGATAACAGCGTAATTTTTTTGGAGAGTTCATATTGATAAAAAAGATTGC
>BCSY352-24|Eupeodes luniger|BCSY0352|Euplun1|Syrphini
AATCTTTATATATTTATTATTTTAATTTTAAAGATTAATTTAATTATAATAAAAAAATATATTTTATTGGGGTGATATTAAAATTTAATTAACTTTTAAAATTTAAATCATTAATTTATGAATAGTTGATCCATTTTTAATGATTAAAAAATTAAGTTACTTTAGGGATAACAGCGTAATTTTTTTGGAGAGTTCATATTGATAAAAAAGATTGC
>BCSY353-24|Eupeodes luniger|BCSY0353|Euplun2|Syrphini
AATCTTTATATATTTATTATTTTAATTTTAAAGATTAATTTAATTATAATGAAAAAATATATTTTATTGGGGTGATATTAAAATTTAATTAACTTTTAAAATTTAAATCATTAATTTATGAATAGTTGATCCATTTTTAATGATTAAAAAATTAAGTTACTTTAGGGATAACAGCGTAATTTTTTTGGAGAGTTCATATTGATAAAAAAGATTGC
>BCSY354-24|Eupeodes nielseni|BCSY0354|Eupnie1|Syrphini
AATCTTTATATATTTATTATTTTAATTTTAAAGATTAATTTAATTATAATAAAAAAATATATTTTATTGGGGTGATATTAAAATTTAATTAACTTTTAAAATTTAAATCATTAATTTATGAATAGTTGATCCATTTTTAATGATTAAAAAATTAAGTTACTTTAGGGATAACAGCGTAATTTTTTTGGAGAGTTCATATTGATAAAAAAGATTGC
>BCSY355-24|Eupeodes nielseni|BCSY0355|Eupnie2|Syrphini
AATCTTTATATATTTATTATTTTAATTTTAAAGATTAATTTAATTATAATAAAAAAATATATTTTATTGGGGTGATATTAAAATTTAATTAACTTTTAAAATTTAAATCATTAATTTATGAATAGTTGATCCATTTTTAATGATTAAAAAATTAAGTTACTTTAGGGATAACAGCGTAATTTTTTTGGAGAGTTCATATTGATAAAAAAGATTGC
>BCSY356-24|Eupeodes nitens|BCSY0356|Eupnit1|Syrphini
AATCTTTATATATTTATTATTTTAATTTTAAAGATTAATTTAATTATAATAAAAAAGTATATTTTATTGGGGTGATATTAAAATTTAATTAACTTTTAAAATTTAAGTCATTAATTTATGAATAGTTGATCCATTTTTAATGATTAAAAAATTAAGTTACTTTAGGGATAACAGCGTAATTTTTTTGGAGAGTTCATATTGATAAAAAAGATTGC
>BCSY357-24|Eupeodes nitens|BCSY0357|Eupnit2|Syrphini
AATCTTTATATATTTATTATTTTAATTTTAAAGATTTATTTAATTATAATAAAAAAGTATATTTTATTGGGGTGATATTAAAATTTAAATAACTTTTAAAACTTAAATCATTAATTTATGAATAATTGATCCATTTTTAATGATTAAAAAATTAAGTTACTTTAGGGATAACAGCGTAATTTTTTTGGAGAGTTCATATTGATAAAAAAGATTGC
>BCSY358-24|Eupeodes tirolensis|BCSY0358|Euptir1|Syrphini
AATCTTTATATATTTATTATTTTAATTTTAAAGATTAATTTAATTATAATAAAAAAATATATTTTATTGGGGTGATATTAAAATTTAATTAACTTTTAAAATTTAAATCATTAATTTATGAATAGTTGATCCATTTTTAATGATTAAAAAATTAAGTTACTTTAGGGATAACAGCGTAATTTTTTTGGAGAGTTCATATTGATAAAAAAGATTGC
>BCSY359-24|Eupeodes tirolensis|BCSY0359|Euptir2|Syrphini
AATCTTTATATATTTATTATTTTAATTTTAAAGATTAATTTAATTATAATGAAAAAATATATTTTATTGGGGTGATATTAAAATTTAATTAACTTTTAAAATTTAAATCATTAATTTATGAATAGTTGATCCATTTTTAATGATTAAAAAATTAAGTTACTTTAGGGATAACAGCGTAATTTTTTTGGAGAGTTCATATTGATAAAAAAGATTGC
>BCSY360-24|Ferdinandea aurea|BCSY0360|Feraur1|Rhingiini
AATCTTTATATTTATTTTATTTTAATTTTTTAGATTAATTTAATTATTATAGTAATAAAATATTTTATTGGGGTGATAGTAAAATTTAATTAACTTTTAAATTTAAAATCATAGATTTATGAATAATTGATCCATTTTTAATGATTAAAAAATTAAGTTACTTTAGGGATAACAGCGTAATTTTTTTGGAGAGTTCATATTGATAAAAAAGATTGC
>BCSY361-24|Ferdinandea aurea|BCSY0361|Feraur2|Rhingiini
AATCTTTATATTTATTTTATTTTAATTTTTTAGATTAATTTAATTATTATAGTAATAAAATATTTTATTGGGGTGATAGTAAAATTTAATTAACTTTTAAATTTAAAATCATAGATTTATGAATAATTGATCCATTTTTAATGATTAAAAAATTAAGTTACTTTAGGGATAACAGCGTAATTTTTTTGGAGAGTTCATATTGATAAAAAAGATTGC
>BCSY362-24|Ferdinandea cuprea|BCSY0362|Fercup1|Rhingiini
AATCTTTATATTTATTTTATTTTAATTTTTAAGATTAAGTTAGTTATTATAATAATATAATATTTTATTGGGGTGATAGTAAAATTTAATTAACTTTTAAATGTTAAAGTCATAGATTTATGAATAATTGATCCATTTTTAATGATTAAAAAATTAAGTTACTTTAGGGATAACAGCGTAATTTTTTTGGAGAGTTCATATTGATAAAAAAGATTGC
>BCSY363-24|Ferdinandea cuprea|BCSY0363|Fercup2|Rhingiini
AATCTTTATATTTATTTTATTTTAATTTTTAAGATTAAGTTAGTTATTATAATAATATAATATTTTATTGGGGTGATAGTAAAATTTAATTAACTTTTAAATGTTAAAGTCATAGATTTATGAATAATTGATCCATTTTTAATGATTAAAAAATTAAGTTACTTTAGGGATAACAGCGTAATTTTTTTGGAGAGTTCATATTGATAAAAAAGATTGC
>BCSY364-24|Ferdinandea ruficornis|BCSY0364|Ferruf1|Rhingiini
AATCTTTATATTTATTTTATTTTAATTTTAAAGATTAAGTTAATTATTATAATAATAAAATATTTTATTGGGGTGATAGTAAAATTTAATTAACTTTTAAATTTAAAGTCATAGATTTATGAATAATTGATCCATTTTTAATGATTAAAAAATTAAGTTACTTTAGGGATAACAGCGTAATTTTTTTGGAGAGTTCATATTGATAAAAAAGATTGC
>BCSY368-24|Helophilus pendulus|BCSY0368|Helpen2|Eristalini
AATCTTTATATATTGTATATTTTAATTTTGTAGATTAATTTAATTATAATATTATTAATATATTTTATTGGGGTGATATTAAAATTTAAAAAACTTTTAAACTTTAAATCATTGATTTATGAATAAATGATCCATTTTTAATGATTAGAAATTTAAGTTACTCTAGGGATAACAGCGTAATTTTTTTGGAGAGTTCATATCGATAAAAAAGATTGC
>BCSY371-24|Claussenia hispanica|BCSY0371|Herhis|
AATCTTTATATAATTATTAATTTTAATTATATAGATTAATTTTATTATAATTAATAATTATATTTTATTGGGGTGATATTAAAATTTATATAACTTTTAAAATTAAAAACATTAATTTATGAATAAATGATCCATTTTTAATGATTAAAAAATTAAGTTACTTTAGGGATAACAGCGTAATTTTTTTGGAGAGTTCATATTGATAAAAAAGATTGC
>BCSY372-24|Neocnemodon pubescens|BCSY0372|Herpub1|
AATCTTTATATAATTTAATTAATTTAATTTTATAGATTAATTTAATTATAATAATTAATTATATTTTATTGGGGTGATATTAAAATTAAAATAACTTTTAAAATTAAAAACATTAATTTATGAATAAATGATCCATTTTTAATGATTAAAAAATTAAGTTACTTTAGGGATAACAGCGTAATTTTTTTGGAGAGTTCATATTGATAAAAAAGATTGC
>BCSY373-24|Neocnemodon pubescens|BCSY0373|Herpub2|
AATCTTTATATAATTTAATTAATTTAATTTTATAGATTAATTTAATTATAATAATTAATTATATTTTATTGGGGTGATATTAAAATTAAAATAACTTTTAAAATTAAAAACATTAATTTATGAATAAATGATCCATTTTTAATGATTAAAAAATTAAGTTACTTTAGGGATAACAGCGTAATTTTTTTGGAGAGTTCATATTGATAAAAAAGATTGC
>BCSY375-24|Neocnemodon vitripennis|BCSY0375|Hervit2|
AATCTTTATATAATTTAGTTAATTTAATTTTATAGATTAATTTAATTATAATAATTAATTATATTTTATTGGGGTGATATTAAAATTAAAATAACTTTTAAAATTAAAAACATTAATTTATGAATAAATGATCCATTTTTAATGATTAAAAAATTAAGTTACTTTAGGGATAACAGCGTAATTTTTTTGGAGAGTTCATATTGATAAAAAAGATTGC
>BCSY377-24|Neocnemodon brevidens|BCSY0377|Herbre2|
AATCTTTATATAATTTAATTAATTTAATTTTATAGATTAATTTAGTTATAATAATTAATTATATTTTATTGGGGTGATATTAAAATTTAAATAACTTTTAAAATTTAAAACATTAATTTATGAATAAATGATCCATTTTTAATGATTAAAAAATTAAGTTACTTTAGGGATAACAGCGTAATTTTTTTAGAGAGTTCATATTGATAAAAAAGATTGC
>BCSY378-24|Heringia heringi|BCSY0378|Herher1|
AATCTTTATATAATTATTTATTTTAATTTAATAGATTACTTTAATTATAATAAATAATTATATTTTATTGGGGTGATATTAAAATTTAAATAACTTTTAAAATAAAAAACATTAATTTATGAATAAATGATCCATTATTAATGATTAAAAAATTAAGTTACTTTAGGGATAACAGCGTAATTTTTTTGGAGAGTTCATATTGATAAAAAAGATTGC
>BCSY379-24|Heringia heringi|BCSY0379|Herher2|
AATCTTTATATAATTATTTATTTTAATTTAATAGATTACTTTAATTATAATAAATAATTATATTTTATTGGGGTGATATTAAAATTTAAATAACTTTTAAAATAAAAAACATTAATTTATGAATAAATGATCCATTATTAATGATTAAAAAATTAAGTTACTTTAGGGATAACAGCGTAATTTTTTTGGAGAGTTCATATTGATAAAAAAGATTGC
>BCSY380-24|Lapposyrphus lapponicus|BCSY0380|Laplap1|Syrphini
AATCTTTATATATTTATTATTTTAATTTTAAAGATTATTTTAATTATAATAAAAAAATATATTTTATTGGGGTGATATTAAAATTTAAATAACTTTTAAAATTTAAACCATTAATTTATGAATAATTGATCCATTTTTAATGATTATAAAATTAAGTTACTTTAGGGATAACAGCGTAATTTTTTTGGAGAGTTCATATTGATAAAAAAGATTGC
>BCSY381-24|Lapposyrphus lapponicus|BCSY0381|Laplap2|Syrphini
AATCTTTATATATTTATTATTTTAATTTTAAAGATTATTTTAATTATAATAAAAAAATATATTTTATTGGGGTGATATTAAAATTTAAATAACTTTTAAAATTTAAACCATTAATTTATGAATAATTGATCCATTTTTAATGATTATAAAATTAAGTTACTTTAGGGATAACAGCGTAATTTTTTTGGAGAGTTCATATTGATAAAAAAGATTGC
>BCSY382-24|Lejogaster metallina|BCSY0382|Lejogmet1|Brachyopini
AATCTTTATATATTTTTTTATTTTAATTTTATAGATATTTTTAATTATTATAAAAAAATATATTTTATTGGGGTGATAATAAAATTTAATAAACTTTTATTTTTAAATTCATTGATTTATGAATAATTGATCCATTTTTAATGATTATAAATTTAAGTTACTTTAGGGATAACAGCGTAATTTTTTTGGAGAGTTCATATTGATAAAAAAGATTGC
>BCSY383-24|Lejogaster metallina|BCSY0383|Lejogmet2|Brachyopini
AATCTTTATATATTTTTTTATTTTAATTTTATAGATATTTTTAATTATTATAAAAAAATATATTTTATTGGGGTGATAATAAAATTTAATAAACTTTTATTTTTAAATTCATTGATTTATGAATAATTGATCCATTTTTAATGATTATAAATTTAAGTTACTTTAGGGATAACAGCGTAATTTTTTTGGAGAGTTCATATTGATAAAAAAGATTGC
>BCSY384-24|Lejota ruficornis|BCSY0384|Lejotruf1|Milesiini
AATCTTTATATATATTTTATTTTAATTTTATAGATTTTTTTAATTATTATAATATTAATATATTTTATTGGGGTGATAGTAAAATTTAATTAACTTTTAAAATTTAAATCATTTATGTATGATTAATTGATCCATTTTTAATGATTAAAAAATTAAGTTACTTTAGGGATAACAGCGTAATTTTTTTGGAGAGTTCATATTGATAAAAAAGATTGC
>BCSY385-24|Lejota ruficornis|BCSY0385|Lejotruf2|Milesiini
AATCTTTATATATATTTTATTTTAATTTTATAGATTTTTTTAATTATTATAATATTAATATATTTTATTGGGGTGATAGTAAAATTTAATTAACTTTTAAAATTTAAATCATTTATGTATGATTAATTGATCCATTTTTAATGATTAAAAAATTAAGTTACTTTAGGGATAACAGCGTAATTTTTTTGGAGAGTTCATATTGATAAAAAAGATTGC
>BCSY386-24|Leucozona glaucia|BCSY0386|Leugla1|Syrphini
AATCTTTATATATTTATTATTTTAATTTTAAAGATAATTTTAATTATAATAAAAGAATATATTTTATTGGGGTGATATTAAAATTTAAATAACTTTTAAACTTTAAATCATTAATTTATGAATAATTGATCCATTTTTAATGATTATAAAATTAAGTTACTTTAGGGATAACAGCGTAATTTTTTTGGAGAGTTCATATTGATAAAAAAGATTGC
>BCSY387-24|Leucozona glaucia|BCSY0387|Leugla2|Syrphini
AATCTTTATATATTTATTATTTTAATTTTAAAGATAATTTTAATTATAATAAAAGAATATATTTTATTGGGGTGATATTAAAATTTAAATAACTTTTAAACTTTAAATCATTAATTTATGAATAATTGATCCATTTTTAATGATTATAAAATTAAGTTACTTTAGGGATAACAGCGTAATTTTTTTGGAGAGTTCATATTGATAAAAAAGATTGC
>BCSY388-24|Leucozona laternaria|BCSY0388|Leulat1|Syrphini
AATCTTTATATATTTATTATTTTAATTTTAAAGATAATTTTAATTATAATAAAAAAATATATTTTATTGGGGTGATATTAAAATTTAATTAACTTTTAAACTTTAAATCATTAATTTATGAATAATTGATCCATTTTTAATGATTATAAAATTAAGTTACTTTAGGGATAACAGCGTAATTTTTTTGGAGAGTTCATATTGATAAAAAAGATTGC
>BCSY389-24|Leucozona laternaria|BCSY0389|Leulat2|Syrphini
AATCTTTATATATTTATTATTTTAATTTTAAAGATAATTTTAATTATAATAAAAAAATATATTTTATTGGGGTGATATTAAAATTTAATTAACTTTTAAACTTTAAATCATTAATTTATGAATAATTGATCCATTTTTAATGATTATAAAATTAAGTTACTTTAGGGATAACAGCGTAATTTTTTTGGAGAGTTCATATTGATAAAAAAGATTGC
>BCSY390-24|Leucozona lucorum|BCSY0390|Leuluc1|Syrphini
AATCTTTATATATTTATTATTTTAATTTTAAAGATAATTTTAATTATAATAAAAAAATATATTTTATTGGGGTGATAGTAAAATTTAATTAACTTTTAAGTTTAAAATCATTAATTTATGAATAATTGATCCATTTTTAATGATTATAAAATTAAGTTACTTTAGGGATAACAGCGTAATTTTTTTGGAGAGTTCATATTGATAAAAAAGATTGC
>BCSY391-24|Leucozona lucorum|BCSY0391|Leuluc2|Syrphini
AATCTTTATATATTTATTATTTTAATTTTAAAGATAATTTTAATTATAATAAAAAAATATATTTTATTGGGGTGATAGTAAAATTTAATTAACTTTTAAGTTTAAAATCATTAATTTATGAATAATTGATCCATTTTTAATGATTATAAAATTAAGTTACTTTAGGGATAACAGCGTAATTTTTTTGGAGAGTTCATATTGATAAAAAAGATTGC
>BCSY392-24|Mallota cimbiciformis|BCSY0392|Malcim1|Eristalini
AATCTTTATATATATAATATTTTAATTTTGTAGATAATTTTAATTATAATATTATTATTATATTTTATTGGGGTGATATTAAAATTTAAATAACTTTTAAGTTTAAAATCATTAATTTATGAAAAATTGATCCATTTTTAGTGATTAAAAATTTAAGTTACTCTAGGGATAACAGCGTAATTTTTTTGGAGAGTTCATATCGATAAAAAAGATTGC
>BCSY394-24|Megasyrphus erraticus|BCSY0394|Megerr1|Syrphini
AATCTTTATATATTTATTATTTTAATTTTATAGATTCATTTAGTTATAATATGATAATATATTTTATTGGGGTGATATTAAAATTTAATAAACTTTTAAAATTTAAATCATTGATTTATGAATAATTGATCCATTTTTAATGATTATAAAATTAAGTTACTTTAGGGATAACAGCGTAATTTTCTTGGAGAGTTCATATTTATAAGAAAGATTGC
>BCSY395-24|Megasyrphus erraticus|BCSY0395|Megerr2|Syrphini
AATCTTTATATATTTATTATTTTAATTTTATAGATTCATTTAGTTATAATATGATAATATATTTTATTGGGGTGATATTAAAATTTAATAAACTTTTAAAATTTAAATCATTGATTTATGAATAATTGATCCATTTTTAATGATTATAAAATTAAGTTACTTTAGGGATAACAGCGTAATTTTCTTGGAGAGTTCATATTTATAAGAAAGATTGC
>BCSY396-24|Melangyna barbifrons|BCSY0396|Melangbar1|Syrphini
AATCTTTATATATTTATTATTTTAATTTTTAAGATTCATTTAATTATAATAAAAAAATATATTTTATTGGGGTGATATTAAAATTTAATTAACTTTTAAAATTTAAATCATTAATTTATGAATAATTGATCCATTTTTAATGATTATAAATTTAAGTTACTTTAGGGATAACAGCGTAATTTTTTTGGAGAGTTCATATTGATAAAAAAGATTGC
>BCSY397-24|Melangyna barbifrons|BCSY0397|Melangbar2|Syrphini
AATCTTTATATATTTATTATTTTAATTTTTAAGATTCATTTAATTATAATAAAAAAATATATTTTATTGGGGTGATATTAAAATTTAATTAACTTTTAAAATTTAAATCATTAATTTATGAATAATTGATCCATTTTTAATGATTATAAATTTAAGTTACTTTAGGGATAACAGCGTAATTTTTTTGGAGAGTTCATATTGATAAAAAAGATTGC
>BCSY399-24|Melangyna lasiophthalma|BCSY0399|Melanglas1|Syrphini
AATCTTTATATATTTATTATTTTAATTTTAAAGATTAATTTAATTATAATAAAAAAATATATTTTATTGGGGTGATATTAAAATTTAATTAACTTTTAAAATTTAAATCATTAATTTATGAATAATTGATCCATTTTTAATGATTATAAAATTAAGTTACTTTAGGGATAACAGCGTAATTTTTTTGGAGAGTTCATATTGATAAAAAAGATTGC
>BCSY400-24|Melangyna lasiophthalma|BCSY0400|Melanglas2|Syrphini
AATCTTTATATATTTATTATTTTAATTTTAAAGATTAATTTAATTATAATAAAAAAATATATTTTATTGGGGTGATATTAAAATTTAATTAACTTTTAAAATTTAAATCATTAATTTATGAATAATTGATCCATTTTTAATGATTATAAAATTAAGTTACTTTAGGGATAACAGCGTAATTTTTTTGGAGAGTTCATATTGATAAAAAAGATTGC
>BCSY401-24|Melangyna quadrimaculata|BCSY0401|Melangqua|Syrphini
AATCTTTATATATTTATTATTTTAATTTTAAAGATTAATTTAATTATAATAAAAAAATATATTTTATTGGGGTGATATTAAAATTTAATTAACTTTTAAAATTTAAATCATTAATTTATGAATAATTGATCCATTTTTAATGATTATAAAATTAAGTTACTTTAGGGATAACAGCGTAATTTTTTTGGAGAGTTCATATTGATAAAAAAGATTGC
>BCSY402-24|Melanogaster hirtella|BCSY0402|Melanoghir1|Brachyopini
AATCTTTATATATTGTTTATATTTTAATTTTATAGATAATTTTAATTATAATTAAATTGTATATTTTATTGGGGTGATAGTAAAATTTAATTAACTTTTAATTTTAAAATCATTGATTTATGAATTATTGATCCATTTTTAGTGATTATAAATTTAAGTTACTTTAGGGATAACAGCGTAATTTTTTTGGAGAGTTCATATTGATAAAAAAGATTGC
>BCSY403-24|Melanogaster hirtella|BCSY0403|Melanoghir2|Brachyopini
AATCTTTATATATTGTTTATATTTTAATTTTATAGATAATTTTAATTATAATTAAATTGTATATTTTATTGGGGTGATAGTAAAATTTAATTAACTTTTAATTTTAAAATCATTGATTTATGAATTATTGATCCATTTTTAGTGATTATAAATTTAAGTTACTTTAGGGATAACAGCGTAATTTTTTTGGAGAGTTCATATTGATAAAAAAGATTGC
>BCSY404-24|Melanogaster nuda|BCSY0404|Melanognud|Brachyopini
AATCTTTATATATTATTTATATTTTAATTTTATAGATAATTTTAATTATAATAAAATTGTATATTTTATTGGGGTGATAGTAAAATTTAATTAACTTTTAATATTTAAATCATTGATTTATGAATTATTGATCCATTTTTAATGATTATAAATTTAAGTTACTTTAGGGATAACAGCGTAATTTTTTTGGAGAGTTCATATTGATAAAAAAGATTGC
>BCSY405-24|Melanostoma certum|BCSY0405|Melanosdub1|Melanostomini
AATCTTTATATACTTATTAATTTTAATTTTAAAGATTTTTTTAATTATAATAAATAAATATATTTTATTGGGGTGATATTAAAATTTAATTAACTTTTAAACATTTAAATCATTAATTTATGAATAATTGATCCAATTATATTGATTAAAAATTTAAGTTACTTTAGGGATAACAGCGTAATTTTTTTGGAGAGTTCATATTGATAAAAAAGATTGC
>BCSY406-24|Melanostoma certum|BCSY0406|Melanosdub2|Melanostomini
AATCTTTATATACTTATTAATTTTAATTTTAAAGATTTTTTTAATTATAATAAATAAATATATTTTATTGGGGTGATATTAAAATTTAATTAACTTTTAAACATTTAAATCATTAATTTATGAATAATTGATCCAATTATATTGATTAAAAATTTAAGTTACTTTAGGGATAACAGCGTAATTTTTTTGGAGAGTTCATATTGATAAAAAAGATTGC
>BCSY410-24|Melanostoma scalare|BCSY0410|Melanossca2|Melanostomini
AATCTTTATATATTTATTAATTTTAATTTTAAAGATTTTTTTAATTATAATAAATAAATATATTTTATTGGGGTGATATTAAAATTTAATTAACTTTTAAATATTTAAATCATTAATTTATGAATAATTGATCCAATTATATTGATTAAAAATTTAAGTTACTTTAGGGATAACAGCGTAATTTTTTTGGAGAGTTCATATTGATAAAAAAGATTGC
>BCSY413-24|Meligramma cincta|BCSY0413|Meligcinc1|Syrphini
AATCTTTATATATTTATTATTTTAATTTTAAAGATTATTTTATTTATTATAAAAAAATATATTTTATTGGGGTGATATTAAAATTTAATTAACTTTTAAAATTTAAATCATTAATTTATGAATAATTGATCCATTTTTAATGATTATAAAATTAAGTTACTTTAGGGATAACAGCGTAATTTTTTTGGAGAGTTCATATTGATAAAAAAGATTGC
>BCSY414-24|Meligramma cincta|BCSY0414|Meligcinc2|Syrphini
AATCTTTATATATTTATTATTTTAATTTTAAAGATTATTTTATTTATTATAAAAAAATATATTTTATTGGGGTGATATTAAAATTTAATTAACTTTTAAAATTTAAATCATTAATTTATGAATAATTGATCCATTTTTAATGATTATAAAATTAAGTTACTTTAGGGATAACAGCGTAATTTTTTTGGAGAGTTCATATTGATAAAAAAGATTGC
>BCSY416-24|Meligramma cingulata|BCSY0416|Meligcing2|Syrphini
AATCTTTATATATTTATTATTTTAATTTTTAAGATTTATTTAATTATAATAAAAAAATATATTTTATTGGGGTGATATTAAAATTTAATTAACTTTTAAAATTTAAATCATTAATTTATGAATAATTGATCCATTTTTAATGATTAAAAAATTAAGTTACTTTAGGGATAACAGCGTAATTTTTTTGGAGAGTTCATATTGATAAAAAAGATTGC
>BCSY417-24|Meliscaeva auricollis|BCSY0417|Melisaur1|Syrphini
AATCTTTATATATTTATTATTTTAATTTTTAAGATTTATTTAATTATAATAAAAAAATATATTTTATTGGGGTGATATTAAAATTTAATTAACTTTTAAAATTTAAAACATTAATTTATGAATAATTGATCCATTTTTAATGATTAAAAAATTAAGTTACTTTAGGGATAACAGCGTAATTTTTTTGGAGAGTTCATATTGATAAAAAAGATTGC
>BCSY418-24|Meliscaeva auricollis|BCSY0418|Melisaur2|Syrphini
AATCTTTATATATTTATTATTTTAATTTTTAAGATTTATTTAATTATAATAAAAAAATATATTTTATTGGGGTGATATTAAAATTTAATTAACTTTTAAAATTTAAAACATTAATTTATGAATAATTGATCCATTTTTAATGATTAAAAAATTAAGTTACTTTAGGGATAACAGCGTAATTTTTTTGGAGAGTTCATATTGATAAAAAAGATTGC
>BCSY419-24|Meliscaeva cinctella|BCSY0419|Meliscin1|Syrphini
AATCTTTATATATTTATTATTTTAATTTTTAAGATTTGTTTAATTATAATAAAAAAATATATTTTATTGGGGTGATATTAAAATTTAATTAACTTTTAAAATTTAAAACATTAATTTATGAATAATTGATCCATTTTTAATGATTAAAAATTTAAGTTACTTTAGGGATAACAGCGTAATTTTTTTGGAGAGTTCATATTGATAAAAAAGATTGC
>BCSY420-24|Meliscaeva cinctella|BCSY0420|Meliscin2|Syrphini
AATCTTTATATATTTATTATTTTAATTTTTAAGATTTGTTTAATTATAATAAAAAAATATATTTTATTGGGGTGATATTAAAATTTAATTAACTTTTAAAATTTAAAACATTAATTTATGAATAATTGATCCATTTTTAATGATTAAAAATTTAAGTTACTTTAGGGATAACAGCGTAATTTTTTTGGAGAGTTCATATTGATAAAAAAGATTGC
>BCSY421-24|Mesembrius peregrinus|BCSY0421|Mesper|Eristalini
AATCTTTATATATTGTAAATTTTAATTTTGTAGATTTTTTTAATTATAATTTTATTAATATATTTTATTGGGGTGATATTAAAATTTAAAAAACTTTTAAAATTTAAATCATTGATTTATGAATAAATGATCCATTTTTAGTGATTAAAAATTTAAGTTACTCTAGGGATAACAGCGTAATTTTTTTGGAGAGTTCATATCGATAAAAAAGATTGC
>BCSY423-24|Microdon analis|BCSY0423|Micana2|Microdontini
AATCTTTATATTATTTTGTTATAAATTTATTTAGATGTTTTTATTTATATAATTAATTAATATTTTATTGGGGTGATATTAAAATTTGTAAAACTTTTAATTATTTTATTACATTGATTTTTGATTTTTTTGATCCAAAATTTTTGATTATAAAATTAAGTTACTTTAGGGATAACAGCGTAATTTTTTTGGAGAGTTCTTATTGATAAAAAAGATTGC
>BCSY424-24|Microdon miki|BCSY0424|Micmik|Microdontini
AATCTTTATATTATTTTGTTATAAATTTATTTAGATGTTTTTATTTATATAATTAATTAATATTTTATTGGGGTGATATTAAAATTTGTAAAATTTTTAATTATTTTATTACATTGATTTTTGATTTTTTTGATCCAAAATTTTTGATTATAAAATTAAGTTACTTTAGGGATAACAGCGTAATTTTTTTGGAGAGTTCTTATTGATAAAAAAGATTGC
>BCSY425-24|Microdon mutabilis|BCSY0425|Micmut1|Microdontini
AATCTTTATATTATTTTGTTATTAATTTATTTAGATATTTTTATTTATATTATAAACTAATATTTTATTGGGGTGATATTAAAATTTATAAAACTTTTAATTTTTTATATTACATTAATGTATGATTTTATTTGATCTAAAATTTTTGATTAAAAAATTAAGTTACTTTAGGGATAACAGCGTAATTTTTTTGGAGAGTTCTTATTGATAAAAGAGATTGC
>BCSY427-24|Milesia crabroniformis|BCSY0427|Milcra1|Milesiini
AATCTTTATATATATAAATTATTTTAATTTTATAGATAAATTAAGTTATAACAATTTAATATATTTTATTGGGGTGATAGTAAAATTTAATAAACTTTTAAAATTTATATCATTGATTTATGAATAAATGATCCATTTTTAGTGATTATAAGATTAAGTTACTTTAGGGATAACAGCGTAATTTTTTTGGAGAGTTCATATTGATAAAAAAGATTGC
>BCSY428-24|Milesia crabroniformis|BCSY0428|Milcra2|Milesiini
AATCTTTATATATATAAATTATTTTAATTTTATAGATAAATTAAGTTATAACAATTTAATATATTTTATTGGGGTGATAGTAAAATTTAATAAACTTTTAAAATTTATATCATTGATTTATGAATAAATGATCCATTTTTAGTGATTATAAGATTAAGTTACTTTAGGGATAACAGCGTAATTTTTTTGGAGAGTTCATATTGATAAAAAAGATTGC
>BCSY433-24|Myolepta dubia|BCSY0433|Myodub2|Brachyopini
AATCTTTATATTTATTTATTATTTATTTTTTTAGAAGTATTTATTTATATAATAGATTAAATATTTTATTGGGGTGATATTAAAATTTAAAAAACTTTTAAAATTTTTTTTCATTGATTTATGAATTATTGATCCATTTTTAATGATTATAAAATTAAGTTACTTTAGGGATAACAGCGTAATTTTTTTGGAAAGTTCATATTGATAAAAAAGATTGC
>BCSY434-24|Myolepta nigritarsis|BCSY0434|Myonig|Brachyopini
TATCTTTATATTTATTTATTATTTTATTTATATGATAAATTAAATATTTTATTGGGGTGATATTAAAATTTAATAAACTTTTAAAATTTATTTTCATTGATTTATGAATTATTGATCCATTTTTAATGATTATAAAATTAAGTTACTTTAGGGATAACAGCGTAATTTTTTTGGAAAGTTCATATTGATAAAAAAGATTGC
>BCSY435-24|Myolepta potens|BCSY0435|Myopot1|Brachyopini
AATCTTTATATTTATTTATTATTTTATTTTTTTAGAAGTATTTATTTATATAATAAATTAAATATTTTATTGGGGTGATATTAAAATTTAATAAACTTTTAAAATTTTTTTTCATTGATTTATGAATTATTGATCCATTTTTAATGATTATAAAATTAAGTTACTTTAGGGATAACAGCGTAATTTTTTTGGAAAGTTCATATTGATAAAAAAGATTGC
>BCSY436-24|Myolepta potens|BCSY0436|Myopot2|Brachyopini
AATCTTTATATTTATTTATTATTTTATTTTTTTAGAAGTATTTATTTATATAATAAATTAAATATTTTATTGGGGTGATATTAAAATTTAATAAACTTTTAAAATTTTTTTTTCATTGATTTATGAATTATTGATCCATTTTTAATGATTATAAAATTAAGTTACTTTAGGGATAACAGCGTAATTTTTTTGGAAAGTTCATATTGATAAAAAAGATTGC
>BCSY440-24|Neoascia annexa|BCSY0440|Neoann2|Brachyopini
AATCTTTATATTTTTATATATTATTATTATTTAGATAAATTTAATAATAATATATGAAAATATTTTATTGGGGTGATATTAAAATTTAATAAACTTTTAAAATTTATAACATTAATTTATGAATAATTGATCCATTATTAATGATTATAAAATTAAGTTACTTTAGGGATAACAGCGTAATTTTTTTGGAGAGTTCATATTGATAAAAAAGATTGC
>BCSY441-24|Neoascia interrupta|BCSY0441|Neoint1|Brachyopini
AATCTTTATATTTTTTTTTATTATTATTATTTAGATAAATTTAATAATGATATATAGAAATATTTTATTGGGGTGATATTAAAATTTAATAAACTTTTAAAATTTAAAACATTAATTTATGAATAATTGATCCATTATTAATGATTATAAAATTAAGTTACTTTAGGGATAACAGCGTAATTTTTTTGGAGAGTTCATATTGATAAAAAAGATTGC
>BCSY442-24|Neoascia interrupta|BCSY0442|Neoint2|Brachyopini
AATCTTTATATTTTTTTTTATTATTATTATTTAGATAAATTTAATAATGATATATAGAAATATTTTATTGGGGTGATATTAAAATTTAATAAACTTTTAAAATTTAAAACATTAATTTATGAATAATTGATCCATTATTAATGATTATAAAATTAAGTTACTTTAGGGATAACAGCGTAATTTTTTTGGAGAGTTCATATTGATAAAAAAGATTGC
>BCSY444-24|Neoascia meticulosa|BCSY0444|Neomet2|Brachyopini
AATCTTTATATTTTTTAGTATTATAGTTTTTTTGATAAATTTGATTATAATATGTAAAAATATTTTATTGGGGTGATATTAAAATTTAATTAACTTTTAAGATTTAAAACATTAATTTATGAATAAATGATCCATTATTAATGATTATAAAATTAAGTTACTTTAGGGATAACAGCGTAATTTTTTTGGAGAGTTCATATTGATAAAAAAGATTGC
>BCSY445-24|Neoascia obliqua|BCSY0445|Neoobl|Brachyopini
AATCTTTATATTTTTATATATTATTATTATTTAGATGAATTTAATTATAATATATAAAAGTATTTTATTGGGGTGATATTAAAATTTAATAAACTTTTAAAATTTAAAACATTAATTTATGAATAATTGATCCATTAATAATGATTATAAAATTAAGTTACTTTAGGGATAACAGCGTAATTTTTTTGGAGAGTTCATATTGATAAAAAAGATTGC
>BCSY448-24|Neoascia unifasciata|BCSY0448|Neouni1|Brachyopini
AATCTTTATATTTTTATATATTATTATTATTAAGATGAATTTAATTATAATATATAAAAATATTTTATTGGGGTGATATTAAAATTTAATAAACTTTTAAAATTTAAAACATTAATTTATGAATAATTGATCCATTATTAATGATTATAAAATTAAGTTACTTTAGGGATAACAGCGTAATTTTTTTGGAGAGTTCATATTGATAAAAAAGATTGC
>BCSY449-24|Neoascia unifasciata|BCSY0449|Neouni2|Brachyopini
AATCTTTATATTTTTATATATTATTATTATTAAGATGAATTTAATTATAATATATAAAAATATTTTATTGGGGTGATATTAAAATTTAATAAACTTTTAAAATTTAAAACATTAATTTATGAATAATTGATCCATTATTAATGATTATAAAATTAAGTTACTTTAGGGATAACAGCGTAATTTTTTTGGAGAGTTCATATTGATAAAAAAGATTGC
>BCSY450-24|Orthonevra geniculata|BCSY0450|Ortgen1|Brachyopini
AATCTTTATACATGATTTTTTTTTAATTTTGTAGATAATTTTGATTATAATAAAATTATGTATTTTATTGGGGTGATAGTAAAATTTAATAAACTTTTAATTTTTAAAACATTGATTTATGAATAATTGATCCATTTTTAATGATTATAAATTTAAGTTACTTTAGGGATAACAGCGTAATTTTTTTGGAGAGTTCATATTGATAAAAAAGATTGC
>BCSY453-24|Orthonevra nobilis|BCSY0453|Ortnob2|Brachyopini
AATCTTTATATATTTATTTTTTTTTAATTTTATAGATATTTTTGATTATTATTAAATAATATATTTTATTGGGGTGATAGTAAAATTTAATAAACTTTTAATTTTAAAATCATTGATTTATGAATAATTGATCCATTTTTAATGATTATAAATTTAAGTTACTTTAGGGATAACAGCGTAATTTTTTTGGAGAGTTCATATTGATAAAAAAGATTGC
>BCSY456-24|Orthonevra brevicornis|BCSY0456|Ortbre1|Brachyopini
AATCTTTATATATTAATTTTTTTTTAATTTTATAGATATTTTTTATTATGAAAAAGTTATATATTTTATTGGGGTGATAGTAAAATTTAATAAACTTTTAATTTTAAAATCATTGATTTATGAATAATTGATCCATTTTTAATGATTATAAATTTAAGTTACTTTAGGGATAACAGCGTAATTTTTTTGGAGAGTTCATATTGATAAAAAAGATTGC
>BCSY457-24|Orthonevra brevicornis|BCSY0457|Ortbre2|Brachyopini
AATCTTTATATATTAATTTTTTTTTAATTTTATAGATATTTTTTATTATGAAAAAGTTATATATTTTATTGGGGTGATAGTAAAATTTAATAAACTTTTAATTTTAAAATCATTGATTTATGAATAATTGATCCATTTTTAATGATTATAAATTTAAGTTACTTTAGGGATAACAGCGTAATTTTTTTGGAGAGTTCATATTGATAAAAAAGATTGC
>BCSY458-24|Orthonevra frontalis|BCSY0458|ortfro1|Brachyopini
AATCTTTATATATTAGTTTTTTTTTAATTTTGTAGATGTTTTTTGTTATAAAAAAATTATATATTTTATTGGGGTGATAGTAAAATTTAATGAACTTTTAATTTTTAAATCATTGATTTATGAATAGTTGATCCATTTTTAATGATTATAAATTTAAGTTACTTTAGGGATAACAGCGTAATTTTTTTGGAGAGTTCATATTGATAAAAAAGATTGC
>BCSY461-24|Paragus albifrons|BCSY0461|Paragalb|Syrphini
AATCTTTATATATTTATTTATTTTAATTTTATAGATTATTTTAATTATAATATTTGAATATATTTTATTGGGGTGATAATAAAATTTAATAAACTTTTAAAAATTAAATCATTAATTTATGAATAATTGATCCATTTTTAATGATTAAAAAATTAAGTTACTTTAGGGATAACAGCGTAATTTTTTTGGAGAGTTCATATTGATAAAAAAGATTGC
>BCSY462-24|Paragus bicolor|BCSY0462|Paragbic1|Syrphini
AATCTTTATATATTTATTTATTTTAATTTTATAGATAATTTTAATTATAATAAATAAATATATTTTATTGGGGTGATATTAAAATTTAATAAACTTTTAAAAGTTAAATCATTAATTTATGAATAATTGATCCATTTTTAATGATTAAAAAATTAAGTTACTTTAGGGATAACAGCGTAATTTTTTTGGAGAGTTCATATTGATAAAAAAGATTGC
>BCSY463-24|Paragus bicolor|BCSY0463|paragbic2|Syrphini
AATCTTTATATATTTATTTATTTTAATTTTATAGATAATTTTAATTATAATAAATAAACATATTTTATTGGGGTGATATTAAAATTTAATAAACTTTTAAAAGTTAAATCATTAATTTATGAATAATTGATCCATTTTTAATGATTAAAAAATTAAGTTACTTTAGGGATAACAGCGTAATTTTTTTGGAGAGTTCATATTGATAAAAAAGATTGC
>BCSY464-24|Paragus bradescui|BCSY0464|Paragbra1|Syrphini
AATCTTTATATATTTATTTATTTTAATTTTATAGATAATTTTAATTATAATAGTTAAATATATTTTATTGGGGTGATATTAAAATTTAATAAACTTTTAAAAATTAAATCATTAATTTATGAATAATTGATCCATTTTTAATGATTAAAAAATTAAGTTACTTTAGGGATAACAGCGTAATTTTTTTGGAGAGTTCATATTGATAAAAAAGATTGC
>BCSY465-24|Paragus bradescui|BCSY0465|Paragbra2|Syrphini
AATCTTTATATATTTATTTATTTTAATTTTATAGATAATTTTAATTATAATAGTTAAATATATTTTATTGGGGTGATATTAAAATTTAATAAACTTTTAAAAATTAAATCATTAATTTATGAATAATTGATCCATTTTTAATGATTAAAAAATTAAGTTACTTTAGGGATAACAGCGTAATTTTTTTGGAGAGTTCATATTGATAAAAAAGATTGC
>BCSY466-24|Paragus flammeus|BCSY0466|Paragfla1|Syrphini
AATCTTTATACATTTATTTATTTTAATTTTATAGATAATTTTAATTATAATATTTAAATATATTTTATTGGGGTGATATTAAAATTTAATAAACTTTTAAAAGTTAAATCATTAATTTATGAATAATTGATCCATTTTTAATGATTAAAAAATTAAGTTACTTTAGGGATAACAGCGTAATTTTTTTGGAGAGTTCATATTGATAAAAAAGATTGC
>BCSY467-24|Paragus flammeus|BCSY0467|Paragfla2|Syrphini
AATCTTTATATATTTATTTATTTTAATTTTATAGATAATTTTAATTATAATATTTAAATATATTTTATTGGGGTGATATTAAAATTTAATAAACTTTTAAAAGTTAAATCATTAATTTATGAATAATTGATCCATTTTTAATGATTAAAAAATTAAGTTACTTTAGGGATAACAGCGTAATTTTTTTGGAGAGTTCATATTGATAAAAAAGATTGC
>BCSY469-24|Paragus pecchiolii|BCSY0469|Paragpec1|Syrphini
AATCTTTATATATTTATTTATTTTAATTTTATAGATAATTTTAATTATAATAATTGAATATATTTTATTGGGGTGATATTAAAATTTAATAAACTTTTAAAAATTAAATCATTAATTTATGAATAATTGATCCATTTTTAATGATTAAAAAATTAAGTTACTTTAGGGATAACAGCGTAATTTTTTTGGAGAGTTCATATTGATAAAAAAGATTGC
>BCSY471-24|Paragus punctulatus|BCSY0471|Paragpun|Syrphini
AATCTTTATATATTTATTTATTTTAATTTTATAGATAATTTTAATTATAATATTTGAATATATTTTATTGGGGTGATATTAAAATTTAATAAACTTTTAAAAATTAAATCATTAATTTATGAATAATTGATCCATTTTTAATGATTAAAAAATTAAGTTACTTTAGGGATAACAGCGTAATTTTTTTGGAGAGTTCATATTGATAAAAAAGATTGC
>BCSY472-24|Paragus quadrifasciatus|BCSY0472|Paragqua1|Syrphini
AATCTTTATATATTTATTTATTTTAATTTTATAGATAATTTTAATTATAATATATAAATATATTTTATTGGGGTGATATTAAAATTTAATAAACTTTTAAAAATTAAATCATTAATTTATGAATAATTGATCCATTTTTAATGATTAAAAAATTAAGTTACTTTAGGGATAACAGCGTAATTTTTTTGGAGAGTTCATATTGATAAAAAAGATTGC
>BCSY473-24|Paragus quadrifasciatus|BCSY0473|Paragqua2|Syrphini
AATCTTTATATATTTATTTATTTTAATTTTATAGATAATTTTAATTATAATATATAAATATATTTTATTGGGGTGATATTAAAATTTAATGAACTTTTAAAAATTAAATCATTAATTTATGAATAATTGATCCATTTTTAATGATTAAAAAATTAAGTTACTTTAGGGATAACAGCGTAATTTTTTTGGAGAGTTCATATTGATAAAAAAGATTGC
>BCSY474-24|Paragus strigatus|BCSY0474|Paragstr|Syrphini
AATCTTTATATATTTATTTATTTTAATTTTACAGATAATTTTAATTATAATATGTAAATATATTTTATTGGGGTGATATTAAAATTTAAAAAACTTTTAAAAATTAAATCATTAATTTATGAATAATTGATCCATTTTTAATGATTAAAAAATTAAGTTACTTTAGGGATAACAGCGTAATTTTTTTGGAGAGTTCATATTGATAAAAAAGATTGC
>BCSY477-24|Parasyrphus annulatus|BCSY0477|Parasann1|Syrphini
AATCTTTATATATTTATTATTTTAATTTTTAAGATTAATTTAATTATAATAAAAAAATATATTTTATTGGGGTGATATTAAAATTTAATTAACTTTTAAAAATTAAATCATTAATTTATGAATAATTGATCCATTTTTAATGATTATAAAATTAAGTTACTTTAGGGATAACAGCGTAATTTTTTTGGAGAGTTCATATTGATAAAAAAGATTGC
>BCSY478-24|Parasyrphus annulatus|BCSY0478|Parasann2|Syrphini
AATCTTTATATATTTATTATTTTAATTTTTAAGATTAATTTAATTATAATAAAAAAATATATTTTATTGGGGTGATATTAAAATTTAATTAACTTTTAAAAATTAAATCATTAATTTATGAATAATTGATCCATTTTTAATGATTATAAAATTAAGTTACTTTAGGGATAACAGCGTAATTTTTTTGGAGAGTTCATATTGATAAAAAAGATTGC
>BCSY479-24|Parasyrphus lineolus|BCSY0479|Paraslin1|Syrphini
AATCTTTATATATTTATTATTTTAATTTTTAAGATTAATTTAATTTTAATAAAAAAATATATTTTATTGGGGTGATATTAAAATTTAATTAACTTTTAAAATTTAAATCATTAATTTATGAATAATTGATCCATTTTTAATGATTATAAAATTAAGTTACTTTAGGGATAACAGCGTAATTTTTTTGGAGAGTTCATATTGATAAAAAAGATTGC
>BCSY480-24|Parasyrphus lineolus|BCSY0480|Paraslin2|Syrphini
AATCTTTATATATTTATTATTTTAATTTTTAAGATTAATTTAATTTTAATAAAAAAATATATTTTATTGGGGTGATATTAAAATTTAATTAACTTTTAAAATTTAAATCATTAATTTATGAATAATTGATCCATTTTTAATGATTATAAAATTAAGTTACTTTAGGGATAACAGCGTAATTTTTTTGGAGAGTTCATATTGATAAAAAAGATTGC
>BCSY481-24|Parasyrphus macularis|BCSY0481|Parasmac1|Syrphini
AATCTTTATATATTTATTATTTTAATTTTTAAGATTAATTTAATTATAATAAAAAAATATATTTTATTGGGGTGATATTAAAATTTAATTAACTTTTAAAATTTAAATCATTAATTTATGAATAATTGATCCATTTTTAATGATTATAAAATTAAGTTACTTTAGGGATAACAGCGTAATTTTTTTGGAGAGTTCATATTGATAAAAAAGATTGC
>BCSY482-24|Parasyrphus macularis|BCSY0482|Parasmac2|Syrphini
AATCTTTATATATTTATTATTTTAATTTTTAAGATTAATTTAATTATAATAAAAAAATATATTTTATTGGGGTGATATTAAAATTTAATTAACTTTTAAAATTTAAATCATTAATTTATGAATAATTGATCCATTTTTAATGATTATAAAATTAAGTTACTTTAGGGATAACAGCGTAATTTTTTTGGAGAGTTCATATTGATAAAAAAGATTGC
>BCSY484-24|Parasyrphus malinellus|BCSY0484|Parasmal2|Syrphini
AATCTTTATATATTTATTATTTTAATTTTAAAGATTATTTTGATTATAATAAAAAAATATATTTTATTGGGGTGATATTAAAATTTAATTAACTTTTAAAATTTAAATCATTAATTTATGAATAATTGATCCATTTTTAATGATTATAAAATTAAGTTACTTTAGGGATAACAGCGTAATTTTTTTGGAGAGTTCATATTGATAAAAAAGATTGC
>BCSY487-24|Parasyrphus vittiger|BCSY0487|Parasvit1|Syrphini
AATCTTTATATATTTATTATTTTAATTTTTAAGATTAATTTAATTTTAATAAAAAAATATATTTTATTGGGGTGATATTAAAATTTAATTAACTTTTAAAATTTAAATCATTAATTTATGAATAATTGATCCATTTTTAATGATTATAAAATTAAGTTACTTTAGGGATAACAGCGTAATTTTTTTGGAGAGTTCATATTGATAAAAAAGATTGC
>BCSY489-24|Parhelophilus frutetorum|BCSY0489|Parhfru1|Eristalini
AATCTTTATATATTGTTTATTTTAATTTTGTGGATTAATTTAATTATAATAAATTAATATATTTTATTGGGGTGATATTAAAATTTAAAAAACTTTTAATTTTAAAATCATTAATTTATGAATAATTGATCCATTTTTAATGATTAAAAATTTAAGTTACTCTAGGGATAACAGCGTAATTTTTTTGGAGAGTTCATATCGATAAAAAAGATTGC
>BCSY490-24|Parhelophilus frutetorum|BCSY0490|Parhfru2|Eristalini
AATCTTTATATATTGTTTATTTTAATTTTGTGGATTAATTTAATTATAATAAATTAATATATTTTATTGGGGTGATATTAAAATTTAAAAAACTTTTAATTTTAAAATCATTAATTTATGAATAATTGATCCATTTTTAATGATTAAAAATTTAAGTTACTCTAGGGATAACAGCGTAATTTTTTTGGAGAGTTCATATCGATAAAAAAGATTGC
>BCSY491-24|Parhelophilus versicolor|BCSY0491|Parhver1|Eristalini
AATCTTTATATATTGTTTATTTTAATTTTGTGGATTAATTTAATTATAATAAATTAATATATTTTATTGGGGTGATATTAAAATTTAAAAAACTTTTAATTTTAAAATCATTGATTTATGAATAATTGATCCATTTTTAATGATTAAAAATTTAAGTTACTCTAGGGATAACAGCGTAATTTTTTTGGAGAGTTCATATCGATAAAAAAGATTGC
>BCSY492-24|Parhelophilus versicolor|BCSY0492|Parhver2|Eristalini
AATCTTTATATATTGTTTATTTTAATTTTGTGGATTAATTTAATTATAATAAATTAATATATTTTATTGGGGTGATATTAAAATTTAAAAAACTTTTAATTTTAAAATCATTGATTTATGAATAATTGATCCATTTTTAATGATTAAAAATTTAAGTTACTCTAGGGATAACAGCGTAATTTTTTTGGAGAGTTCATATCGATAAAAAAGATTGC
>BCSY493-24|Pipiza lugubris|BCSY0493|Pipizasig1|
AATCTTAATATATTTATTATTTTAATTTTATAGATTATTTTATTTATAATAAGATAATATATTTTATTGGGGTGATATTAAAATATAAATAACTTTTAAAAATTAAATCATTAATTTATGAATAAATGATCCATTTTTAATGATTAAAAAATTAAGTTACTTTAGGGATAACAGCGTAATTTTTTTGGAGAGTTCATATTGATAAAAAAGATTGC
>BCSY494-24|Pipiza lugubris|BCSY0494|Pipizasig2|
AATCTTAATATATTTATTATTTTAATTTTATAGATTATTTTATTTATAATAAGATAATATATTTTATTGGGGTGATATTAAAATATAAATAACTTTTAAAAATTAAATCATTAATTTATGAATAAATGATCCATTTTTAATGATTAAAAAATTAAGTTACTTTAGGGATAACAGCGTAATTTTTTTGGAGAGTTCATATTGATAAAAAAGATTGC
>BCSY495-24|Pipiza austriaca|BCSY0495|Pipizaaus1|
AATCTTAATATATTTATTATTTTAATTTTATAGATTATTTTATTTATAATATAATAATATATTTTATTGGGGTGATATTAAAATATAAATAACTTTTAAAAATTAAATCATTAATTTATGAATAAATGATCCATTTTTAATGATTAAAAAATTAAGTTACTTTAGGGATAACAGCGTAATTTTTTTGGAGAGTTCATATTGATAAAAAAGATTGC
>BCSY496-24|Pipiza austriaca|BCSY0496|Pipizaaus2|
AATCTTAATATATTTATTATTTTAATTTTATAGATTATTTTATTTATAATATAATAATATATTTTATTGGGGTGATATTAAAATATAAATAACTTTTAAAAATTAAATCATTAATTTATGAATAAATGATCCATTTTTAATGATTAAAAAATTAAGTTACTTTAGGGATAACAGCGTAATTTTTTTGGAGAGTTCATATTGATAAAAAAGATTGC
>BCSY497-24|Pipiza notata|BCSY0497|Pipizabim1|
AATCTTAATATATTTATTATTTTAATTTTATAGATTATTTTATTTATAATAAGATAATATATTTTATTGGGGTGATATTAAAATATAAATAACTTTTAAAAATTAAATCATTAATTTATGAATAAATGATCCATTTTTAATGATTAAAAAATTAAGTTACTTTAGGGATAACAGCGTAATTTTTTTGGAGAGTTCATATTGATAAAAAAGATTGC
>BCSY498-24|Pipiza notata|BCSY0498|Pipizabim2|
AATCTTAATATATTTATTATTTTAATTTTATAGATTATTTTATTTATAATAAGATAATATATTTTATTGGGGTGATATTAAAATATAAATAACTTTTAAAAATTAAATCATTAATTTATGAATAAATGATCCATTTTTAATGATTAAAAAATTAAGTTACTTTAGGGATAACAGCGTAATTTTTTTGGAGAGTTCATATTGATAAAAAAGATTGC
>BCSY499-24|Pipiza festiva|BCSY0499|Pipizafes1|
AATCTTAATATATTTATTATTTTAATTTTATAGATTATTTTATTTATAATAAGATAATATATTTTATTGGGGTGATATTAAAATATAAATAACTTTTAAAAATTAAATCATTAATTTATGAATAAATGATCCATTTTTAATGATTAAAAAATTAAGTTACTTTAGGGATAACAGCGTAATTTTTTTGGAGAGTTCATATTGATAAAAAAGATTGC
>BCSY500-24|Pipiza festiva|BCSY0500|Pipizafes2|
AATCTTAATATATTTATTATTTTAATTTTATAGATTATTTTATTTATAATAAAATAATATATTTTATTGGGGTGATATTAAAATATAAATAACTTTTAAAAATTAAATCATTAATTTATGAATAAATGATCCATTTTTAATGATTAAAAAATTAAGTTACTTTAGGGATAACAGCGTAATTTTTTTGGAGAGTTCATATTGATAAAAAAGATTGC
>BCSY501-24|Pipiza luteitarsis|BCSY0501|Pipizalut|
AATCTTAATATATTTATTATTTTAATTTTATAGATTATTTTATTTATAATAAGATAATATATTTTATTGGGGTGATATTAAAATATAAATAACTTTTAAAAATTAAATCATTAATTTATGAATAAATGATCCATTTTTAATGATTAAAAAATTAAGTTACTTTAGGGATAACAGCGTAATTTTTTTGGAGAGTTCATATTGATAAAAAAGATTGC
>BCSY502-24|Pipiza noctiluca|BCSY0502|Pipizanoc1|
AATCTTAATATATTTATTATTTTAATTTTATAGATTATTTTATTTATAATAAGATAATATATTTTATTGGGGTGATATTAAAATATAAATAACTTTTAAAAATTAAATCATTAATTTATGAATAAATGATCCATTTTTAATGATTAAAAAATTAAGTTACTTTAGGGATAACAGCGTAATTTTTTTGGAGAGTTCATATTGATAAAAAAGATTGC
>BCSY503-24|Pipiza noctiluca|BCSY0503|Pipizanoc2|
AATCTTAATATATTTATTATTTTAATTTTATAGATTATTTTATTTATAATAAGATAATATATTTTATTGGGGTGATATTAAAATATAAATAACTTTTAAAAATTAAATCATTAATTTATGAATAAATGATCCATTTTTAATGATTAAAAAATTAAGTTACTTTAGGGATAACAGCGTAATTTTTTTGGAGAGTTCATATTGATAAAAAAGATTGC
>BCSY504-24|Pipiza quadrimaculata|BCSY0504|Pipizaqua1|
AATCTTAATATATTTATTATTTTAATTTTATAGATTATTTTATTTATAATAAAACAATATATTTTATTGGGGTGATATTAAAATTTATAAAACTTTTAAAAATTAAATCATTAATTTATGAATAAATGATCCATTTTTAATGATTAAAAAATTAAGTTACTTTAGGGATAACAGCGTAATTTTTTTGGAGAGTTCATATTGATAAAAAAGATTGC
>BCSY505-24|Pipiza quadrimaculata|BCSY0505|Pipizaqua2|
AATCTTAATATATTTATTATTTTAATTTTATAGATTATTTTATTTATAATAAAACAATATATTTTATTGGGGTGATATTAAAATTTATAAAACTTTTAAAAATTAAATCATTAATTTATGAATAAATGATCCATTTTTAATGATTAAAAAATTAAGTTACTTTAGGGATAACAGCGTAATTTTTTTGGAGAGTTCATATTGATAAAAAAGATTGC
>BCSY506-24|Pipizella annulata|BCSY0506|Pipizelann|
AATCTTTATATAATTATATATTTTAATTTTAAAGATTAATTTAATTATAATATATAATTATATTTTATTGGGGTGATATTAAAATTAGAATAACTTTTAAAATTAAAAACATTAATTTATGAATAAATGATCCATTTTTAATGATTAAAAAATTAAGTTACTTTAGGGATAACAGCGTAATTTTTTTGGAGAGTTCATATTGATAAAAAAGATTGC
>BCSY507-24|Pipizella bispina|BCSY0507|Pipizelbis|
AATCTTTATATAATTATATATTTTAATTTTAAAGATTAATTTAATTATAATCTATAATTATATTTTATTGGGGTGATATTAAAATTAGAATAACTTTTAAAATTAAAAAACATTAATTTATGAATAAATGATCCATTTTTAATGATTAAAAAATTAAGTTACTTTAGGGATAACAGCGTAATTTTTTTGGAGAGTTCATATTGATAAAAAAGATTGC
>BCSY508-24|Pipizella brevis|BCSY0508|Pipizelbre|
AATCTTTATATAATTATATATTTTAATTTTAAAGATTAATTTAATTATAATATATAATTATATTTTATTGGGGTGATATTAAAATTAAAATAACTTTTAAAATTAAAAACATTAATTTATGAATAAATGATCCATTTTTAATGATTAAAAAATTAAGTTACTTTAGGGATAACAGCGTAATTTTTTTGGAGAGTTCATATTGATAAAAAAGATTGC
>BCSY512-24|Pipizella nigriana|BCSY0512|Pipizelnig2|
AATCTTTATATAATTATATATTTTAATTTTAAAGATTAATTTAATTATAATATATAATTATATTTTATTGGGGTGATATTAAAATTAAAATAACTTTTAAAATTAAAAACATTAATTTATGAATAAATGATCCATTTTTAATGATTAAAAAATTAAGTTACTTTAGGGATAACAGCGTAATTTTTTTGGAGAGTTCATATTGATAAAAAAGATTGC
>BCSY513-24|Pipizella pennina|BCSY0513|Pipizelpen1|
AATCTTTATATAATTATATATTTTAATTTTAAAGATTAATTTAATTATAATCTATAATTATATTTTATTGGGGTGATATTAAAATTAGAATAACTTTTAAAATTAAAAAACATTAATTTATGAATAAATGATCCATTTTTAATGATTAAAAAATTAAGTTACTTTAGGGATAACAGCGTAATTTTTTTGGAGAGTTCATATTGATAAAAAAGATTGC
>BCSY514-24|Pipizella pennina|BCSY0514|Pipizelpen2|
AATCTTTATATAATTATATATTTTAATTTTAAAGATTAATTTAATTATAATCTATAATTATATTTTATTGGGGTGATATTAAAATTAGAATAACTTTTAAAATTAAAAAACATTAATTTATGAATAAATGATCCATTTTTAATGATTAAAAAATTAAGTTACTTTAGGGATAACAGCGTAATTTTTTTGGAGAGTTCATATTGATAAAAAAGATTGC
>BCSY515-24|Pipizella viduata|BCSY0515|Pipizelvid1|
AATCTTTATATAATTATATATTTTAATTTTAAAGATTAATTTAATTATAATCTATAATTATATTTTATTGGGGTGATATTAAAATTAGAATAACTTTTAAAATTAAAAAACATTAATTTATGAATAAATGATCCATTTTTAATGATTAAAAAATTAAGTTACTTTAGGGATAACAGCGTAATTTTTTTGGAGAGTTCATATTGATAAAAAAGATTGC
>BCSY517-24|Platycheirus ambiguus|BCSY0517|Plaamb1|Bacchini
AATCTTTATATATTTATTATTTTAATTTTATAGATAATTTTAATTATAATAAAACAATATATTTTATTGGGGTGATATTAAAATTTAATTAACTTTTAAAATTTAAATCATTAATTTATGAATAATTGATCCATTTTTAATGATTATAAAATTAAGTTACTTTAGGGATAACAGCGTAATTTTTTTGGAGAGTTCATATTGATAAAAAAGATTGC
>BCSY518-24|Platycheirus ambiguus|BCSY0518|Plaamb2|Bacchini
AATCTTTATATATTTATTATTTTAATTTTATAGATAATTTTAATTATAATAAAATAATATATTTTATTGGGGTGATATTAAAATTTAATTAACTTTTAAAATTTAAATCATTAATTTATGAATAATTGATCCATTTATAATGATTATAAAATTAAGTTACTTTAGGGATAACAGCGTAATTTTTTTGGAGAGTTCATATTGATAAAAAAGATTGC
>BCSY519-24|Platycheirus albimanus|BCSY0519|Plaalb1|Bacchini
AATCTTTATATATTTATTATTTTAATTTTATAGATAATTTTAATTATAATAAAACAATATATTTTATTGGGGTGATATTAAAATTTAATTAACTTTTAAAATTTAAATCATTAATTTATGAATAATTGATCCATTTTTAATGATTATAAAATTAAGTTACTTTAGGGATAACAGCGTAATTTTTTTGGAGAGTTCATATTGATAAAAAAGATTGC
>BCSY520-24|Platycheirus albimanus|BCSY0520|Plaalb2|Bacchini
AATCTTTATATATTTATTATTTTAATTTTATAGATAATTTTAATTATAATAAAACAATATATTTTATTGGGGTGATATTAAAATTTAATTAACTTTTAAAATTTAAATCATTAATTTATGAATAATTGATCCATTTTTAATGATTATAAAATTAAGTTACTTTAGGGATAACAGCGTAATTTTTTTGGAGAGTTCATATTGATAAAAAAGATTGC
>BCSY521-24|Platycheirus angustipes|BCSY0521|Plaangusti1|Bacchini
AATCTTTATATATTTATTATTTTAATTTTATAGATAATTTTAATTATAATAAAATAATATATTTTATTGGGGTGATAGTAAAATTTAATTAACTTTTAAAATTTAAATCATTAATTTATGAATAATTGATCCATTTCTAATGATTATAAAATTAAGTTACTTTAGGGATAACAGCGTAATTTTTTTGGAGAGTTCATATTGATAAAAAAGATTGC
>BCSY522-24|Platycheirus angustipes|BCSY0522|Plaangusti2|Bacchini
AATCTTTATATATTTATTATTTTAATTTTATAGATAATTTTAATTATAATAAAATAATATATTTTATTGGGGTGATAGTAAAATTTAATTAACTTTTAAAATTTAAATCATTAATTTATGAATAATTGATCCATTTCTAATGATTATAAAATTAAGTTACTTTAGGGATAACAGCGTAATTTTTTTGGAGAGTTCATATTGATAAAAAAGATTGC
>BCSY523-24|Platycheirus angustatus|BCSY0523|Plaangusta1|Bacchini
AATCTTTATATATTTATTATTTTAATTTTATAGATAATTTTAATTATAATAAAATAATATATTTTATTGGGGTGATAGTAAAATTTAATTAACTTTTAAAATTTAAATCATTAATTTATGAATAATTGATCCATTTTTAATGATTATAAAATTAAGTTACTTTAGGGATAACAGCGTAATTTTTTTGGAGAGTTCATATTGATAAAAAAGATTGC
>BCSY524-24|Platycheirus angustatus|BCSY0524|Plaangusta2|Bacchini
AATCTTTATATATTTATTATTTTAATTTTATAGATGATTTTAATTATAATAAAATAATATATTTTATTGGGGTGATATTAAAATTTAATTAACTTTTAAAATTTAAATCATTAATTTATGAATAATTGATCCATTTTTAGTGATTATAAAATTAAGTTACTTTAGGGATAACAGCGTAATTTTTTTGGAGAGTTCATATTGATAAAAAAGATTGC
>BCSY525-24|Platycheirus brunnifrons|BCSY0525|Plabru|Bacchini
AATCTTTATATGTATATTATTTTAATTTTATAGATAATTTTAATTATAATAAAACTATATATTTTATTGGGGTGATATTAAAATTTAATTAACTTTTAAAATTTAAATCATTAATTTATGAATAATTGATCCATTTTTAATGATTATAAAATTAAGTTACTTTAGGGATAACAGCGTAATTTTTTTGGAGAGTTCATATTGATAAAAAAGATTGC
>BCSY526-24|Platycheirus clypeatus|BCSY0526|Placly1|Bacchini
AATCTTTATATATTTATTATTTTAATTTTATAGATAATTTTAATTATAATAAAATAATATATTTTATTGGGGTGATATTAAAATTTAATTAACTTTTAAAATTTAAATCATTAATTTATGAATAATTGATCCATTTATAATGATTATAAAATTAAGTTACTTTAGGGATAACAGCGTAATTTTTTTGGAGAGTTCATATTGATAAAAAAGATTGC
>BCSY527-24|Platycheirus clypeatus|BCSY0527|Placly2|Bacchini
AATCTTTATATATTTATTATTTTAATTTTATAGATAATTTTAATTATAATAGAATAATATATTTTATTGGGGTGATAGTAAAATTTAATTAACTTTTAAAATTTAAATCATTAATTTATGAATAATTGATCCATTTTTAATGATTATAAAATTAAGTTACTTTAGGGATAACAGCGTAATTTTTTTGGAGAGTTCATATTGATAAAAAAGATTGC
>BCSY528-24|Platycheirus discimanus|BCSY0528|Pladis1|Bacchini
AATCTTTATATATTTATTATTTTAATTTTATAGATAATTTAAATTATAATAAAATAATATATTTTATTGGGGTGATATTAAAATTTAATTAACTTTTAAAATTTAAATCATTAATTTATGAATAATTGATCCATTTTTAATGATTATAAAATTAAGTTACTTTAGGGATAACAGCGTAATTTTTTTGGAGAGTTCATATTGATAAAAAAGATTGC
>BCSY529-24|Platycheirus discimanus|BCSY0529|Pladis2|Bacchini
AATCTTTATATATTTATTATTTTAATTTTATAGATAATTTTAATTATAATAAAACAATATATTTTATTGGGGTGATATTAAAATTTAATTAACTTTTAAAATTTAAATCATTAATTTATGAATAATTGATCCATTTTTAATGATTATAAAATTAAGTTACTTTAGGGATAACAGCGTAATTTTTTTGGAGAGTTCATATTGATAAAAAAGATTGC
>BCSY530-24|Platycheirus europaeus|BCSY0530|Plaeur1|Bacchini
AATCTTTATATATTTATTATTTTAATTTTATAGATAATTTTAATTATAATAAAATAATATATTTTATTGGGGTGATAATAAAATTTAATTAACTTTTAAAATTTAAATCATTAATTTATGAATAATTGATCCATTTTTAATGATTATAAAATTAAGTTACTTTAGGGATAACAGCGTAATTTTTTTGGAGAGTTCATATTGATAAAAAAGATTGC
>BCSY531-24|Platycheirus europaeus|BCSY0531|Plaeur2|Bacchini
AATCTTTATATATTTATTATTTTAATTTTATAGATAATTTTAATTATAATAAAATAATATATTTTATTGGGGTGATAGTAAAATTTAATTAACTTTTAAAATTTAAATCATTAATTTATGAATAATTGATCCATTTTTAATGATTATAAAATTAAGTTACTTTAGGGATAACAGCGTAATTTTTTTGGAGAGTTCATATTGATAAAAAAGATTGC
>BCSY532-24|Platycheirus fulviventris|BCSY0532|Plaful1|Bacchini
AATCTTTATATATTTATTATTTTAATTTTATAGATAATTTTAATTATAATAGAATAATATATTTTATTGGGGTGATAGTAAAATTTAATTAACTTTTAAAATTTAAATCATTAATTTATGAATAATTGATCCATTTTTAATGATTATAAAATTAAGTTACTTTAGGGATAACAGCGTAATTTTTTTGGAGAGTTCATATTGATAAAAAAGATTGC
>BCSY533-24|Platycheirus fulviventris|BCSY0533|Plaful2|Bacchini
AATCTTTATATATTTATTATTTTAATTTTATAGATAATTTTAATTATAATAGAATAATATATTTTATTGGGGTGATAGTAAAATTTAATTAACTTTTAAAATTTAAATCATTAATTTATGAATAATTGATCCATTTTTAATGATTATAAAATTAAGTTACTTTAGGGATAACAGCGTAATTTTTTTGGAGAGTTCATATTGATAAAAAAGATTGC
>BCSY534-24|Pyrophaena granditarsis|BCSY0534|Plagra1|Bacchini
AATCTTTATATATTTATTATTTTAGTTTTTTAGATAAATTTAATTATGATAAAAATAGTATATTTTATTGGGGTGATATTAAAATTTAAAAAACTTTTAAAATTTAAAACATTAATTTATGAATAATTGATCCATTTTTAATGATTATAAAATTAAGTTACTTTAGGGATAACAGCGTAATTTTTTTGGAGAGTTCATATTGATAAAAAAGATTGC
>BCSY535-24|Pyrophaena granditarsis|BCSY0535|Plagra2|Bacchini
AATCTTTATATATTTATTATTTTAGTTTTTTAGATAAATTTAATTATGATAAAAATAGTATATTTTATTGGGGTGATATTAAAATTTAAAAAACTTTTAAAATTTAAAACATTAATTTATGAATAATTGATCCATTTTTAATGATTATAAAATTAAGTTACTTTAGGGATAACAGCGTAATTTTTTTGGAGAGTTCATATTGATAAAAAAGATTGC
>BCSY536-24|Platycheirus immaculatus|BCSY0536|Plaimm1|Bacchini
AATCTTTATATATTTATTATTTTAATTTTATAGATAATTTTAATTATAATAAAATAATATATTTTATTGGGGTGATATTAAAATTTAATTAACTTTTAAAATTTAAATCATTAATTTATGAATAATTGATCCATTTTTAATGATTATAAAATTAAGTTACTTTAGGGATAACAGCGTAATTTTTTTGGAGAGTTCATATTGATAAAAAAGATTGC
>BCSY537-24|Platycheirus immaculatus|BCSY0537|Plaimm2|Bacchini
AATCTTTATATATTTATTATTTTAATTTTATAGATAATTTTAATTATAATAAAATAATATATTTTATTGGGGTGATATTAAAATTTAATTAACTTTTAAAATTTAAATCATTAATTTATGAATAATTGATCCATTTTTAATGATTATAAAATTAAGTTACTTTAGGGATAACAGCGTAATTTTTTTGGAGAGTTCATATTGATAAAAAAGATTGC
>BCSY538-24|Platycheirus manicatus|BCSY0538|Plaman1|Bacchini
AATCTTTATATATTTATTATTTTAATTTTATAGATAATTTTAATTATAATAAAATAATATATTTTATTGGGGTGATAATAAAATTTAATTAACTTTTAAAATTTAAATCATTAATTTATGAATAATTGATCCATTTTTAATGATTATAAAATTAAGTTACTTTAGGGATAACAGCGTAATTTTTTTGGAGAGTTCATATTGATAAAAAAGATTGC
>BCSY539-24|Platycheirus manicatus|BCSY0539|Plaman2|Bacchini
AATCTTTATATATTTATTATTTTAATTTTATAGATAATTTTAATTATAATAAAATAATATATTTTATTGGGGTGATAGTAAAATTTAATTAACTTTTAAAATTTAAATCATTAATTTATGAATAATTGATCCATTTTTAATGATTATAAAATTAAGTTACTTTAGGGATAACAGCGTAATTTTTTTGGAGAGTTCATATTGATAAAAAAGATTGC
>BCSY540-24|Platycheirus melanopsis|BCSY0540|Plamel1|Bacchini
AATCTTTATATATTTATTATTTTAATTTTATAGATAATTTTAATTATAATAAGATAATATATTTTATTGGGGTGATAATAAAATTTAATTAACTTTTAAAATTTAAATCATTAATTTATGAATAATTGATCCATTTTTAATGATTATAAAATTAAGTTACTTTAGGGATAACAGCGTAATTTTTTTGGAGAGTTCATATTGATAAAAAAGATTGC
>BCSY541-24|Platycheirus melanopsis|BCSY0541|Plamel2|Bacchini
AATCTTTATATATTTATTATTTTAATTTTATAGATAATTTTAATTATAATAAGATAATATATTTTATTGGGGTGATAATAAAATTTAATTAACTTTTAAAATTTAAATCATTAATTTATGAATAATTGATCCATTTTTAATGATTATAAAATTAAGTTACTTTAGGGATAACAGCGTAATTTTTTTGGAGAGTTCATATTGATAAAAAAGATTGC
>BCSY542-24|Platycheirus muelleri|BCSY0542|Plamue|Bacchini
AATCTTTATATATTTATTATTTTAATTTTATAGATAATTTTAATTATAATAAAATAATATATTTTATTGGGGTGATATTAAAATTTAATTAACTTTTAAAATTTAAATCATTAATTTATGAATAATTGATCCATTTATAATGATTATAAAATTAAGTTACTTTAGGGATAACAGCGTAATTTTTTTGGAGAGTTCATATTGATAAAAAAGATTGC
>BCSY543-24|Platycheirus nielseni|BCSY0543|Planie|Bacchini
AATCTTTATATATTTATTATTTTAATTTTATAGATAATTTTAATTATAATAAAATTATATATTTTATTGGGGTGATATTAAAATTTAATTAACTTTTAAAATTTAAATCATTAATTTATGAATAATTGATCCATTTTTAATGATTATAAAATTAAGTTACTTTAGGGATAACAGCGTAATTTTTTTGGAGAGTTCATATTGATAAAAAAGATTGC
>BCSY544-24|Platycheirus occultus|BCSY0544|Plaocc1|Bacchini
AATCTTTATATATTTATTATTTTAATTTTATAGATAATTTTAATTATAATAAAATAATATATTTTATTGGGGTGATAGTAAAATTTAATTAACTTTTAAAATTTAAATCATTAATTTATGAATAATTGATCCATTTCTAATGATTATAAAATTAAGTTACTTTAGGGATAACAGCGTAATTTTTTTGGAGAGTTCATATTGATAAAAAAGATTGC
>BCSY545-24|Platycheirus occultus|BCSY0545|Plaocc2|Bacchini
AATCTTTATATATTTATTATTTTAATTTTATAGATAATTTTAATTATAATAAAATAATATATTTTATTGGGGTGATAGTAAAATTTAATTAACTTTTAAAATTTAAATCATTAATTTATGAATAATTGATCCATTTCTAATGATTATAAAATTAAGTTACTTTAGGGATAACAGCGTAATTTTTTTGGAGAGTTCATATTGATAAAAAAGATTGC
>BCSY546-24|Platycheirus parmatus|BCSY0546|Plapar1|Bacchini
AATCTTTATATATTTATTATTTTAATTTTATAGATAATTTTAATTATAATAAAATAATATATTTTATTGGGGTGATAATAAAATTTAATTAACTTTTAAAATTTAAATCATTAATTTATGAATAATTGATCCATTTTTAATGATTATAAAATTAAGTTACTTTAGGGATAACAGCGTAATTTTTTTGGAGAGTTCATATTGATAAAAAAGATTGC
>BCSY547-24|Platycheirus parmatus|BCSY0547|Plapar2|Bacchini
AATCTTTATATATTTATTATTTTAATTTTATAGATAATTTTAATTATAATAAAATAATATATTTTATTGGGGTGATAGTAAAATTTAATTAACTTTTAAAATTTAAATCATTAATTTATGAATAATTGATCCATTTTTAATGATTATAAAATTAAGTTACTTTAGGGATAACAGCGTAATTTTTTTGGAGAGTTCATATTGATAAAAAAGATTGC
>BCSY548-24|Platycheirus peltatus|BCSY0548|Plapel1|Bacchini
AATCTTTATATATTTATTATTTTAATTTTATAGATAATTTTAGTTATAATAAAATTATATATTTTATTGGGGTGATATTAAAATTTAATTAACTTTTAAAATTTAAATCATTAATTTATGAATAATTGATCCATTTTTAATGATTATAAAATTAAGTTACTTTAGGGATAACAGCGTAATTTTTTTGGAGAGTTCATATTGATAAAAAAGATTGC
>BCSY549-24|Platycheirus peltatus|BCSY0549|Plapel2|Bacchini
AATCTTTATATATTTATTATTTTAATTTTATAGATAATTTTAGTTATAATAAAATTATATATTTTATTGGGGTGATATTAAAATTTAATTAACTTTTAAAATTTAAATCATTAATTTATGAATAATTGATCCATTTTTAATGATTATAAAATTAAGTTACTTTAGGGATAACAGCGTAATTTTTTTGGAGAGTTCATATTGATAAAAAAGATTGC
>BCSY550-24|Platycheirus podagratus|BCSY0550|Plapod1|Bacchini
AATCTTTATATATTTATTATTTTAATTTTATAGATAATTTTAATTATAATAAAATTATATATTTTATTGGGGTGATATTAAAATTTAATTAACTTTTAAAATTTAAATCATTAATTTATGAATAATTGATCCATTTTTAATGATTATAAAATTAAGTTACTTTAGGGATAACAGCGTAATTTTTTTGGAGAGTTCATATTGATAAAAAAGATTGC
>BCSY551-24|Platycheirus podagratus|BCSY0551|Plapod2|Bacchini
AATCTTTATATATTTATTATTTTAATTTTATAGATAATTTTAATTATAATAAAATTATATATTTTATTGGGGTGATATTAAAATTTAATTAACTTTTAAAATTTAAATCATTAATTTATGAATAATTGATCCATTTTTAATGATTATAAAATTAAGTTACTTTAGGGATAACAGCGTAATTTTTTTGGAGAGTTCATATTGATAAAAAAGATTGC
>BCSY552-24|Pyrophaena rosarum|BCSY0552|Plaros1|Bacchini
AATCTTTATATATTTATTATTTTAATTTTATAGATAAATTTAATTATAATAAAATAATATATTTTATTGGGGTGATATTAAAATTTAAAAAACTTTTAAAATTTAAATCATTAATTTATGAATAATTGATCCATTTTTAATGATTATAAAATTAAGTTACTTTAGGGATAACAGCGTAATTTTTTTGGAGAGTTCATATTGATAAAAAAGATTGC
>BCSY553-24|Pyrophaena rosarum|BCSY0553|Plaros2|Bacchini
AATCTTTATATATTTATTATTTTAATTTTATAGATAAATTTAATTATAATAAAATAATATATTTTATTGGGGTGATATTAAAATTTAAAAAACTTTTAAAATTTAAATCATTAATTTATGAATAATTGATCCATTTTTAATGATTATAAAATTAAGTTACTTTAGGGATAACAGCGTAATTTTTTTGGAGAGTTCATATTGATAAAAAAGATTGC
>BCSY555-24|Platycheirus scambus|BCSY0555|Plasca2|Bacchini
AATCTTTATATATTTATTATTTTAATTTTATAGATAATTTTAATTATAATAAAATAATATATTTTATTGGGGTGATAATAAAATTTAATTAACTTTTAAAATTTAAATCATTAATTTATGAATAATTGATCCATTTTTAATGATTATAAAATTAAGTTACTTTAGGGATAACAGCGTAATTTTTTTGGAGAGTTCATATTGATAAAAAAGATTGC
>BCSY556-24|Platycheirus scutatus|BCSY0556|Plascu1|Bacchini
AATCTTTATATATTTATTATTTTAATTTTATAGATGATTTTAATTATAATAAAATAATATATTTTATTGGGGTGATATTAAAATTTAATTAACTTTTAAAATTTAAATCATTAATTTATGAATAATTGATCCATTTTTAGTGATTATAAAATTAAGTTACTTTAGGGATAACAGCGTAATTTTTTTGGAGAGTTCATATTGATAAAAAAGATTGC
>BCSY557-24|Platycheirus scutatus|BCSY0557|Plascu2|Bacchini
AATCTTTATATATTTATTATTTTAATTTTATAGATGATTTTAATTATAATAAAATAATATATTTTATTGGGGTGATATTAAAATTTAATTAACTTTTAAAATTTAAATCATTAATTTATGAATAATTGATCCATTTTTAGTGATTATAAAATTAAGTTACTTTAGGGATAACAGCGTAATTTTTTTGGAGAGTTCATATTGATAAAAAAGATTGC
>BCSY558-24|Platycheirus splendidus|BCSY0558|Plaspe1|Bacchini
AATCTTTATATATTTATTATTTTAATTTTATAGATGATTTTAATTATAATAAAATAATATATTTTATTGGGGTGATATTAAAATTTAATTAACTTTTAAAATTTAAATCATTAATTTATGAATAATTGATCCATTTTTAGTGATTATAAAATTAAGTTACTTTAGGGATAACAGCGTAATTTTTTTGGAGAGTTCATATTGATAAAAAAGATTGC
>BCSY559-24|Platycheirus splendidus|BCSY0559|Plaspe2|Bacchini
AATCTTTATATATTTATTATTTTAATTTTATAGATGATTTTAATTATAATAAAATAATATATTTTATTGGGGTGATATTAAAATTTAATTAACTTTTAAAATTTAAATCATTAATTTATGAATAATTGATCCATTTTTAGTGATTATAAAATTAAGTTACTTTAGGGATAACAGCGTAATTTTTTTGGAGAGTTCATATTGATAAAAAAGATTGC
>BCSY560-24|Platycheirus sticticus|BCSY0560|Plasti1|Bacchini
AATCTTTATATATTTATTATTTTAATTTTATAGATAATTTTAATTATAATAAAATGATATATTTTATTGGGGTGATATTAAAATTTAATTAACTTTTAAAATTAAAATCATTAATTTATGAATAATTGATCCATTTTTAATGATTATAAAATTAAGTTACTTTAGGGATAACAGCGTAATTTTTTTGGAGAGTTCATATTGATAAAAAAGATTGC
>BCSY561-24|Platycheirus sticticus|BCSY0561|Plasti2|Bacchini
AATCTTTATATATTTATTATTTTAATTTTATAGATAATTTTAATTATAATAAAATGATATATTTTATTGGGGTGATATTAAAATTTAATTAACTTTTAAAATTAAAATCATTAATTTATGAATAATTGATCCATTTTTAATGATTATAAAATTAAGTTACTTTAGGGATAACAGCGTAATTTTTTTGGAGAGTTCATATTGATAAAAAAGATTGC
>BCSY564-24|Platycheirus tatricus|BCSY0564|Platat1|Bacchini
AATCTTTATATATTTATTATTTTAATTTTATAGATAATTTTAATTATAATAAAATAATATATTTTATTGGGGTGATAATAAAATTTAATTAACTTTTAAAATTTAAATCATTAATTTATGAATAATTGATCCATTTTTAATGATTATAAAATTAAGTTACTTTAGGGATAACAGCGTAATTTTTTTGGAGAGTTCATATTGATAAAAAAGATTGC
>BCSY566-24|Portevinia maculata|BCSY0566|Pormac1|Rhingiini
AATCTTTATATTTATTTATATTTTAATTTTAAAGATTAAGTTAATTATTATAATAATTAAATATTTTATTGGGGTGATAGTAAAATTTAATAAACTTTTAAATTTAAAATCATAAATTTATGATTAATTGATCCATTATTAATGATTAAAAAATTAAGTTACTTTAGGGATAACAGCGTAATTTTTTTGGAGAGTTCATATTGATAAAAAAGATTGC
>BCSY567-24|Portevinia maculata|BCSY0567|Pormac2|Rhingiini
AATCTTTATATTTATTTATATTTTAATTTTAAAGATTAAGTTAATTATTATAATAATTAAATATTTTATTGGGGTGATAGTAAAATTTAATAAACTTTTAAATTTAAAATCATAAATTTATGATTAATTGATCCATTATTAATGATTAAAAAATTAAGTTACTTTAGGGATAACAGCGTAATTTTTTTGGAGAGTTCATATTGATAAAAAAGATTGC
>BCSY568-24|Psilota anthracina|BCSY0568|Psiant1|Merodontini
AATCTTTATATATTTAATATTTTAATTTTATAGATAAATTTAATTATAATAAATTTTATATATTTTATTGGGGTGATATTAAAATTTAAATAACTTTTAAAAATTTTTTTCATTAATTTATGAATAATTGATCCATTTTTAATGATTAAAAAATTAAGTTACTTTAGGGATAACAGCGTAATTTTTTTGGAGAGTTCATATTGATAAAAAAGATTGC
>BCSY569-24|Psilota anthracina|BCSY0569|Psiant2|Merodontini
AATCTTTATATATTTAATATTTTAATTTTATAGATAAATTTAATTATAATAAATTTTATATATTTTATTGGGGTGATATTAAAATTTAAATAACTTTTAAAAATTTTTTTCATTAATTTATGAATAATTGATCCATTTTTAATGATTAAAAAATTAAGTTACTTTAGGGATAACAGCGTAATTTTTTTGGAGAGTTCATATTGATAAAAAAGATTGC
>BCSY570-24|Rhingia borealis|BCSY0570|Rhibor1|Rhingiini
AATCTTTATATTTTTATTTATTTTAATTTTATAGATAAATTTAATTGTGATAATTATAAATATTTTATTGGGGTGATAGTAAAATTTAATTAACTTTTAAAATTTAAATCATTAATATATGAATAATTGATCCATTTTTAATGATTATAAAATTAAGTTACTTTAGGGATAACAGCGTAATTTTTTTGGAGAGTTCATATTGATAAAAAAGATTGC
>BCSY572-24|Rhingia campestris|BCSY0572|Rhicam1|Rhingiini
AATCTTTATATTTTTATTTATTTTAATTTTATGGATAAATTTAATTAAAATAAGCATAAATATTTTATTGGGGTGATAGTAAAATTTAATTAACTTTTAAAATTTAAATCATTAATATATGAATAATTGATCCATTTTTAATGATTATAAAATTAAGTTACTTTAGGGATAACAGCGTAATTTTTTTGGAGAGTTCATATTGATAAAAAAGATTGC
>BCSY573-24|Rhingia campestris|BCSY0573|Rhicam2|Rhingiini
AATCTTTATATTTTTATTTATTTTAATTTTATGGATAAATTTAATTAAAATAAGCATAAATATTTTATTGGGGTGATAGTAAAATTTAATTAACTTTTAAAATTTAAATCATTAATATATGAATAATTGATCCATTTTTAATGATTATAAAATTAAGTTACTTTAGGGATAACAGCGTAATTTTTTTGGAGAGTTCATATTGATAAAAAAGATTGC
>BCSY574-24|Rhingia rostrata|BCSY0574|Rhiros1|Rhingiini
AATCTTTATATTTTTAATTATTTTAATTTTATAGGTAAATTAAATTGTGATAATTATAAATATTTTATTGGGGTGATAGTAAAATTTAATTAACTTTTAAAATTTAAATCATTAATTTATGAATAATTGATCCATTTTTAATGATTATAAAATTAAGTTACTTTAGGGATAACAGCGTAATTTTTTTGGAGAGTTCATATTGATAAAAAAGATTGC
>BCSY577-24|Riponnensia splendens|BCSY0577|Ripspl2|Brachyopini
AATCTTTATATATAATTTTATTTTAATTTTATAGATAATTTTGGTTATTATAAAATAATATATTTTATTGGGGTGATAGTAAAATTTAATAAACTTTTAATTTTAAAATCATTAATTTATGAATAATTGATCCATTTTTAGTGATTATAAATTTAAGTTACTTTAGGGATAACAGCGTAATTTTTTTGGAGAGTTCATATTGATAAAAAAGATTGC
>BCSY578-24|Scaeva albomaculata|BCSY0578|Scaalb1|Syrphini
AATCTTTATATATTTATTATTTTAATTTTAAAGATTAATTTAATTATAATAAAAAAATATATTTTATTGGGGTGATATTAAAATTTAATTAACTTTTAAAATTTAAAACATTAATTTATGAATAAATGATCCATTTTTAATGATTATAAAATTAAGTTACTTTAGGGATAACAGCGTAATTTTTTTGGAGAGTTCATATTGATAAAAAAGATTGC
>BCSY579-24|Scaeva albomaculata|BCSY0579|Scaalb2|Syrphini
AATCTTTATATATTTATTATTTTAATTTTAAAGATTATTTTAATTATAATAAAAAAATATATTTTATTGGGGTGATATTAAAATTTAATTAACTTTTAAAATTTAAATCATTAATTTATGAATAATTGATCCATTTTTAATGATTATAAAATTAAGTTACTTTAGGGATAACAGCGTAATTTTTTTGGAGAGTTCATATTGATAAAAAAGATTGC
>BCSY580-24|Scaeva dignota|BCSY0580|Scadig1|Syrphini
AATCTTTATATATTTATTATTTTAATTTTAAAGATTATTTTAATTATAATAAAAAAATATATTTTATTGGGGTGATATTAAAATTTAATTAACTTTTAAAATTTAAATCATTAATTTATGAATAATTGATCCATTTTTAATGATTATAAAATTAAGTTACTTTAGGGATAACAGCGTAATTTTTTTGGAGAGTTCATATTGATAAAAAAGATTGC
>BCSY581-24|Scaeva dignota|BCSY0581|Scadig2|Syrphini
AATCTTTATATATTTATTATTTTAATTTTAAAGATTATTTTAATTATAATAAAAAAATATATTTTATTGGGGTGATATTAAAATTTAATTAACTTTTAAAATTTAAATCATTAATTTATGAATAATTGATCCATTTTTAATGATTATAAAATTAAGTTACTTTAGGGATAACAGCGTAATTTTTTTGGAGAGTTCATATTGATAAAAAAGATTGC
>BCSY582-24|Scaeva pyrastri|BCSY0582|Scapyr|Syrphini
AATCTTTATATATTTATTATTTTAATTTTAAAGATTAATTTAATTATAATAAAACAATATATTTTATTGGGGTGATATTAAAATTTAATTAACTTTTAAAATTTAAATCATTAATTTATGAATAATTGATCCATTTTTAATGATTATAAAATTAAGTTACTTTAGGGATAACAGCGTAATTTTTTTGGAGAGTTCATATTGATAAAAAAGATTGC
>BCSY583-24|Scaeva selenitica|BCSY0583|Scasel1|Syrphini
AATCTTTATATATTTATTATTTTAATTTTAAAGATTATTTTAATTATAATAAAAAAATATATTTTATTGGGGTGATATTAAAATTTAATTAACTTTTAAAATTTAAATCATTAATTTATGAATAATTGATCCATTTTTAATGATTATAAAATTAAGTTACTTTAGGGATAACAGCGTAATTTTTTTGGAGAGTTCATATTGATAAAAAAGATTGC
>BCSY586-24|Sericomyia silentis|BCSY0586|Sersil1|Milesiini
AATCTTTATATATATAATATTTTAATTTTATAGATAAATTTAATTATAATAAAAATTATATATTTTATTGGGGTGATATTAAAATTTAAAAAACTTTTAAAATTTAAATCATAAATATATGAATAATTGATCCATTTTTAATGATTATAAAATTAAGTTACTTTAGGGATAACAGCGTAATTTTTTTGGAGAGTTCATATTGATAAAAAAGATTGC
>BCSY587-24|Sericomyia silentis|BCSY0587|Sersil2|Milesiini
AATCTTTATATATATAATATTTTAATTTTATAGATAAATTTAATTATAATAAAAATTATATATTTTATTGGGGTGATATTAAAATTTAAAAAACTTTTAAAATTTAAATCATAAATATATGAATAATTGATCCATTTTTAATGATTATAAAATTAAGTTACTTTAGGGATAACAGCGTAATTTTTTTGGAGAGTTCATATTGATAAAAAAGATTGC
>BCSY588-24|Spazigaster ambulans|BCSY0588|Spaamb|Bacchini
AATCTTTATATATTTATTATTTTAATTTTATAGATAAATTTTATTATAATAAAATAATATATTTTATTGGGGTGATATTAAAATTAAAATAACTTTTAAATTATAAAACATTAATTTATGAATAATTGATCCATTTTTAATGATTAAAAAATTAAGTTACTTTAGGGATAACAGCGTAATTTTTTTGGAGAGTTCATATTGATAAAAAAGATTGC
>BCSY589-24|Sphaerophoria bankowskae|BCSY0589|Sphaban|Syrphini
AATCTTTATATATTATTATATTTTAATTTTAAAGATTATTTTAATTTTAATAAAATAATATATTTTATTGGGGTGATATTAAAATTTAATTAACTTTTAAACTTTAAAACATTAATTTATGAATAATTGATCCATTTTTAATGATTATAAAATTAAGTTACTTTAGGGATAACAGCGTAATTTTTTTGGAGAGTTCATATTGATAAAAAAGATTGC
>BCSY590-24|Sphaerophoria batava|BCSY0590|Sphabat1|Syrphini
AATCTTTATATATTATTATATTTTAATTTTAAAGATTATTTTAATTTTAATAAAATAATATATTTTATTGGGGTGATATTAAAATTTAACTAACTTTTAAACTTTAAAACATTAATTTATGAATAATTGATCCATTTTTAATGATTATAAAATTAAGTTACTTTAGGGATAACAGCGTAATTTTTTTGGAGAGTTCATATTGATAAAAAAGATTGC
>BCSY591-24|Sphaerophoria batava|BCSY0591|Sphabat2|Syrphini
AATCTTTATATATTATTATATTTTAATTTTAAAGATTATTTTAATTTTAATAAAATAATATATTTTATTGGGGTGATATTAAAATTTAACTAACTTTTAAACTTTAAAACATTAATTTATGAATAATTGATCCATTTTTAATGATTATAAAATTAAGTTACTTTAGGGATAACAGCGTAATTTTTTTGGAGAGTTCATATTGATAAAAAAGATTGC
>BCSY592-24|Sphaerophoria infuscata|BCSY0592|Sphainf1|Syrphini
AATCTTTATATATTATTTTATTTTAATTTTAAAGATTATTTTAATTTTAATATAATAATATATTTTATTGGGGTGATATTAAAATTTAATTAACTTTTAAGATTTAAAACATTAATTTATGAATAATTGATCCATTTTTAATGATTAAAAAATTAAGTTACTTTAGGGATAACAGCGTAATTTTTTTGGAGAGTTCATATTGATAAAAAAGATTGC
>BCSY593-24|Sphaerophoria infuscata|BCSY0593|Sphainf2|Syrphini
AATCTTTATATATTATTTTATTTTAATTTTAAAGATTATTTTAATTTTAATATAATAATATATTTTATTGGGGTGATATTAAAATTTAATTAACTTTTAAGATTTAAAACATTAATTTATGAATAATTGATCCATTTTTAATGATTAAAAAATTAAGTTACTTTAGGGATAACAGCGTAATTTTTTTGGAGAGTTCATATTGATAAAAAAGATTGC
>BCSY594-24|Sphaerophoria interrupta|BCSY0594|Sphaint1|Syrphini
AATCTTTATATATTATTATATTTTAATTTTAAAGATTATTTTAATTTTAATAAAATAATATATTTTATTGGGGTGATATTAAAATTTAACTAACTTTTAAACTTTAAAACATTAATTTATGAATAATTGATCCATTTTTAATGATTATAAAATTAAGTTACTTTAGGGATAACAGCGTAATTTTTTTGGAGAGTTCATATTGATAAAAAAGATTGC
>BCSY596-24|Sphaerophoria laurae|BCSY0596|Sphalau1|Syrphini
AATCTTTATATATTATTATATTTTAATTTTAAAGATTATTTTAATTTTAATAAAATAATATATTTTATTGGGGTGATATTAAAATTTAACTAACTTTTAAACTTTAAAACATTAATTTATGAATAATTGATCCATTTTTAATGATTATAAAATTAAGTTACTTTAGGGATAACAGCGTAATTTTTTTGGAGAGTTCATATTGATAAAAAAGATTGC
>BCSY597-24|Sphaerophoria laurae|BCSY0597|Sphalau2|Syrphini
AATCTTTATATATTATTATATTTTAATTTTAAAGATTATTTTAATTTTAATAAAATAATATATTTTATTGGGGTGATATTAAAATTTAACTAACTTTTAAACTTTAAAACATTAATTTATGAATAATTGATCCATTTTTAATGATTATAAAATTAAGTTACTTTAGGGATAACAGCGTAATTTTTTTGGAGAGTTCATATTGATAAAAAAGATTGC
>BCSY598-24|Sphaerophoria philanthus|BCSY0598|Sphaphi1|Syrphini
AATCTTTATATATTATTATATTTTAATTTTAAAGATTATTTTAATTTTAATAAAATAATATATTTTATTGGGGTGATATTAAAATTTAATTAACTTTTAAACTTTAAAACATTAATTTATGAATAATTGATCCATTTTTAATGATTATAAAATTAAGTTACTTTAGGGATAACAGCGTAATTTTTTTGGAGAGTTCATATTGATAAAAAAGATTGC
>BCSY599-24|Sphaerophoria philanthus|BCSY0599|Sphaphi2|Syrphini
AATCTTTATATATTATTATATTTTAATTTTAAAGATTATTTTAATTTTAATAAAATAATATATTTTATTGGGGTGATATTAAAATTTAATTAACTTTTAAACTTTAAAACATTAATTTATGAATAATTGATCCATTTTTAATGATTATAAAATTAAGTTACTTTAGGGATAACAGCGTAATTTTTTTGGAGAGTTCATATTGATAAAAAAGATTGC
>BCSY600-24|Sphaerophoria rueppellii|BCSY0600|Spharue1|Syrphini
AATCTTTATATATTATTTTATTTTAATTTTAAAGATTATTTTAATTTTAATATAATAATATATTTTATTGGGGTGATATTAAAATTTAATTAACTTTTAAGATTTAAAACATTAATTTATGAATAATTGATCCATTTTTAATGATTAAAAAATTAAGTTACTTTAGGGATAACAGCGTAATTTTTTTGGAGAGTTCATATTGATAAAAAAGATTGC
>BCSY601-24|Sphaerophoria rueppellii|BCSY0601|Spharue2|Syrphini
AATCTTTATATATTATTTTATTTTAATTTTAAAGATTATTTTAATTTTAATATAATAATATATTTTATTGGGGTGATATTAAAATTTAATTAACTTTTAAGATTTAAAACATTAATTTATGAATAATTGATCCATTTTTAATGATTAAAAAATTAAGTTACTTTAGGGATAACAGCGTAATTTTTTTGGAGAGTTCATATTGATAAAAAAGATTGC
>BCSY602-24|Sphaerophoria scripta|BCSY0602|Sphascr1|Syrphini
AATCTTTATATATTATTATATTTTAATTTTAAAGATTATTTTAATTTTAATAAAATAATATATTTTATTGGGGTGATATTAAAATTTAACTAACTTTTAAACTTTAAAACATTAATTTATGAATAATTGATCCATTTTTAATGATTATAAAATTAAGTTACTTTAGGGATAACAGCGTAATTTTTTTGGAGAGTTCATATTGATAAAAAAGATTGC
>BCSY604-24|Sphaerophoria shirchan|BCSY0604|Sphashi|Syrphini
AATCTTTATATATTTTTATATTTTAATTTTAAAGATTATTTTAATTTTAATAAAATAATATATTTTATTGGGGTGATATTAAAATTTAATTAACTTTTAAACTTTAAAACATTAATTTATGAATAATTGATCCATTTTTAATGATTATAAAATTAAGTTACTTTAGGGATAACAGCGTAATTTTTTTGGAGAGTTCATATTGATAAAAAAGATTGC
>BCSY605-24|Sphaerophoria taeniata|BCSY0605|Sphatae|Syrphini
AATCTTTATATATTATTATATTTTAATTTTAAAGATTATTTTAATTTTAATAAAATAATATATTTTATTGGGGTGATATTAAAATTTAACTAACTTTTAAACTTTAAAACATTAATTTATGAATAATTGATCCATTTTTAATGATTATAAAATTAAGTTACTTTAGGGATAACAGCGTAATTTTTTTGGAGAGTTCATATTGATAAAAAAGATTGC
>BCSY606-24|Sphaerophoria virgata|BCSY0606|Sphavir1|Syrphini
AATCTTTATATATTATTATATTTTAATTTTAAAGATTATTTTAATTTTAATAAAATAATATATTTTATTGGGGTGATATTAAAATTTAACTAACTTTTAAACTTTAAAACATTAATTTATGAATAATTGATCCATTTTTAATGATTATAAAATTAAGTTACTTTAGGGATAACAGCGTAATTTTTTTGGAGAGTTCATATTGATAAAAAAGATTGC
>BCSY607-24|Sphaerophoria virgata|BCSY0607|Sphavir2|Syrphini
AATCTTTATATATTATTATATTTTAATTTTAAAGATTATTTTAATTTTAATAAAATAATATATTTTATTGGGGTGATATTAAAATTTAACTAACTTTTAAACTTTAAAACATTAATTTATGAATAATTGATCCATTTTTAATGATTATAAAATTAAGTTACTTTAGGGATAACAGCGTAATTTTTTTGGAGAGTTCATATTGATAAAAAAGATTGC
>BCSY610-24|Sphegina cornifera|BCSY0610|Sphecor|Brachyopini
AATCTTTATATATTATTTTAATTTAATTTTATAGAAAAATTTAATTATAATATAATAATATATTTTATTGGGGTGATAGTAAAATTTAATTAACTTTTAAATATAAAATCATTAATTTATGAATAATTGATCTATTATTAATGATTATAAAATTAAGTTACTTTAGGGATAACAGCGTAATTTTTTTGGAGAGTTCATATTGATAAAAAAGATTGC
>BCSY611-24|Sphegina elegans|BCSY0611|Spheele|Brachyopini
AATCTTCATATATTTTTTAATTTTAATTTTATAGAAAAATTTAATTATAATAAAATAGTATATTTTATTGGGGTGATAGTAAAATTTAACAAACTTTTAAATTTAAAATCATTAATTTATGAATAGTTGATCTTTTATTAATGATTAAAAAATTAAGTTACTTTAGGGATAACAGCGTAATTTTTTTGGAGAGTTCATATTGATAAAAAAGATTGC
>BCSY612-24|Sphegina latifrons|BCSY0612|Sphelat|Brachyopini
AATCTTTATATATTATTTTAATTTAATTTTATAGAAAAATTTAATTATAATATAATAATATATTTTATTGGGGTGATAGTAAAATTTAATTAACTTTTAAATATAAAATCATTAATTTATGAATAATTGATCTATTATTAATGATTATAAAATTAAGTTACTTTAGGGATAACAGCGTAATTTTTTTGGAGAGTTCATATTGATAAAAAAGATTGC
>BCSY613-24|Sphegina sibirica|BCSY0613|Sphesib1|Brachyopini
AATCTTTATATATTTTTTAATTTTAATTTTAAGGATAAATTTAATTATAATAAAAAAATATATTTTATTGGGGTGATAGTAAAATTTAATTAACTTTTAAATTTAAAATCATTTATTTATGAATAATTGATCTTTTATTAATGATTATAAAATTAAGTTACTTTAGGGATAACAGCGTAATTTTTTTGGAGAGTTCATATTGATAAAAAAGATTGC
>BCSY614-24|Sphegina sibirica|BCSY0614|Sphesib2|Brachyopini
AATCTTTATATATTTTTTAATTTTAATTTTAAGGATAAATTTAATTATAATAAAAAAATATATTTTATTGGGGTGATAGTAAAATTTAATTAACTTTTAAATTTAAAATCATTTATTTATGAATAATTGATCTTTTATTAATGATTATAAAATTAAGTTACTTTAGGGATAACAGCGTAATTTTTTTGGAGAGTTCATATTGATAAAAAAGATTGC
>BCSY615-24|Sphiximorpha garibaldii|BCSY0615|Sphibin1|Cerioidini
AATCTTTATATAAATATTATTTTAATTTTATAGATGAATTTAGTTTTTATAATAATTTTATATTTTATTGGGGTGATATTAAAATTTAAAGAACTTTTAATTAAAAATTCATTAATTTATGATTAATTGATCCATTTTTAGTGATTAGAAAATTAAGTTACTTTAGGGATAACAGCGTAATTTTTTTGGAGAGTTCATATTGATAAAAAAGATTGC
>BCSY616-24|Sphiximorpha garibaldii|BCSY0616|Sphibin2|Cerioidini
AATCTTTATATAAATATTATTTTAATTTTATAGATGAATTTAGTTTTTATAATAATTTTATATTTTATTGGGGTGATATTAAAATTTAAAGAACTTTTAATTAAAAATTCATTAATTTATGATTAATTGATCCATTTTTAGTGATTAGAAAATTAAGTTACTTTAGGGATAACAGCGTAATTTTTTTGGAGAGTTCATATTGATAAAAAAGATTGC
>BCSY617-24|Spilomyia manicata|BCSY0617|Spiman|Milesiini
AATCTTTATACATATATTATTTTGGTTTTATAGATAATTTTAGTTATGATAAAAATTATGTATTTTATTGGGGTGATAATAAAATTTAATTAACTTTTATAATTTAAATCATTAATTTATGAATAATTGATCCATTTATAATGATTATAAAATTAAGTTACTTTAGGGATAACAGCGTAATTTTTTTGGAGAGTTCATATTGATAAAAAAGATTGC
>BCSY693-25|Sericomyia bombiformis|BCSY0693|Arcbom3|Milesiini
AATCTTTATATATATATTATTTTAATTTTATTGATAAATTTTATTATAATAAAAATTATATATTTTATTGGGGTGATATTAAAATTTAATAAACTTTTAAAATTTAAATCATAAATATATGAATAATTGATCCATTTTTAATGATTATAAAATTAAGTTACTTTAGGGATAACAGCGTAATTTTTTTGGAGAGTTCATATTGATAAAAAAGATTGC
>BCSY694-25|Sericomyia superbiens|BCSY0694|Arcsup|Milesiini
AATCTTTATATATATATTATTTTAATTTTATTGATAAATTTAATTATAATAAAAATTATATATTTTATTGGGGTGATATTAAAATTTAATAAACTTTTAAAATTTAAATCATAAATATATGAATAATTGATCCATTTTTAATGATTATAAAATTAAGTTACTTTAGGGATAACAGCGTAATTTTTTTGGAGAGTTCATATTGATAAAAAAGATTGC
>BCSY695-25|Merodon clavipes|BCSY0695|Mercla|Merodontini
AATCTTTATATAATAATTATTTTAATTTTATAGATAAATTTAATTATAATAGTTTTATTATATTTTATTGGGGTGATATTAAAATTTGAAGAACTTTTATAAAATAGTACATTAATTTATGAATATATGATCCATTAATAATGATTAAAAATTTAAGTTACTTTAGGGATAACAGCGTAATTTTTTTGGAGAGTTCATATTGATAAAAAAGATTGC
>BCSY696-25|Merodon constans|BCSY0696|Mercon|Merodontini
AATCTTTATATATTAGTTATTTTAATTTTATAGATAATTTTAATTATAATAATTTAATTATATTTTATTGGGGTGATATTAAAATTTAAAAAACTTTTATTTATTAAAACATTAATTTATGAATAGGTGATCCATTAATAATGATTAAAAATTTAAGTTACTTTAGGGATAACAGCGTAATTTTTTTGGAGAGTTCATATTGATAAAAAAGATTGC
>BCSY697-25|Merodon elegans|BCSY0697|Merele|Merodontini
AATCTTTATATAAGAATTATTTTAATTTTATAGATAAATTTAATTATAATAGTTTTATTATATTTTATTGGGGTGATATTAAAATTTAAAGAACTTTTATAAAATAGTACATTAATTTATGAATATTTGATCCATTAATAATGATTAAAAATTTAAGTTACTTTAGGGATAACAGCGTAATTTTTTTGGAGAGTTCATATTGATAAAAAAGATTGC
>BCSY698-25|Merodon equestris|BCSY0698|Merequ1|Merodontini
AATCTTTATATAATAATTATTTTAATTTTATAGATAAATTTAATTATAATAATTTTATTATATTTTATTGGGGTGATATTAAAATTTAAAAAACTTTTATATGTTAAAACATTAATTTATGAATAAATGATCCATTAATAATGATTAAAAATTTAAGTTACTTTAGGGATAACAGCGTAATTTTTTTGGAGAGTTCATATTGATAAAAAAGATTGC
>BCSY699-25|Merodon equestris|BCSY0699|Merequ2|Merodontini
AATCTTTATATAATAATTATTTTAATTTTATAGATAAATTTAATTATAATAATTTTATTATATTTTATTGGGGTGATATTAAAATTTAAAAAACTTTTATATGTTAAAACATTAATTTATGAATAAATGATCCATTAATAATGATTAAAAATTTAAGTTACTTTAGGGATAACAGCGTAATTTTTTTGGAGAGTTCATATTGATAAAAAAGATTGC
>BCSY700-25|Merodon geniculatus|BCSY0700|Mergen1|Merodontini
AATCTTTATATAATAATTATTTTAATTTTATAGATAAATTTAATTATAATAATTTTATTATATTTTATTGGGGTGATATTAAAATTTAAAAAACTTTTATACGTTAAAACATTAATTTATGAATAAATGATCCATTAATAATGATTAAAAATTTAAGTTACTTTAGGGATAACAGCGTAATTTTTTTGGAGAGTTCATATTGATAAAAAAGATTGC
>BCSY701-25|Merodon geniculatus|BCSY0701|Mergen2|Merodontini
AATCTTTATATAATAATTATTTTAATTTTATAGATAAATTTAATTATAATAATTTTATTATATTTTATTGGGGTGATATTAAAATTTAAAAAACTTTTATACGTTAAAACATTAATTTATGAATAAATGATCCATTAATAATGATTAAAAATTTAAGTTACTTTAGGGATAACAGCGTAATTTTTTTGGAGAGTTCATATTGATAAAAAAGATTGC
>BCSY702-25|Merodon rufus|BCSY0702|Merruf1|Merodontini
AATCTTTATATAATAATTATTTTAATTTTATAGAAGAATTTAATTATAATAAGTTTATTATATTTTATTGGGGTGATATTAAAATTTAAAAAACTTTTATAAATTAAAACATTAATTTATGAATAAATGATCCATTAATAATGATTAAAAATTTAAGTTACTTTAGGGATAACAGCGTAATTTTTTTGGAGAGTTCATATTGATAAAAAAGATTGC
>BCSY703-25|Merodon rufus|BCSY0703|Merruf2|Merodontini
AATCTTTATATAATAATTATTTTAATTTTATAGAAGAATTTAATTATAATAAGTTTATTATATTTTATTGGGGTGATATTAAAATTTAAAAAACTTTTATAAATTAAAACATTAATTTATGAATAAATGATCCATTAATAATGATTAAAAATTTAAGTTACTTTAGGGATAACAGCGTAATTTTTTTGGAGAGTTCATATTGATAAAAAAGATTGC
>BCSY704-25|Merodon aeneus|BCSY0704|Meraen|Merodontini
AATCTTTATATAATGATTATTTTAGTTTTATGGATATATTTAATTATAATACTTTATTATATTTTATTGGGGTGATACTAAAATTTAAAAAACTTTTATAAATAAAAACATTAATTTATGAATAAATGATCCATTATTAATGATTAAAAATTTAAGTTACTTTAGGGATAACAGCGTAATTTTTTTGGAGAGTTCATATTGATAAAAAAGATTGC
>BCSY706-25|Merodon albifrons|BCSY0706|Meralb2|Merodontini
AATCTTTATATAATAATTATTTTAATTTTATAGATAAATTTAATTATAATAATTTTATTATATTTTATTGGGGTGATATTAAAATTTGAAAAACTTTTATATGTTAAAACATTAATTTATGAATAAATGATCCATTAATAATGATTAGAAATTTAAGTTACTTTAGGGATAACAGCGTAATTTTTTTGGAGAGTTCATATTGATAAAAAAGATTGC
>BCSY708-25|Merodon serrulatus|BCSY0708|Merale2|Merodontini
AATCTTTATATAAGAATTATTTTAATTTTATAGATAAATTTAATTATAATAATTTTATTATATTTTATTGGGGTGATATTAAAATTTGAAGAACTTTTATAATATAATACATTAATTTATGAATATTTGATCCATTAATAATGATTAAAAATTTAAGTTACTTTAGGGATAACAGCGTAATTTTTTTGGAGAGTTCATATTGATAAAAAAGATTGC
>BCSY709-25|Merodon avidus|BCSY0709|Meravi1|Merodontini
AATCTTTATATAAGAATTATTTTAATTTTATAGATAAATTTAATTATAATAATTTTATTATATTTTATTGGGGTGATATTAAAATTTGAAGAACTTTTATAATATAATACATTAATTTATGAATATTTGATCCATTAATAATGATTAAAAATTTAAGTTACTTTAGGGATAACAGCGTAATTTTTTTGGAGAGTTCATATTGATAAAAAAGATTGC
>BCSY710-25|Merodon avidus|BCSY0710|Meravi2|Merodontini
AATCTTTATATAAGAATTATTTTAATTTTATAGATAAATTTAATTATAATAATTTTATTATATTTTATTGGGGTGATATTAAAATTTGAAGAACTTTTATAATATAATACATTAATTTATGAATATTTGATCCATTAATAATGATTAAAAATTTAAGTTACTTTAGGGATAACAGCGTAATTTTTTTGGAGAGTTCATATTGATAAAAAAGATTGC
>BCSY711-25|Merodon femoratus|BCSY0711|Merbia|Merodontini
AATCTTTATATAAGAATTATTTTAATTTTATAGATAAATTTAATTATAATAATTTTATTATATTTTATTGGGGTGATATTAAAATTTGAAGAACTTTTATAATATAATACATTAATTTATGAATATTTGATCCATTAATAATGATTAAAAATTTAAGTTACTTTAGGGATAACAGCGTAATTTTTTTGGAGAGTTCATATTGATAAAAAAGATTGC
>BCSY712-25|Merodon cinereus|BCSY0712|Mercin1|Merodontini
AATCTTTATATAATGATTATTTTAGTTTTATAGATATATTTAATTATAATATTTTTATTATATTTTATTGGGGTGATATTAAAATTTAAAAAACTTTTATAAATAAAAACATTAATTTATGAATAAATGATCCATTATTAATGATTAAAAATTTAAGTTACTTTAGGGATAACAGCGTAATTTTTTTGGAGAGTTCATATTGATAAGAAAGATTGC
>BCSY713-25|Merodon cinereus|BCSY0713|Mercin2|Merodontini
AATCTTTATATAATGATTATTTTAGTTTTATAGATATATTTAATTATAATATTTTTATTATATTTTATTGGGGTGATATTAAAATTTAAAAAACTTTTATAAATAAAAACATTAATTTATGAATAAATGATCCATTATTAATGATTAAAAATTTAAGTTACTTTAGGGATAACAGCGTAATTTTTTTGGAGAGTTCATATTGATAAGAAAGATTGC
>BCSY020-24|Anasimyia transfuga|BCSY0020|Anatra2|Eristalini
AATCTTTATATATTGTTTATTTTAATTTTGTGGATTTATTTAATTATAATATTTTAATATATTTTATTGGGGTGATATTAAAATTTAAAAAACTTTTAATTTTAAAATCATTAATTTATGAATAATTGATCCATTTTTAATGATTAAAAATTTAAGTTACTCTAGGGATAACAGCGTAATTTTTTTGGAGAGTTCATATCGATAAAAAAGATTGC
