# Supplementary material for: 16S rRNA sequence dataset for the identification of the French hoverflies (Diptera, Syrphidae)
Source: Biodivers Data J. 2026 Jun 15;14:e189822. doi: 10.3897/BDJ.14.e189822 (PMC13288028; doi:10.3897/BDJ.14.e189822)
Supplement: Supplementary material 3 — List of mitochondrial or 16S rRNA sequences available in GenBank for French hoverfly species [file bdj-14-e189822-s003.tsv]

Order	Family	Species	Mean Intra-Sp	Max Intra-Sp	Nearest Species	Nearest Neighbour	Distance to NN	Discriminant Sequence
Diptera	Syrphidae	Anasimyia contracta	NA	0	Anasimyia transfuga	BCSY020-24	0	No
Diptera	Syrphidae	Anasimyia interpuncta	NA	0	Anasimyia transfuga	BCSY020-24	0.47	Yes
Diptera	Syrphidae	Anasimyia transfuga	NA	0	Anasimyia contracta	BCSY001-24	0	No
Diptera	Syrphidae	Blera fallax	2.58	3.42	Lejota ruficornis	BCSY384-24	2.87	No
Diptera	Syrphidae	Brachyopa bicolor	0	0	Brachyopa pilosa	BCSY022-24	0	No
Diptera	Syrphidae	Brachyopa dorsata	0	0	Brachyopa vittata	BCSY031-24	1.4	Yes
Diptera	Syrphidae	Brachyopa pilosa	3.31	3.31	Brachyopa bicolor	BCSY014-24	0	No
Diptera	Syrphidae	Brachyopa scutellaris	0	0	Brachyopa vittata	BCSY031-24	0.47	Yes
Diptera	Syrphidae	Brachyopa testacea	0	0	Brachyopa vittata	BCSY031-24	0.47	Yes
Diptera	Syrphidae	Brachyopa vittata	0	0	Brachyopa scutellaris	BCSY024-24	0.47	Yes
Diptera	Syrphidae	Brachypalpoides lentus	0	0	Brachypalpus valgus	BCSY041-24	3.35	Yes
Diptera	Syrphidae	Brachypalpus chrysites	NA	0	Brachypalpus laphriformis	BCSY038-24	0.46	Yes
Diptera	Syrphidae	Brachypalpus laphriformis	0	0	Brachypalpus chrysites	BCSY035-24	0.46	Yes
Diptera	Syrphidae	Brachypalpus valgus	4.13	6.19	Brachypalpus chrysites	BCSY035-24	0.93	No
Diptera	Syrphidae	Callicera fagesii	0	0	Callicera macquarti	BCSY046-24	0	No
Diptera	Syrphidae	Callicera macquarti	0	0	Callicera fagesii	BCSY044-24	0	No
Diptera	Syrphidae	Callicera rufa	0	0	Callicera fagesii	BCSY044-24	4.31	Yes
Diptera	Syrphidae	Callicera spinolae	0	0	Platycheirus discimanus	BCSY528-24	3.87	Yes
Diptera	Syrphidae	Ceriana conopsoides	0.31	0.47	Paragus flammeus	BCSY466-24	6.34	Yes
Diptera	Syrphidae	Chalcosyrphus eunotus	0	0	Paragus pecchiolii	BCSY469-24	3.4	Yes
Diptera	Syrphidae	Chalcosyrphus nemorum	NA	0	Chalcosyrphus valgus	BCSY066-24	4.35	Yes
Diptera	Syrphidae	Chalcosyrphus piger	4.34	4.34	Brachypalpus valgus	BCSY041-24	1.9	No
Diptera	Syrphidae	Chalcosyrphus valgus	0	0	Chalcosyrphus piger	BCSY062-24	2.86	Yes
Diptera	Syrphidae	Cheilosia ahenea	NA	0	Cheilosia cynocephala	BCSY168-24	0.94	Yes
Diptera	Syrphidae	Cheilosia albipila	3.84	3.84	Cheilosia fraterna	BCSY178-24	0	No
Diptera	Syrphidae	Cheilosia albitarsis	0	0	Cheilosia ranunculi	BCSY690-25	0	No
Diptera	Syrphidae	Cheilosia antiqua	3.23	4.85	Cheilosia scutellata	BCSY098-24	0	No
Diptera	Syrphidae	Cheilosia barbata	0.47	0.47	Cheilosia impressa	BCSY196-24	0	No
Diptera	Syrphidae	Cheilosia bergenstammi	NA	0	Cheilosia melanura	BCSY134-24	1.89	Yes
Diptera	Syrphidae	Cheilosia caerulescens	0.62	0.93	Cheilosia psilophthalma	BCSY092-24	1.88	Yes
Diptera	Syrphidae	Cheilosia canicularis	1.58	2.36	Cheilosia himantopus	BCSY190-24	0	No
Diptera	Syrphidae	Cheilosia carbonaria	NA	0	Cheilosia melanura	BCSY134-24	0.93	Yes
Diptera	Syrphidae	Cheilosia chrysocoma	2.87	4.34	Cheilosia soror	BCSY101-24	0	No
Diptera	Syrphidae	Cheilosia clama	0	0	Cheilosia vernalis	BCSY112-24	1.88	Yes
Diptera	Syrphidae	Cheilosia cynocephala	0	0	Cheilosia psilophthalma	BCSY092-24	0.94	Yes
Diptera	Syrphidae	Cheilosia faucis	0.94	1.41	Cheilosia nivalis	BCSY147-24	0	No
Diptera	Syrphidae	Cheilosia flavipes	0	0	Cheilosia melanura	BCSY134-24	1.41	Yes
Diptera	Syrphidae	Cheilosia fraterna	1.25	1.88	Cheilosia albipila	BCSY070-24	0	No
Diptera	Syrphidae	Cheilosia frontalis	0	0	Cheilosia psilophthalma	BCSY092-24	0.47	Yes
Diptera	Syrphidae	Cheilosia gagatea	NA	0	Cheilosia rhynchops	BCSY095-24	0	No
Diptera	Syrphidae	Cheilosia gigantea	0	0	Cheilosia lenis	BCSY127-24	0.47	Yes
Diptera	Syrphidae	Cheilosia grisella	NA	0	Cheilosia antiqua	BCSY074-24	0	No
Diptera	Syrphidae	Cheilosia grossa	NA	0	Cheilosia albipila	BCSY069-24	0	No
Diptera	Syrphidae	Cheilosia hercyniae	NA	0	Cheilosia personata	BCSY156-24	0	No
Diptera	Syrphidae	Cheilosia himantopus	1.41	1.41	Cheilosia canicularis	BCSY158-24	0	No
Diptera	Syrphidae	Cheilosia hypena	NA	0	Cheilosia nigripes	BCSY143-24	0	No
Diptera	Syrphidae	Cheilosia illustrata	0	0	Cheilosia psilophthalma	BCSY092-24	0.93	Yes
Diptera	Syrphidae	Cheilosia impressa	1.41	1.41	Cheilosia proxima	BCSY087-24	0	No
Diptera	Syrphidae	Cheilosia impudens	0	0	Cheilosia hypena	BCSY191-24	0	No
Diptera	Syrphidae	Cheilosia insignis	0	0	Cheilosia rhynchops	BCSY095-24	0.94	Yes
Diptera	Syrphidae	Cheilosia laeviseta	NA	0	Cheilosia rhynchops	BCSY095-24	0.46	Yes
Diptera	Syrphidae	Cheilosia laticornis	NA	0	Cheilosia scutellata	BCSY098-24	0.47	Yes
Diptera	Syrphidae	Cheilosia latifrons	0	0	Cheilosia rhynchops	BCSY093-24	0.47	Yes
Diptera	Syrphidae	Cheilosia lenis	2.88	4.35	Cheilosia vulpina	BCSY118-24	0	No
Diptera	Syrphidae	Cheilosia longula	NA	0	Cheilosia scutellata	BCSY098-24	0	No
Diptera	Syrphidae	Cheilosia melanura	0.31	0.47	Cheilosia vernalis	BCSY112-24	0	No
Diptera	Syrphidae	Cheilosia mutabilis	0	0	Cheilosia nivalis	BCSY147-24	0.95	Yes
Diptera	Syrphidae	Cheilosia nebulosa	0.31	0.47	Cheilosia scutellata	BCSY098-24	1.88	Yes
Diptera	Syrphidae	Cheilosia nigripes	0.31	0.47	Cheilosia hypena	BCSY191-24	0	No
Diptera	Syrphidae	Cheilosia nivalis	0	0	Cheilosia faucis	BCSY170-24	0	No
Diptera	Syrphidae	Cheilosia pagana	0	0	Cheilosia laeviseta	BCSY121-24	0.47	Yes
Diptera	Syrphidae	Cheilosia pedemontana	0	0	Cheilosia rhynchops	BCSY095-24	0	No
Diptera	Syrphidae	Cheilosia personata	0	0	Cheilosia hercyniae	BCSY188-24	0	No
Diptera	Syrphidae	Cheilosia pictipennis	0.62	0.94	Cheilosia psilophthalma	BCSY092-24	0	No
Diptera	Syrphidae	Cheilosia proxima	5.09	5.92	Cheilosia impressa	BCSY196-24	0	No
Diptera	Syrphidae	Cheilosia psilophthalma	2.54	3.82	Cheilosia pictipennis	BCSY084-24	0	No
Diptera	Syrphidae	Cheilosia ranunculi	NA	0	Cheilosia albitarsis	BCSY072-24	0	No
Diptera	Syrphidae	Cheilosia rhynchops	2.22	3.33	Cheilosia variabilis	BCSY111-24	0	No
Diptera	Syrphidae	Cheilosia scutellata	2.21	3.33	Cheilosia soror	BCSY101-24	0	No
Diptera	Syrphidae	Cheilosia semifasciata	NA	0	Cheilosia psilophthalma	BCSY092-24	1.41	Yes
Diptera	Syrphidae	Cheilosia soror	0	0	Cheilosia scutellata	BCSY096-24	0	No
Diptera	Syrphidae	Cheilosia subpictipennis	0.31	0.47	Cheilosia pictipennis	BCSY086-24	0	No
Diptera	Syrphidae	Cheilosia urbana	0.94	0.94	Cheilosia flavipes	BCSY174-24	1.42	Yes
Diptera	Syrphidae	Cheilosia variabilis	1.58	2.37	Cheilosia rhynchops	BCSY095-24	0	No
Diptera	Syrphidae	Cheilosia vernalis	2.21	3.33	Cheilosia melanura	BCSY133-24	0	No
Diptera	Syrphidae	Cheilosia vicina	0	0	Cheilosia nigripes	BCSY144-24	0	No
Diptera	Syrphidae	Cheilosia vulpina	0.31	0.47	Cheilosia lenis	BCSY127-24	0	No
Diptera	Syrphidae	Chrysogaster virescens	0.31	0.47	Melanogaster nuda	BCSY404-24	2.36	Yes
Diptera	Syrphidae	Chrysotoxum bicinctum	0.31	0.47	Chrysotoxum verralli	BCSY238-24	0	No
Diptera	Syrphidae	Chrysotoxum cautum	0.94	0.94	Chrysotoxum vernale	BCSY234-24	0.94	No
Diptera	Syrphidae	Chrysotoxum cisalpinum	2.06	2.88	Chrysotoxum vernale	BCSY234-24	0	No
Diptera	Syrphidae	Chrysotoxum elegans	0.31	0.47	Chrysotoxum vernale	BCSY234-24	0	No
Diptera	Syrphidae	Chrysotoxum fasciatum	0	0	Chrysotoxum fasciolatum	BCSY224-24	0	No
Diptera	Syrphidae	Chrysotoxum fasciolatum	0.62	0.94	Chrysotoxum fasciatum	BCSY220-24	0	No
Diptera	Syrphidae	Chrysotoxum festivum	0	0	Chrysotoxum vernale	BCSY234-24	0	No
Diptera	Syrphidae	Chrysotoxum intermedium	0	0	Chrysotoxum cisalpinum	BCSY215-24	0.46	Yes
Diptera	Syrphidae	Chrysotoxum octomaculatum	NA	0	Chrysotoxum elegans	BCSY218-24	0	No
Diptera	Syrphidae	Chrysotoxum vernale	0	0	Chrysotoxum elegans	BCSY217-24	0	No
Diptera	Syrphidae	Chrysotoxum verralli	0.31	0.47	Chrysotoxum bicinctum	BCSY209-24	0	No
Diptera	Syrphidae	Claussenia hispanica	NA	0	Pipizella nigriana	BCSY512-24	3.39	Yes
Diptera	Syrphidae	Criorhina asilica	0	0	Platycheirus discimanus	BCSY528-24	2.87	Yes
Diptera	Syrphidae	Criorhina floccosa	0	0	Platycheirus europaeus	BCSY531-24	4.31	Yes
Diptera	Syrphidae	Criorhina pachymera	0	0	Criorhina ranunculi	BCSY250-24	3.87	Yes
Diptera	Syrphidae	Criorhina ranunculi	NA	0	Criorhina pachymera	BCSY248-24	3.87	Yes
Diptera	Syrphidae	Dasysyrphus albostriatus	NA	0	Dasysyrphus pinastri	BCSY261-24	0	No
Diptera	Syrphidae	Dasysyrphus eggeri	NA	0	Dasysyrphus tricinctus	BCSY263-24	0.47	Yes
Diptera	Syrphidae	Dasysyrphus friuliensis	1.42	1.42	Epistrophe flava	BCSY283-24	1.42	No
Diptera	Syrphidae	Dasysyrphus hilaris	0	0	Dasysyrphus venustus	BCSY272-24	0	No
Diptera	Syrphidae	Dasysyrphus lenensis	NA	0	Dasysyrphus pinastri	BCSY261-24	0	No
Diptera	Syrphidae	Dasysyrphus pauxillus	0	0	Dasysyrphus pinastri	BCSY261-24	0	No
Diptera	Syrphidae	Dasysyrphus pinastri	0	0	Dasysyrphus pauxillus	BCSY259-24	0	No
Diptera	Syrphidae	Dasysyrphus tricinctus	0	0	Dasysyrphus pinastri	BCSY261-24	0.47	Yes
Diptera	Syrphidae	Dasysyrphus venustus	NA	0	Dasysyrphus hilaris	BCSY254-24	0	No
Diptera	Syrphidae	Didea alneti	NA	0	Didea intermedia	BCSY273-24	1.9	Yes
Diptera	Syrphidae	Didea fasciata	0.47	0.47	Megasyrphus erraticus	BCSY395-24	2.36	Yes
Diptera	Syrphidae	Didea intermedia	0	0	Megasyrphus erraticus	BCSY395-24	1.88	Yes
Diptera	Syrphidae	Doros destillatorius	NA	0	Doros profuges	BCSY276-24	0	No
Diptera	Syrphidae	Doros profuges	0	0	Doros destillatorius	BCSY274-24	0	No
Diptera	Syrphidae	Epistrophe diaphana	NA	0	Epistrophe flava	BCSY283-24	0.94	Yes
Diptera	Syrphidae	Epistrophe eligans	0	0	Epistrophe flava	BCSY282-24	2.36	Yes
Diptera	Syrphidae	Epistrophe flava	3.33	3.33	Epistrophe melanostoma	BCSY287-24	0	No
Diptera	Syrphidae	Epistrophe grossulariae	0	0	Leucozona laternaria	BCSY388-24	0.94	Yes
Diptera	Syrphidae	Epistrophe melanostoma	0.94	0.94	Epistrophe flava	BCSY283-24	0	No
Diptera	Syrphidae	Epistrophe nitidicollis	NA	0	Eupeodes lucasi	BCSY350-24	0	No
Diptera	Syrphidae	Episyrphus balteatus	NA	0	Meliscaeva auricollis	BCSY418-24	1.41	Yes
Diptera	Syrphidae	Eristalinus aeneus	NA	0	Parhelophilus versicolor	BCSY492-24	2.86	Yes
Diptera	Syrphidae	Eristalinus taeniops	NA	0	Helophilus pendulus	BCSY368-24	2.37	Yes
Diptera	Syrphidae	Eristalis horticola	NA	0	Eristalis intricaria	BCSY306-24	0.46	Yes
Diptera	Syrphidae	Eristalis intricaria	0	0	Eristalis horticola	BCSY308-24	0.46	Yes
Diptera	Syrphidae	Eristalis pertinax	NA	0	Eristalis horticola	BCSY308-24	2.35	Yes
Diptera	Syrphidae	Eristalis similis	0	0	Eristalis horticola	BCSY308-24	1.9	Yes
Diptera	Syrphidae	Eristalis tenax	0	0	Eristalis horticola	BCSY308-24	2.39	Yes
Diptera	Syrphidae	Eumerus amoenus	NA	0	Eumerus sogdianus	BCSY331-24	0	No
Diptera	Syrphidae	Eumerus flavitarsis	NA	0	Merodon rufus	BCSY702-25	4.35	Yes
Diptera	Syrphidae	Eumerus funeralis	NA	0	Eumerus strigatus	BCSY332-24	0	No
Diptera	Syrphidae	Eumerus grandis	NA	0	Eumerus sinuatus	BCSY329-24	1.4	Yes
Diptera	Syrphidae	Eumerus ornatus	0	0	Callicera rufa	BCSY048-24	6.34	Yes
Diptera	Syrphidae	Eumerus ruficornis	0	0	Eumerus funeralis	BCSY320-24	1.88	Yes
Diptera	Syrphidae	Eumerus sabulonum	NA	0	Eumerus tarsalis	BCSY334-24	0	No
Diptera	Syrphidae	Eumerus sinuatus	0	0	Eumerus grandis	BCSY322-24	1.4	Yes
Diptera	Syrphidae	Eumerus sogdianus	0.47	0.47	Eumerus amoenus	BCSY339-24	0	No
Diptera	Syrphidae	Eumerus strigatus	0	0	Eumerus funeralis	BCSY320-24	0	No
Diptera	Syrphidae	Eumerus tarsalis	0	0	Eumerus sabulonum	BCSY327-24	0	No
Diptera	Syrphidae	Eumerus tricolor	NA	0	Eumerus grandis	BCSY322-24	2.37	Yes
Diptera	Syrphidae	Eumerus uncipes	NA	0	Eumerus funeralis	BCSY320-24	1.88	Yes
Diptera	Syrphidae	Eumerus vandenberghei	NA	0	Eumerus funeralis	BCSY320-24	0	No
Diptera	Syrphidae	Eupeodes bucculatus	0	0	Eupeodes nielseni	BCSY354-24	0	No
Diptera	Syrphidae	Eupeodes corollae	0.47	0.47	Eupeodes lucasi	BCSY350-24	0	No
Diptera	Syrphidae	Eupeodes flaviceps	0	0	Eupeodes bucculatus	BCSY343-24	0	No
Diptera	Syrphidae	Eupeodes latifasciatus	NA	0	Eupeodes nitens	BCSY356-24	0	No
Diptera	Syrphidae	Eupeodes lucasi	0	0	Eupeodes tirolensis	BCSY359-24	0	No
Diptera	Syrphidae	Eupeodes luniger	0.47	0.47	Eupeodes lucasi	BCSY350-24	0	No
Diptera	Syrphidae	Eupeodes nielseni	0	0	Eupeodes bucculatus	BCSY343-24	0	No
Diptera	Syrphidae	Eupeodes nitens	2.37	2.37	Eupeodes latifasciatus	BCSY348-24	0	No
Diptera	Syrphidae	Eupeodes tirolensis	0.47	0.47	Eupeodes lucasi	BCSY350-24	0	No
Diptera	Syrphidae	Ferdinandea aurea	0	0	Ferdinandea ruficornis	BCSY364-24	2.91	Yes
Diptera	Syrphidae	Ferdinandea cuprea	0	0	Ferdinandea ruficornis	BCSY364-24	3.36	Yes
Diptera	Syrphidae	Ferdinandea ruficornis	NA	0	Ferdinandea aurea	BCSY361-24	2.91	Yes
Diptera	Syrphidae	Helophilus pendulus	NA	0	Eristalinus taeniops	BCSY299-24	2.37	Yes
Diptera	Syrphidae	Heringia heringi	0	0	Pipizella nigriana	BCSY512-24	3.37	Yes
Diptera	Syrphidae	Lapposyrphus lapponicus	0.95	0.95	Scaeva selenitica	BCSY583-24	0.94	No
Diptera	Syrphidae	Lejogaster metallina	0	0	Melanogaster nuda	BCSY404-24	4.35	Yes
Diptera	Syrphidae	Lejota ruficornis	0	0	Blera fallax	BCSY009-24	2.87	Yes
Diptera	Syrphidae	Leucozona glaucia	0	0	Leucozona laternaria	BCSY388-24	0.94	Yes
Diptera	Syrphidae	Leucozona laternaria	0	0	Leucozona glaucia	BCSY386-24	0.94	Yes
Diptera	Syrphidae	Leucozona lucorum	0	0	Melangyna quadrimaculata	BCSY401-24	0.95	Yes
Diptera	Syrphidae	Mallota cimbiciformis	NA	0	Eristalis horticola	BCSY308-24	2.88	Yes
Diptera	Syrphidae	Matsumyia berberina	0	0	Platycheirus sticticus	BCSY561-24	4.8	Yes
Diptera	Syrphidae	Megasyrphus erraticus	0	0	Didea intermedia	BCSY273-24	1.88	Yes
Diptera	Syrphidae	Melangyna barbifrons	0	0	Melangyna quadrimaculata	BCSY401-24	0.94	Yes
Diptera	Syrphidae	Melangyna lasiophthalma	0	0	Melangyna quadrimaculata	BCSY401-24	0	No
Diptera	Syrphidae	Melangyna quadrimaculata	NA	0	Melangyna lasiophthalma	BCSY400-24	0	No
Diptera	Syrphidae	Melanogaster hirtella	0	0	Melanogaster nuda	BCSY404-24	1.4	Yes
Diptera	Syrphidae	Melanogaster nuda	NA	0	Melanogaster hirtella	BCSY402-24	1.4	Yes
Diptera	Syrphidae	Melanostoma certum	1.41	1.41	Melanostoma scalare	BCSY410-24	1.88	Yes
Diptera	Syrphidae	Melanostoma scalare	NA	0	Melanostoma certum	BCSY406-24	1.88	Yes
Diptera	Syrphidae	Meligramma cincta	0	0	Melangyna quadrimaculata	BCSY401-24	0.94	Yes
Diptera	Syrphidae	Meligramma cingulata	NA	0	Meliscaeva auricollis	BCSY418-24	0.47	Yes
Diptera	Syrphidae	Meligramma euchroma	0.47	0.47	Platycheirus ambiguus	BCSY517-24	1.41	Yes
Diptera	Syrphidae	Meliscaeva auricollis	0	0	Meligramma cingulata	BCSY416-24	0.47	Yes
Diptera	Syrphidae	Meliscaeva cinctella	0	0	Meliscaeva auricollis	BCSY418-24	0.47	Yes
Diptera	Syrphidae	Merodon aeneus	NA	0	Merodon cinereus	BCSY712-25	2.85	Yes
Diptera	Syrphidae	Merodon albifrons	NA	0	Merodon equestris	BCSY699-25	2.39	Yes
Diptera	Syrphidae	Merodon avidus	0	0	Merodon femoratus	BCSY711-25	0	No
Diptera	Syrphidae	Merodon caucasicus	NA	0	Merodon avidus	BCSY709-25	0	No
Diptera	Syrphidae	Merodon cinereus	0	0	Merodon aeneus	BCSY704-25	2.85	Yes
Diptera	Syrphidae	Merodon clavipes	NA	0	Merodon elegans	BCSY697-25	1.4	Yes
Diptera	Syrphidae	Merodon constans	NA	0	Merodon equestris	BCSY699-25	3.82	Yes
Diptera	Syrphidae	Merodon elegans	NA	0	Merodon clavipes	BCSY695-25	1.4	Yes
Diptera	Syrphidae	Merodon equestris	0	0	Merodon geniculatus	BCSY700-25	0.47	Yes
Diptera	Syrphidae	Merodon femoratus	NA	0	Merodon avidus	BCSY709-25	0	No
Diptera	Syrphidae	Merodon geniculatus	0	0	Merodon equestris	BCSY699-25	0.47	Yes
Diptera	Syrphidae	Merodon rufus	0	0	Merodon equestris	BCSY699-25	2.36	Yes
Diptera	Syrphidae	Merodon serrulatus	NA	0	Merodon avidus	BCSY709-25	0	No
Diptera	Syrphidae	Mesembrius peregrinus	NA	0	Anasimyia transfuga	BCSY020-24	4.35	Yes
Diptera	Syrphidae	Microdon analis	NA	0	Microdon miki	BCSY424-24	0.46	Yes
Diptera	Syrphidae	Microdon miki	NA	0	Microdon analis	BCSY423-24	0.46	Yes
Diptera	Syrphidae	Microdon mutabilis	NA	0	Lejota ruficornis	BCSY384-24	8.18	Yes
Diptera	Syrphidae	Milesia crabroniformis	0	0	Platycheirus europaeus	BCSY531-24	6.31	Yes
Diptera	Syrphidae	Myolepta difformis	0	0	Myolepta dubia	BCSY433-24	0	No
Diptera	Syrphidae	Myolepta dubia	NA	0	Myolepta difformis	BCSY680-25	0	No
Diptera	Syrphidae	Myolepta nigritarsis	NA	0	Cheilosia psilophthalma	BCSY092-24	4.14	Yes
Diptera	Syrphidae	Myolepta potens	0	0	Myolepta difformis	BCSY680-25	0.92	Yes
Diptera	Syrphidae	Neoascia annexa	NA	0	Neoascia unifasciata	BCSY448-24	2.35	Yes
Diptera	Syrphidae	Neoascia interrupta	0	0	Neoascia annexa	BCSY440-24	2.89	Yes
Diptera	Syrphidae	Neoascia meticulosa	NA	0	Syrphus torvus	BCSY626-25	5.86	Yes
Diptera	Syrphidae	Neoascia obliqua	NA	0	Neoascia unifasciata	BCSY448-24	1.4	Yes
Diptera	Syrphidae	Neoascia unifasciata	0	0	Neoascia obliqua	BCSY445-24	1.4	Yes
Diptera	Syrphidae	Neocnemodon brevidens	NA	0	Neocnemodon pubescens	BCSY372-24	1.87	Yes
Diptera	Syrphidae	Neocnemodon pubescens	0	0	Neocnemodon vitripennis	BCSY375-24	0.46	Yes
Diptera	Syrphidae	Neocnemodon vitripennis	NA	0	Neocnemodon pubescens	BCSY372-24	0.46	Yes
Diptera	Syrphidae	Orthonevra brevicornis	0	0	Orthonevra nobilis	BCSY453-24	3.3	Yes
Diptera	Syrphidae	Orthonevra frontalis	NA	0	Orthonevra brevicornis	BCSY456-24	3.85	Yes
Diptera	Syrphidae	Orthonevra geniculata	NA	0	Orthonevra nobilis	BCSY453-24	4.31	Yes
Diptera	Syrphidae	Orthonevra nobilis	NA	0	Orthonevra brevicornis	BCSY456-24	3.3	Yes
Diptera	Syrphidae	Paragus albifrons	NA	0	Paragus pecchiolii	BCSY469-24	0.94	Yes
Diptera	Syrphidae	Paragus bicolor	1.91	1.91	Paragus flammeus	BCSY466-24	0.94	No
Diptera	Syrphidae	Paragus bradescui	0	0	Paragus quadrifasciatus	BCSY472-24	0.47	Yes
Diptera	Syrphidae	Paragus flammeus	1.9	1.9	Paragus bradescui	BCSY464-24	0.93	No
Diptera	Syrphidae	Paragus pecchiolii	NA	0	Paragus punctulatus	BCSY471-24	0.46	Yes
Diptera	Syrphidae	Paragus punctulatus	NA	0	Paragus pecchiolii	BCSY469-24	0.46	Yes
Diptera	Syrphidae	Paragus quadrifasciatus	0.47	0.47	Paragus pecchiolii	BCSY469-24	0.47	No
Diptera	Syrphidae	Paragus strigatus	NA	0	Paragus bradescui	BCSY464-24	0.94	Yes
Diptera	Syrphidae	Parasyrphus annulatus	0.47	0.47	Parasyrphus macularis	BCSY481-24	0.47	No
Diptera	Syrphidae	Parasyrphus lineolus	0	0	Parasyrphus vittiger	BCSY487-24	0	No
Diptera	Syrphidae	Parasyrphus macularis	0	0	Melangyna quadrimaculata	BCSY401-24	0.47	Yes
Diptera	Syrphidae	Parasyrphus malinellus	NA	0	Scaeva selenitica	BCSY583-24	0.47	Yes
Diptera	Syrphidae	Parasyrphus vittiger	NA	0	Parasyrphus lineolus	BCSY480-24	0	No
Diptera	Syrphidae	Parhelophilus frutetorum	0	0	Parhelophilus versicolor	BCSY492-24	0.47	Yes
Diptera	Syrphidae	Parhelophilus versicolor	0	0	Parhelophilus frutetorum	BCSY490-24	0.47	Yes
Diptera	Syrphidae	Pipiza austriaca	0	0	Pipiza festiva	BCSY500-24	0	No
Diptera	Syrphidae	Pipiza fenestrata	0.95	0.95	Pipiza austriaca	BCSY496-24	0	No
Diptera	Syrphidae	Pipiza festiva	0.47	0.47	Pipiza austriaca	BCSY496-24	0	No
Diptera	Syrphidae	Pipiza lugubris	0	0	Pipiza notata	BCSY497-24	0	No
Diptera	Syrphidae	Pipiza luteitarsis	NA	0	Pipiza notata	BCSY497-24	0	No
Diptera	Syrphidae	Pipiza noctiluca	0	0	Pipiza notata	BCSY497-24	0	No
Diptera	Syrphidae	Pipiza notata	0	0	Pipiza festiva	BCSY499-24	0	No
Diptera	Syrphidae	Pipiza quadrimaculata	0	0	Pipiza festiva	BCSY500-24	0.95	Yes
Diptera	Syrphidae	Pipizella annulata	NA	0	Pipizella divicoi	BCSY689-25	0.46	Yes
Diptera	Syrphidae	Pipizella bispina	NA	0	Pipizella divicoi	BCSY689-25	0	No
Diptera	Syrphidae	Pipizella brevis	NA	0	Pipizella nigriana	BCSY512-24	0	No
Diptera	Syrphidae	Pipizella divicoi	NA	0	Pipizella bispina	BCSY507-24	0	No
Diptera	Syrphidae	Pipizella nigriana	NA	0	Pipizella brevis	BCSY508-24	0	No
Diptera	Syrphidae	Pipizella pennina	0	0	Pipizella divicoi	BCSY689-25	0	No
Diptera	Syrphidae	Pipizella viduata	NA	0	Pipizella divicoi	BCSY689-25	0	No
Diptera	Syrphidae	Platycheirus albimanus	0	0	Platycheirus ambiguus	BCSY517-24	0	No
Diptera	Syrphidae	Platycheirus ambiguus	0.94	0.94	Platycheirus albimanus	BCSY520-24	0	No
Diptera	Syrphidae	Platycheirus angustatus	1.41	1.41	Platycheirus scutatus	BCSY557-24	0	No
Diptera	Syrphidae	Platycheirus angustipes	0	0	Platycheirus occultus	BCSY544-24	0	No
Diptera	Syrphidae	Platycheirus brunnifrons	NA	0	Platycheirus ambiguus	BCSY517-24	1.41	Yes
Diptera	Syrphidae	Platycheirus clypeatus	1.41	1.41	Platycheirus muelleri	BCSY542-24	0	No
Diptera	Syrphidae	Platycheirus discimanus	0.94	0.94	Platycheirus ambiguus	BCSY517-24	0	No
Diptera	Syrphidae	Platycheirus europaeus	0.47	0.47	Platycheirus parmatus	BCSY547-24	0	No
Diptera	Syrphidae	Platycheirus fulviventris	0	0	Platycheirus clypeatus	BCSY527-24	0	No
Diptera	Syrphidae	Platycheirus immaculatus	0	0	Platycheirus muelleri	BCSY542-24	0.47	Yes
Diptera	Syrphidae	Platycheirus manicatus	0.47	0.47	Platycheirus europaeus	BCSY531-24	0	No
Diptera	Syrphidae	Platycheirus melanopsis	0	0	Platycheirus tatricus	BCSY564-24	0.47	Yes
Diptera	Syrphidae	Platycheirus muelleri	NA	0	Platycheirus ambiguus	BCSY518-24	0	No
Diptera	Syrphidae	Platycheirus nielseni	NA	0	Platycheirus podagratus	BCSY550-24	0	No
Diptera	Syrphidae	Platycheirus occultus	0	0	Platycheirus angustipes	BCSY521-24	0	No
Diptera	Syrphidae	Platycheirus parmatus	0.47	0.47	Platycheirus tatricus	BCSY564-24	0	No
Diptera	Syrphidae	Platycheirus peltatus	0	0	Platycheirus podagratus	BCSY550-24	0.47	Yes
Diptera	Syrphidae	Platycheirus podagratus	0	0	Platycheirus nielseni	BCSY543-24	0	No
Diptera	Syrphidae	Platycheirus scambus	NA	0	Platycheirus tatricus	BCSY564-24	0	No
Diptera	Syrphidae	Platycheirus scutatus	0	0	Platycheirus splendidus	BCSY558-24	0	No
Diptera	Syrphidae	Platycheirus splendidus	0	0	Platycheirus scutatus	BCSY557-24	0	No
Diptera	Syrphidae	Platycheirus sticticus	0	0	Platycheirus immaculatus	BCSY536-24	0.94	Yes
Diptera	Syrphidae	Platycheirus tatricus	NA	0	Platycheirus parmatus	BCSY546-24	0	No
Diptera	Syrphidae	Portevinia maculata	3.94	3.94	Ferdinandea ruficornis	BCSY364-24	4.42	Yes
Diptera	Syrphidae	Psilota anthracina	0	0	Platycheirus podagratus	BCSY550-24	4.34	Yes
Diptera	Syrphidae	Pyrophaena granditarsis	0	0	Pyrophaena rosarum	BCSY553-24	2.39	Yes
Diptera	Syrphidae	Pyrophaena rosarum	0	0	Platycheirus podagratus	BCSY550-24	1.9	Yes
Diptera	Syrphidae	Rhingia borealis	NA	0	Rhingia rostrata	BCSY574-24	1.42	Yes
Diptera	Syrphidae	Rhingia campestris	0	0	Rhingia borealis	BCSY570-24	3.35	Yes
Diptera	Syrphidae	Rhingia rostrata	NA	0	Rhingia borealis	BCSY570-24	1.42	Yes
Diptera	Syrphidae	Riponnensia splendens	NA	0	Lejogaster metallina	BCSY383-24	5.86	Yes
Diptera	Syrphidae	Scaeva albomaculata	1.41	1.41	Scaeva selenitica	BCSY583-24	0	No
Diptera	Syrphidae	Scaeva dignota	0	0	Scaeva selenitica	BCSY583-24	0	No
Diptera	Syrphidae	Scaeva pyrastri	NA	0	Platycheirus ambiguus	BCSY517-24	0.47	Yes
Diptera	Syrphidae	Scaeva selenitica	NA	0	Scaeva albomaculata	BCSY579-24	0	No
Diptera	Syrphidae	Sericomyia bombiformis	NA	0	Sericomyia superbiens	BCSY694-25	0.46	Yes
Diptera	Syrphidae	Sericomyia lappona	0	0	Sericomyia silentis	BCSY587-24	0	No
Diptera	Syrphidae	Sericomyia silentis	0	0	Sericomyia lappona	BCSY687-25	0	No
Diptera	Syrphidae	Sericomyia superbiens	NA	0	Sericomyia bombiformis	BCSY693-25	0.46	Yes
Diptera	Syrphidae	Spazigaster ambulans	NA	0	Platycheirus immaculatus	BCSY536-24	1.9	Yes
Diptera	Syrphidae	Sphaerophoria bankowskae	NA	0	Sphaerophoria philanthus	BCSY599-24	0	No
Diptera	Syrphidae	Sphaerophoria batava	0	0	Sphaerophoria virgata	BCSY606-24	0	No
Diptera	Syrphidae	Sphaerophoria infuscata	0	0	Sphaerophoria rueppellii	BCSY601-24	0	No
Diptera	Syrphidae	Sphaerophoria interrupta	NA	0	Sphaerophoria virgata	BCSY606-24	0	No
Diptera	Syrphidae	Sphaerophoria laurae	0	0	Sphaerophoria virgata	BCSY606-24	0	No
Diptera	Syrphidae	Sphaerophoria philanthus	0	0	Sphaerophoria bankowskae	BCSY589-24	0	No
Diptera	Syrphidae	Sphaerophoria rueppellii	0	0	Sphaerophoria infuscata	BCSY593-24	0	No
Diptera	Syrphidae	Sphaerophoria scripta	NA	0	Sphaerophoria virgata	BCSY606-24	0	No
Diptera	Syrphidae	Sphaerophoria shirchan	NA	0	Sphaerophoria bankowskae	BCSY589-24	0.46	Yes
Diptera	Syrphidae	Sphaerophoria taeniata	NA	0	Sphaerophoria virgata	BCSY606-24	0	No
Diptera	Syrphidae	Sphaerophoria virgata	0	0	Sphaerophoria batava	BCSY591-24	0	No
Diptera	Syrphidae	Sphegina cornifera	NA	0	Sphegina latifrons	BCSY612-24	0	No
Diptera	Syrphidae	Sphegina elegans	NA	0	Tropidia fasciata	BCSY682-25	3.88	Yes
Diptera	Syrphidae	Sphegina latifrons	NA	0	Sphegina cornifera	BCSY610-24	0	No
Diptera	Syrphidae	Sphegina sibirica	0	0	Leucozona lucorum	BCSY391-24	3.38	Yes
Diptera	Syrphidae	Sphiximorpha garibaldii	0	0	Pyrophaena rosarum	BCSY553-24	5.91	Yes
Diptera	Syrphidae	Spilomyia manicata	NA	0	Platycheirus peltatus	BCSY549-24	4.83	Yes
Diptera	Syrphidae	Syrphus auberti	NA	0	Parasyrphus macularis	BCSY481-24	0.94	Yes
Diptera	Syrphidae	Syrphus ribesii	NA	0	Syrphus torvus	BCSY626-25	0	No
Diptera	Syrphidae	Syrphus torvus	NA	0	Syrphus ribesii	BCSY624-25	0	No
Diptera	Syrphidae	Syrphus vitripennis	NA	0	Syrphus torvus	BCSY626-25	0	No
Diptera	Syrphidae	Temnostoma bombylans	NA	0	Pyrophaena rosarum	BCSY553-24	2.88	Yes
Diptera	Syrphidae	Temnostoma meridionale	NA	0	Paragus quadrifasciatus	BCSY472-24	3.88	Yes
Diptera	Syrphidae	Trichopsomyia flavitarsis	0	0	Trichopsomyia lucida	BCSY637-25	1.88	Yes
Diptera	Syrphidae	Trichopsomyia lucida	0	0	Trichopsomyia flavitarsis	BCSY684-25	1.88	Yes
Diptera	Syrphidae	Tropidia fasciata	0.47	0.47	Syrphus torvus	BCSY626-25	2.37	Yes
Diptera	Syrphidae	Volucella bombylans	NA	0	Volucella inanis	BCSY643-25	3.91	Yes
Diptera	Syrphidae	Volucella inanis	0	0	Volucella bombylans	BCSY642-25	3.91	Yes
Diptera	Syrphidae	Volucella inflata	NA	0	Volucella zonaria	BCSY649-25	1.4	Yes
Diptera	Syrphidae	Volucella pellucens	0	0	Volucella zonaria	BCSY649-25	0.46	Yes
Diptera	Syrphidae	Volucella zonaria	NA	0	Volucella pellucens	BCSY647-25	0.46	Yes
Diptera	Syrphidae	Xanthandrus comtus	0	0	Platycheirus muelleri	BCSY542-24	1.89	Yes
Diptera	Syrphidae	Xanthogramma dives	NA	0	Xanthogramma pedissequum	BCSY659-25	0	No
Diptera	Syrphidae	Xanthogramma laetum	NA	0	Xanthogramma pedissequum	BCSY659-25	2.42	Yes
Diptera	Syrphidae	Xanthogramma pedissequum	NA	0	Xanthogramma dives	BCSY653-25	0	No
Diptera	Syrphidae	Xylota florum	NA	0	Xylota sylvarum	BCSY671-25	0.47	Yes
Diptera	Syrphidae	Xylota jakutorum	0	0	Brachypalpoides lentus	BCSY034-24	4.34	Yes
Diptera	Syrphidae	Xylota segnis	1.42	1.42	Syrphus torvus	BCSY626-25	2.87	Yes
Diptera	Syrphidae	Xylota sylvarum	0	0	Xylota florum	BCSY662-25	0.47	Yes
Diptera	Syrphidae	Xylota tarda	NA	0	Tropidia fasciata	BCSY683-25	2.85	Yes
Diptera	Syrphidae	Xylota xanthocnema	NA	0	Xylota sylvarum	BCSY671-25	1.88	Yes
