# Supplementary material for: 16S rRNA sequence dataset for the identification of the French hoverflies (Diptera, Syrphidae)
Source: Biodivers Data J. 2026 Jun 15;14:e189822. doi: 10.3897/BDJ.14.e189822 (PMC13288028; doi:10.3897/BDJ.14.e189822)
Supplement: Supplementary material 5 — List of sampled species with no validated sequence [file bdj-14-e189822-s005.tsv]

Subfamily	Tribe	Species	Number of sampled specimens	Mitochondrial sequence available in GenBank
Eristalinae	Brachyopini	Brachyopa grunewaldensis	2	No
Eristalinae	Brachyopini	Chrysogaster solstitialis	2	No
Eristalinae	Brachyopini	Myolepta vara	2	No
Eristalinae	Brachyopini	Neoascia tenur	2	No
Eristalinae	Brachyopini	Orthonevra onytes	2	No
Eristalinae	Brachyopini	Sphegina clunipes	2	No
Eristalinae	Callicerini	Callicera aurata	1	No
Eristalinae	Cerioidini	Sphiximorpha subsessilis	1	No
Eristalinae	Eristalini	Eristalinus megacephalus	1	No
Eristalinae	Eristalini	Eristalinus sepulchralis	1	Yes
Eristalinae	Eristalini	Eristalis arbustorum	4	Yes
Eristalinae	Eristalini	Eristalis jugorum	2	No
Eristalinae	Eristalini	Eristalis picea	1	No
Eristalinae	Eristalini	Helophilus hybridus	1	No
Eristalinae	Eristalini	Helophilus trivittatus	2	No
Eristalinae	Eristalini	Myathropa florea	2	Yes
Eristalinae	Merodontini	Eumerus hungaricus	1	No
Eristalinae	Milesiini	Milesia semiluctifera	1	No
Eristalinae	Milesiini	Syritta pipiens	1	Yes
Eristalinae	Milesiini	Xylota abiens	2	No
Eristalinae	Milesiini	Xylota meigeniana	2	No
Eristalinae	Rhingiini	Cheilosia chloris	1	No
Syrphinae	Bacchini	Baccha elongata	3	Yes
Syrphinae	Bacchini	Melanostoma mellinum	2	Yes
Syrphinae	Bacchini	Platycheirus tarsalis	2	No
Syrphinae	Paragini	Paragus absidatus	1	No
Syrphinae	Paragini	Paragus haemorrhous	1	Yes
Syrphinae	Paragini	Paragus tibialis	2	No
Syrphinae	Pipizini	Pipizella calabra	2	No
Syrphinae	Pipizini	Trichopsomyia joratensis	2	No
Syrphinae	Pipizini	Triglyphus primus	1	No
Syrphinae	Syrphini	Melangyna compositarum	1	Yes
Syrphinae	Syrphini	Meligramma triangulifera	2	No
Syrphinae	Syrphini	Parasyrphus punctulatus	2	No
Syrphinae	Syrphini	Syrphus nitidifrons	2	No
Syrphinae	Syrphini	Xanthogramma marginale	1	No
