# Supplementary material for: 16S rRNA sequence dataset for the identification of the French hoverflies (Diptera, Syrphidae)
Source: Biodivers Data J. 2026 Jun 15;14:e189822. doi: 10.3897/BDJ.14.e189822 (PMC13288028; doi:10.3897/BDJ.14.e189822)
Supplement: Supplementary material 7 — Summary of validated French Syrphidae sequences per French administrative Department (département) [file bdj-14-e189822-s007.tsv]

Species	n_sampled	n_barcoded	french	avail_barcode	avail_mito	avail_16S	1	10	11	12	13	14	15	16	17	18	19	2	20	21	22	23	24	25	26	27	28	29	3	30	31	32	33	34	35	36	37	38	39	4	40	41	42	43	44	45	46	47	48
Anasimyia contracta	1	1	Yes	Yes	No	No	1	NA	NA	NA	NA	NA	NA	NA	NA	1	NA	1	1	1	NA	NA	1	1	NA	1	NA	NA	NA	NA	1	NA	NA	NA	1	NA	1	NA	1	NA	NA	NA	1	NA	NA	NA	NA	NA	NA
Anasimyia interpuncta	3	1	Yes	Yes	No	No	1	NA	NA	NA	NA	NA	NA	NA	NA	NA	NA	1	NA	NA	NA	NA	NA	NA	NA	NA	NA	NA	NA	NA	NA	NA	NA	NA	NA	NA	1	NA	NA	NA	NA	1	NA	NA	NA	NA	NA	NA	NA
Anasimyia transfuga	2	1	Yes	Yes	No	No	1	NA	NA	NA	NA	NA	NA	NA	NA	NA	NA	1	NA	NA	1	NA	NA	1	NA	1	NA	1	NA	NA	NA	NA	NA	NA	1	NA	NA	1	NA	NA	NA	NA	NA	NA	NA	NA	NA	NA	NA
Baccha elongata	3	0	Yes	No	Yes	No	1	NA	1	1	1	1	NA	1	1	1	NA	1	1	1	1	NA	1	1	NA	1	1	1	NA	1	1	1	NA	1	1	1	1	1	1	1	NA	NA	1	1	1	NA	1	NA	1
Blera fallax	3	3	Yes	Yes	Yes	No	1	NA	1	NA	NA	NA	NA	NA	NA	NA	NA	NA	NA	NA	NA	NA	NA	1	NA	NA	NA	NA	NA	1	1	NA	NA	NA	NA	NA	NA	1	1	1	NA	NA	1	1	NA	NA	NA	NA	1
Brachyopa bicolor	3	2	Yes	Yes	No	No	1	NA	1	NA	NA	1	NA	NA	NA	1	NA	1	NA	NA	NA	NA	1	1	NA	NA	NA	NA	NA	NA	1	NA	NA	NA	1	NA	NA	1	NA	NA	NA	NA	1	NA	NA	NA	NA	NA	NA
Brachyopa dorsata	3	2	Yes	Yes	No	No	1	NA	NA	NA	NA	NA	NA	NA	NA	NA	NA	NA	NA	NA	NA	NA	NA	1	NA	NA	NA	NA	NA	NA	NA	NA	NA	NA	NA	NA	NA	1	1	NA	NA	NA	1	NA	NA	NA	NA	NA	NA
Brachyopa insensilis	0	0	Yes	No	No	No	1	NA	1	NA	NA	NA	NA	NA	NA	NA	NA	NA	NA	1	NA	NA	1	NA	NA	NA	1	NA	1	NA	NA	NA	NA	1	NA	NA	NA	1	NA	1	NA	NA	NA	NA	NA	NA	NA	NA	NA
Brachyopa panzeri	0	0	Yes	No	No	No	1	NA	NA	NA	NA	NA	NA	NA	NA	NA	NA	NA	NA	NA	NA	NA	NA	1	NA	NA	NA	NA	NA	NA	NA	NA	NA	NA	NA	NA	NA	NA	1	NA	NA	NA	NA	1	NA	NA	NA	NA	NA
Brachyopa pilosa	2	2	Yes	Yes	No	No	1	NA	1	NA	NA	NA	NA	NA	NA	NA	NA	NA	1	NA	NA	NA	1	1	NA	NA	NA	NA	1	NA	NA	NA	NA	1	NA	NA	NA	NA	1	1	NA	NA	NA	1	NA	NA	NA	NA	1
Brachyopa scutellaris	3	3	Yes	Yes	Yes	No	1	NA	1	NA	NA	1	NA	1	NA	1	NA	1	NA	1	NA	NA	1	1	NA	1	1	1	1	1	1	1	NA	1	NA	NA	1	NA	1	NA	NA	1	1	NA	1	NA	NA	NA	1
Brachyopa testacea	3	3	Yes	Yes	No	No	1	NA	NA	NA	NA	NA	NA	NA	NA	NA	NA	NA	NA	NA	NA	NA	NA	1	NA	NA	NA	NA	NA	NA	NA	NA	NA	NA	NA	NA	NA	1	1	NA	NA	NA	1	1	NA	NA	NA	NA	NA
Brachyopa vittata	3	3	Yes	Yes	No	No	1	NA	NA	NA	NA	NA	NA	NA	NA	NA	NA	NA	NA	NA	NA	NA	NA	1	NA	NA	NA	NA	NA	NA	1	NA	NA	NA	NA	NA	NA	1	1	NA	NA	NA	NA	NA	NA	NA	NA	NA	NA
Brachypalpoides lentus	3	3	Yes	Yes	Yes	No	1	NA	1	NA	NA	1	NA	1	1	1	1	1	1	1	1	NA	1	1	1	1	1	1	1	NA	1	1	1	1	1	NA	1	1	1	1	NA	1	1	1	1	NA	NA	NA	1
Brachypalpus chrysites	1	1	Yes	Yes	No	No	1	NA	NA	NA	NA	NA	1	NA	NA	NA	NA	NA	NA	NA	NA	NA	NA	1	NA	NA	NA	NA	NA	NA	NA	NA	NA	NA	NA	NA	NA	1	1	NA	NA	NA	1	1	NA	NA	NA	NA	NA
Brachypalpus laphriformis	3	3	Yes	Yes	Yes	No	1	NA	1	NA	NA	NA	NA	1	NA	NA	NA	1	NA	1	NA	1	1	1	NA	NA	1	NA	1	1	1	NA	NA	1	NA	NA	1	1	1	1	NA	NA	1	NA	NA	NA	NA	NA	1
Brachypalpus valgus	3	3	Yes	Yes	No	No	1	NA	1	NA	1	NA	NA	NA	NA	NA	NA	1	NA	1	NA	NA	1	1	NA	NA	1	NA	1	NA	1	NA	1	1	1	NA	1	NA	1	NA	NA	NA	1	NA	NA	NA	NA	NA	1
Caliprobola speciosa	0	0	Yes	No	Yes	Yes	1	NA	1	1	1	1	NA	1	1	1	NA	1	NA	1	NA	1	1	1	1	1	1	NA	1	1	1	1	1	NA	1	1	1	1	1	1	NA	NA	1	NA	1	NA	1	NA	1
Callicera aurata	1	0	Yes	No	No	No	1	NA	1	1	NA	NA	NA	NA	NA	NA	1	NA	1	1	1	NA	1	1	1	NA	1	NA	NA	1	NA	NA	NA	1	1	NA	1	1	NA	1	NA	NA	1	NA	NA	NA	NA	NA	1
Chalcosyrphus femoratus	0	0	Yes	No	No	No	1	NA	NA	NA	NA	NA	NA	NA	NA	NA	NA	NA	NA	1	NA	NA	NA	NA	NA	NA	NA	NA	1	NA	NA	NA	NA	NA	1	NA	NA	NA	NA	NA	NA	NA	1	NA	NA	NA	NA	NA	NA
Chalcosyrphus nemorum	3	1	Yes	Yes	Yes	No	1	NA	NA	NA	1	1	NA	NA	NA	1	NA	1	1	1	1	NA	1	1	NA	1	1	NA	1	1	1	1	1	1	1	1	1	1	1	1	1	NA	1	1	1	NA	NA	NA	NA
Chalcosyrphus valgus	3	3	Yes	Yes	No	No	1	NA	NA	NA	NA	NA	NA	NA	NA	NA	NA	NA	NA	NA	NA	NA	NA	1	NA	NA	NA	NA	NA	NA	NA	NA	NA	NA	1	NA	NA	NA	1	NA	NA	NA	NA	NA	NA	NA	NA	NA	NA
Cheilosia aerea	0	0	Yes	No	No	No	1	NA	1	NA	NA	NA	NA	1	NA	1	NA	NA	1	NA	NA	NA	NA	NA	NA	NA	NA	NA	1	1	1	NA	1	1	NA	NA	1	1	NA	1	NA	NA	1	NA	NA	NA	1	NA	1
Cheilosia ahenea	1	1	Yes	Yes	No	No	1	NA	NA	NA	NA	NA	NA	NA	NA	NA	NA	NA	NA	1	NA	NA	NA	1	NA	NA	NA	NA	NA	NA	NA	NA	NA	NA	NA	NA	NA	1	1	1	NA	NA	NA	NA	NA	NA	NA	NA	NA
Cheilosia albipila	3	2	Yes	Yes	No	No	1	NA	1	NA	1	1	NA	NA	NA	NA	NA	NA	NA	1	NA	NA	NA	1	NA	1	1	1	NA	1	NA	NA	NA	NA	NA	NA	NA	1	1	NA	NA	NA	1	NA	NA	NA	NA	NA	1
Cheilosia albitarsis	3	3	Yes	Yes	Yes	Yes	1	NA	1	1	1	1	1	1	1	NA	1	1	NA	1	NA	1	1	1	NA	1	1	NA	NA	NA	NA	1	NA	1	NA	NA	1	1	1	1	NA	1	NA	1	1	NA	1	NA	1
Cheilosia antiqua	3	3	Yes	Yes	No	No	1	NA	NA	NA	NA	NA	NA	NA	NA	NA	NA	NA	NA	1	NA	NA	NA	1	1	NA	NA	NA	NA	NA	NA	NA	NA	NA	NA	NA	NA	1	1	1	NA	NA	1	NA	NA	NA	NA	NA	1
Cheilosia barbata	3	2	Yes	Yes	No	No	1	NA	NA	1	NA	1	NA	1	NA	NA	NA	1	NA	1	NA	1	1	1	1	1	1	NA	1	1	1	NA	1	1	NA	NA	1	1	1	1	NA	1	1	1	NA	NA	NA	NA	1
Cheilosia bergenstammi	1	1	Yes	Yes	No	No	1	NA	NA	NA	NA	NA	NA	NA	NA	NA	NA	NA	NA	NA	1	NA	1	1	NA	NA	NA	1	NA	NA	NA	NA	NA	NA	NA	NA	1	1	1	NA	NA	NA	1	NA	1	NA	NA	NA	NA
Cheilosia bracusi	0	0	Yes	No	No	No	1	NA	1	NA	NA	NA	NA	NA	NA	NA	NA	NA	NA	NA	NA	NA	NA	1	NA	NA	NA	NA	NA	NA	NA	NA	NA	NA	NA	NA	NA	1	1	1	NA	NA	1	NA	NA	NA	NA	NA	1
Cheilosia caerulescens	3	3	Yes	Yes	No	No	1	NA	NA	NA	NA	NA	NA	NA	NA	NA	NA	NA	NA	NA	NA	NA	NA	NA	1	NA	1	NA	NA	NA	NA	NA	NA	NA	NA	NA	NA	1	NA	1	NA	NA	NA	1	NA	NA	NA	NA	1
Cheilosia canicularis	3	3	Yes	Yes	No	No	1	NA	NA	NA	NA	NA	1	NA	NA	NA	NA	1	NA	NA	NA	NA	NA	1	1	NA	NA	NA	NA	NA	NA	NA	NA	NA	NA	NA	NA	1	1	1	NA	NA	NA	NA	NA	NA	NA	NA	NA
Cheilosia carbonaria	1	1	Yes	Yes	No	No	1	NA	1	NA	NA	NA	1	NA	NA	NA	NA	1	NA	NA	NA	1	1	1	NA	NA	NA	1	NA	NA	NA	NA	NA	NA	NA	NA	NA	NA	1	NA	NA	NA	1	NA	NA	NA	NA	NA	NA
Cheilosia chloris	1	0	Yes	No	No	No	1	NA	NA	NA	NA	NA	NA	NA	NA	NA	NA	1	NA	NA	NA	NA	NA	1	NA	NA	NA	NA	NA	NA	NA	NA	NA	NA	NA	NA	NA	NA	1	NA	NA	NA	NA	NA	NA	NA	NA	NA	NA
Cheilosia chrysocoma	3	3	Yes	Yes	No	No	1	NA	1	NA	NA	NA	NA	NA	NA	NA	NA	1	NA	1	NA	NA	1	1	NA	1	NA	NA	1	NA	NA	NA	NA	NA	NA	NA	NA	NA	1	1	NA	NA	NA	NA	NA	NA	NA	NA	NA
Cheilosia fasciata	0	0	Yes	No	No	No	1	NA	NA	NA	NA	NA	NA	NA	NA	NA	NA	NA	NA	1	NA	NA	NA	1	1	NA	NA	NA	NA	NA	NA	NA	NA	NA	NA	NA	1	NA	NA	NA	NA	NA	NA	NA	NA	NA	NA	NA	NA
Cheilosia faucis	3	3	Yes	Yes	No	No	1	NA	NA	1	NA	NA	NA	NA	NA	NA	NA	NA	NA	NA	NA	NA	NA	1	NA	NA	NA	NA	NA	NA	1	NA	NA	NA	NA	NA	NA	1	1	1	NA	NA	1	NA	NA	NA	NA	NA	1
Cheilosia flavipes	3	3	Yes	Yes	No	No	1	NA	1	NA	NA	NA	NA	NA	NA	NA	NA	NA	NA	1	NA	NA	NA	1	NA	NA	NA	NA	NA	NA	NA	NA	NA	NA	NA	NA	NA	1	1	1	NA	1	1	NA	NA	NA	NA	NA	1
Cheilosia fraterna	3	3	Yes	Yes	No	No	1	NA	1	NA	NA	1	1	NA	NA	NA	1	1	NA	1	1	NA	1	1	NA	NA	1	1	NA	NA	1	NA	NA	NA	NA	NA	NA	1	1	NA	NA	NA	1	1	NA	1	NA	NA	1
Cheilosia frontalis	3	3	Yes	Yes	No	No	1	NA	1	NA	NA	NA	NA	NA	NA	NA	NA	NA	NA	NA	NA	NA	NA	1	NA	NA	NA	NA	NA	NA	NA	NA	NA	1	NA	NA	NA	1	1	1	NA	NA	1	NA	NA	NA	NA	NA	1
Cheilosia gagatea	1	1	Yes	Yes	No	No	1	NA	NA	NA	NA	NA	NA	NA	NA	NA	NA	NA	NA	NA	NA	NA	NA	NA	NA	NA	NA	NA	NA	NA	NA	NA	NA	NA	NA	NA	NA	1	1	1	NA	NA	NA	NA	NA	NA	NA	NA	NA
Cheilosia gigantea	3	3	Yes	Yes	No	No	1	NA	NA	NA	NA	NA	1	NA	NA	NA	NA	NA	NA	NA	NA	NA	NA	1	NA	NA	NA	NA	NA	NA	NA	NA	NA	NA	NA	NA	NA	1	1	1	NA	NA	1	NA	NA	NA	NA	NA	1
Cheilosia grisella	1	1	Yes	Yes	No	No	1	NA	NA	NA	NA	NA	NA	NA	NA	NA	NA	NA	NA	NA	NA	NA	NA	1	NA	NA	NA	NA	NA	NA	NA	NA	NA	NA	NA	NA	NA	1	1	1	NA	NA	NA	NA	NA	NA	NA	NA	NA
Cheilosia grossa	1	1	Yes	Yes	Yes	No	1	NA	1	NA	1	NA	NA	NA	NA	NA	NA	NA	1	1	NA	NA	NA	1	NA	NA	NA	NA	1	NA	1	NA	NA	1	1	NA	1	1	1	NA	NA	NA	NA	NA	NA	NA	NA	NA	NA
Cheilosia hercyniae	1	1	Yes	Yes	No	No	1	NA	NA	NA	NA	NA	NA	NA	NA	NA	NA	NA	NA	NA	NA	NA	NA	NA	NA	NA	NA	NA	NA	NA	NA	NA	NA	NA	NA	NA	NA	1	NA	1	NA	NA	NA	NA	NA	NA	NA	NA	NA
Cheilosia himantopa	0	0	Yes	No	No	No	1	NA	NA	NA	NA	NA	1	NA	NA	NA	NA	1	NA	NA	NA	NA	NA	1	NA	NA	NA	NA	NA	NA	NA	NA	NA	NA	NA	NA	NA	1	1	1	NA	NA	1	NA	NA	NA	NA	NA	NA
Cheilosia illustrata	3	3	Yes	Yes	Yes	No	1	NA	1	NA	NA	1	1	NA	NA	1	1	1	NA	1	1	1	1	1	1	1	1	1	1	1	NA	NA	NA	1	1	NA	1	1	1	1	NA	NA	1	NA	NA	NA	NA	NA	1
Cheilosia impressa	3	2	Yes	Yes	Yes	No	1	NA	1	1	1	NA	1	NA	NA	1	NA	1	NA	1	1	NA	1	1	1	1	NA	1	1	NA	1	1	1	NA	1	NA	1	1	1	1	NA	NA	NA	NA	NA	NA	1	NA	NA
Cheilosia impudens	3	3	Yes	Yes	No	No	1	NA	1	NA	NA	NA	NA	NA	NA	NA	NA	NA	NA	NA	NA	NA	NA	1	1	NA	NA	NA	NA	NA	NA	NA	NA	NA	NA	NA	NA	1	1	1	NA	NA	NA	NA	NA	NA	NA	NA	NA
Cheilosia insignis	3	2	Yes	Yes	No	No	1	NA	NA	NA	NA	NA	NA	NA	NA	NA	NA	NA	NA	NA	NA	NA	NA	1	NA	NA	NA	NA	NA	NA	NA	NA	NA	NA	NA	NA	NA	1	1	1	NA	NA	NA	NA	NA	NA	NA	NA	NA
Cheilosia lasiopa	0	0	Yes	No	No	No	1	NA	NA	NA	NA	NA	NA	NA	NA	NA	NA	NA	NA	NA	NA	NA	NA	1	NA	NA	NA	NA	NA	NA	NA	NA	NA	NA	NA	NA	NA	1	1	NA	NA	NA	NA	NA	NA	NA	NA	NA	NA
Cheilosia laticornis	2	1	Yes	Yes	No	No	1	NA	1	1	NA	NA	NA	1	NA	NA	1	NA	1	NA	NA	NA	NA	1	NA	NA	NA	NA	NA	NA	1	NA	NA	1	NA	NA	NA	1	1	1	NA	NA	1	NA	NA	NA	NA	NA	1
Cheilosia latifrons	3	2	Yes	Yes	No	No	1	NA	1	NA	1	1	NA	NA	1	NA	NA	1	NA	1	NA	NA	1	1	NA	1	1	NA	1	1	1	NA	1	NA	1	NA	1	1	1	1	NA	NA	NA	NA	NA	NA	NA	1	NA
Cheilosia lenis	3	3	Yes	Yes	No	No	1	NA	NA	NA	NA	NA	NA	NA	NA	1	NA	NA	NA	NA	NA	NA	NA	1	NA	NA	NA	NA	NA	NA	1	NA	NA	NA	NA	NA	NA	1	1	1	NA	NA	1	1	NA	NA	NA	NA	NA
Cheilosia loewi	0	0	Yes	No	No	No	1	NA	NA	NA	NA	NA	NA	NA	NA	NA	NA	NA	NA	NA	NA	NA	NA	1	NA	NA	NA	NA	NA	NA	NA	NA	NA	NA	NA	NA	NA	1	NA	1	NA	NA	NA	NA	NA	NA	NA	NA	1
Cheilosia marginata	0	0	Yes	No	No	No	1	NA	NA	NA	NA	NA	NA	NA	NA	NA	NA	NA	NA	NA	NA	NA	NA	NA	NA	NA	NA	NA	NA	NA	NA	NA	NA	NA	NA	NA	NA	1	NA	NA	NA	NA	NA	NA	NA	NA	NA	NA	NA
Cheilosia melanura	3	3	Yes	Yes	No	No	1	NA	NA	NA	NA	NA	NA	NA	NA	NA	NA	NA	NA	NA	NA	NA	NA	1	NA	NA	NA	NA	NA	NA	NA	NA	NA	NA	NA	NA	NA	1	1	1	NA	NA	NA	NA	NA	NA	NA	NA	1
Cheilosia morio	0	0	Yes	No	No	No	1	NA	NA	NA	NA	NA	NA	NA	NA	NA	NA	NA	NA	NA	NA	NA	NA	1	NA	NA	NA	NA	NA	NA	NA	NA	NA	NA	NA	NA	NA	NA	1	NA	NA	NA	NA	NA	NA	NA	NA	NA	NA
Cheilosia mutabilis	3	3	Yes	Yes	No	No	1	NA	1	1	NA	NA	NA	1	NA	1	NA	NA	NA	1	NA	NA	1	1	1	NA	NA	NA	1	1	1	1	NA	1	NA	1	1	1	1	1	NA	1	1	NA	NA	NA	1	1	1
Cheilosia nigripes	3	3	Yes	Yes	No	No	1	NA	1	1	1	NA	NA	NA	1	NA	NA	1	NA	1	NA	NA	1	1	1	1	NA	NA	NA	NA	NA	NA	NA	NA	NA	NA	1	1	1	1	NA	NA	1	NA	NA	NA	1	NA	1
Cheilosia nivalis	3	2	Yes	Yes	No	No	1	NA	1	1	NA	NA	NA	NA	NA	NA	NA	NA	NA	NA	NA	NA	NA	1	NA	NA	NA	NA	NA	NA	NA	NA	NA	NA	NA	NA	NA	1	NA	1	NA	NA	1	NA	NA	NA	NA	NA	1
Cheilosia orthotricha	0	0	Yes	No	No	No	1	NA	NA	NA	NA	NA	NA	NA	NA	NA	NA	NA	NA	NA	NA	NA	NA	1	NA	NA	NA	NA	NA	NA	NA	NA	NA	NA	NA	NA	NA	1	NA	NA	NA	NA	NA	NA	NA	NA	NA	NA	NA
Cheilosia pagana	3	3	Yes	Yes	Yes	Yes	1	NA	1	1	1	1	NA	NA	1	1	1	1	NA	1	1	NA	1	1	NA	1	1	1	1	1	1	NA	1	1	1	NA	1	1	1	NA	NA	1	1	NA	1	NA	NA	NA	1
Cheilosia personata	3	3	Yes	Yes	No	No	1	NA	NA	NA	NA	NA	NA	NA	NA	NA	NA	NA	NA	NA	NA	NA	NA	1	NA	NA	NA	NA	NA	NA	1	NA	NA	NA	NA	NA	NA	1	1	1	NA	NA	NA	NA	NA	NA	NA	NA	NA
Cheilosia pictipennis	3	3	Yes	Yes	No	No	1	NA	NA	NA	NA	NA	NA	NA	NA	NA	NA	NA	NA	NA	NA	NA	NA	NA	NA	NA	NA	NA	NA	NA	NA	NA	NA	NA	NA	NA	NA	1	NA	1	NA	NA	NA	NA	NA	NA	NA	NA	NA
Cheilosia proxima	3	3	Yes	Yes	No	No	1	1	1	1	1	NA	NA	1	1	NA	1	1	1	1	1	1	1	1	NA	NA	1	1	1	1	1	NA	NA	1	1	NA	1	1	1	1	NA	NA	1	NA	NA	NA	1	1	1
Cheilosia psilophthalma	3	3	Yes	Yes	No	No	1	NA	NA	NA	NA	NA	NA	NA	NA	NA	NA	NA	NA	NA	NA	NA	1	1	NA	NA	NA	NA	NA	NA	1	NA	NA	NA	NA	NA	NA	NA	1	1	NA	NA	NA	NA	NA	NA	NA	NA	1
Cheilosia pubera	0	0	Yes	No	No	No	1	NA	NA	NA	NA	NA	NA	NA	NA	NA	NA	NA	NA	NA	NA	NA	NA	1	NA	NA	NA	NA	NA	NA	NA	NA	NA	NA	NA	NA	NA	1	1	1	NA	NA	NA	NA	NA	NA	NA	NA	NA
Cheilosia ranunculi	1	1	Yes	Yes	No	No	1	NA	1	NA	1	NA	1	NA	1	NA	NA	NA	NA	1	NA	NA	1	1	NA	NA	NA	NA	NA	NA	1	1	NA	1	NA	NA	1	1	1	1	NA	NA	1	NA	NA	NA	NA	NA	1
Cheilosia rhynchops	3	3	Yes	Yes	No	No	1	NA	NA	NA	NA	NA	NA	NA	NA	NA	NA	NA	NA	NA	NA	NA	NA	1	1	NA	NA	NA	NA	NA	NA	NA	NA	NA	NA	NA	NA	1	1	1	NA	NA	NA	NA	NA	NA	NA	NA	NA
Cheilosia rufimana	0	0	Yes	No	No	No	1	NA	NA	1	NA	NA	NA	NA	NA	NA	NA	NA	NA	NA	NA	NA	NA	1	NA	NA	NA	NA	NA	NA	NA	NA	NA	NA	NA	NA	NA	1	1	NA	NA	NA	NA	NA	NA	NA	NA	NA	NA
Cheilosia scutellata	3	3	Yes	Yes	Yes	Yes	1	NA	1	1	NA	1	NA	1	1	NA	1	NA	1	1	1	NA	1	1	NA	1	1	1	NA	1	1	1	1	1	1	1	1	1	1	1	1	1	1	1	1	1	1	1	1
Cheilosia soror	3	3	Yes	Yes	Yes	No	1	NA	1	1	1	1	NA	1	NA	1	1	1	NA	1	NA	NA	1	1	1	1	1	NA	NA	1	1	1	NA	1	1	1	1	1	1	1	NA	NA	1	NA	NA	1	1	1	1
Cheilosia subpictipennis	3	3	Yes	Yes	No	No	1	NA	NA	NA	NA	NA	NA	NA	NA	NA	NA	NA	NA	1	NA	NA	NA	1	1	NA	NA	NA	NA	1	NA	NA	NA	NA	NA	NA	NA	1	1	1	NA	NA	NA	NA	NA	NA	NA	NA	1
Cheilosia urbana	3	2	Yes	Yes	Yes	No	1	NA	1	1	1	1	NA	NA	NA	NA	NA	NA	NA	NA	NA	NA	1	1	1	1	NA	NA	1	1	1	NA	NA	NA	NA	NA	1	1	1	1	NA	NA	1	1	NA	NA	1	NA	1
Cheilosia vangaveri	0	0	Yes	No	No	No	1	NA	NA	NA	NA	NA	NA	NA	NA	NA	NA	NA	NA	NA	NA	NA	NA	1	1	NA	NA	NA	NA	NA	NA	NA	NA	NA	NA	NA	NA	1	1	1	NA	NA	NA	NA	NA	NA	NA	NA	NA
Cheilosia variabilis	3	3	Yes	Yes	Yes	No	1	NA	1	1	NA	1	NA	NA	NA	1	NA	1	NA	1	1	1	1	1	1	1	1	1	1	NA	1	1	NA	1	1	NA	1	1	1	1	NA	1	1	NA	NA	NA	NA	NA	1
Cheilosia venosa	0	0	Yes	No	No	No	1	NA	NA	NA	NA	NA	NA	NA	NA	NA	NA	NA	NA	NA	NA	NA	NA	NA	NA	NA	NA	NA	NA	NA	NA	NA	NA	NA	NA	NA	NA	1	NA	NA	NA	NA	NA	NA	NA	NA	NA	NA	NA
Cheilosia vernalis	3	3	Yes	Yes	Yes	No	1	NA	NA	NA	1	1	NA	1	NA	NA	1	1	NA	1	1	NA	1	1	NA	1	1	1	1	NA	1	NA	1	NA	1	1	1	1	1	1	NA	NA	1	1	1	NA	NA	1	1
Cheilosia vicina	3	2	Yes	Yes	No	No	1	NA	NA	NA	NA	NA	NA	NA	NA	NA	NA	NA	NA	1	NA	NA	NA	1	NA	NA	NA	NA	NA	1	NA	NA	NA	NA	NA	NA	NA	1	1	1	NA	NA	1	NA	NA	NA	NA	NA	1
Cheilosia vulpina	3	3	Yes	Yes	Yes	No	1	NA	1	1	1	1	NA	NA	NA	NA	NA	1	NA	1	NA	NA	NA	1	NA	1	NA	1	1	1	1	NA	NA	NA	NA	NA	1	1	1	1	NA	1	1	1	NA	NA	NA	NA	1
Chrysogaster rondanii	0	0	Yes	No	No	No	1	NA	NA	NA	NA	1	NA	NA	NA	NA	NA	NA	NA	NA	NA	NA	1	1	NA	NA	NA	NA	NA	NA	NA	NA	NA	NA	NA	NA	NA	NA	NA	NA	NA	NA	NA	NA	NA	NA	NA	NA	NA
Chrysogaster solstitialis	2	0	Yes	No	No	No	1	NA	1	1	NA	1	1	1	NA	1	1	1	NA	1	1	1	1	1	NA	1	1	1	1	NA	NA	NA	NA	1	1	NA	1	1	1	1	NA	NA	1	NA	1	1	1	NA	1
Chrysotoxum bicinctum	3	3	Yes	Yes	Yes	No	1	NA	1	NA	NA	1	NA	NA	NA	1	1	1	1	1	1	1	1	1	1	1	1	1	1	1	1	NA	NA	1	1	1	1	1	1	1	NA	NA	1	1	1	NA	NA	1	1
Chrysotoxum cautum	2	2	Yes	Yes	No	No	1	NA	1	1	1	1	1	1	1	1	1	1	NA	1	NA	1	1	1	1	1	1	NA	1	1	1	1	1	1	1	1	1	1	1	1	NA	1	1	1	1	1	1	1	1
Chrysotoxum elegans	3	3	Yes	Yes	No	No	1	NA	1	1	1	1	NA	1	NA	NA	1	1	1	1	1	NA	1	1	1	1	NA	NA	NA	1	1	1	1	1	NA	NA	1	1	1	1	NA	1	1	NA	NA	NA	1	NA	1
Chrysotoxum fasciatum	3	2	Yes	Yes	No	No	1	NA	NA	NA	NA	1	NA	NA	NA	NA	NA	1	NA	NA	NA	1	NA	1	NA	NA	NA	NA	NA	1	1	NA	NA	1	NA	NA	NA	1	1	1	NA	NA	1	1	NA	NA	NA	NA	1
Chrysotoxum fasciolatum	3	3	Yes	Yes	No	No	1	NA	NA	NA	NA	1	1	NA	NA	NA	NA	NA	NA	NA	NA	NA	NA	1	NA	NA	NA	NA	NA	NA	NA	NA	NA	NA	NA	NA	NA	1	1	1	NA	NA	1	NA	NA	NA	NA	NA	1
Chrysotoxum festivum	3	3	Yes	Yes	Yes	No	1	NA	1	1	NA	NA	1	1	1	1	1	1	NA	1	NA	NA	1	1	1	1	1	1	1	1	1	1	1	NA	1	1	1	1	1	1	NA	1	1	1	1	1	NA	1	1
Chrysotoxum lessonae	0	0	Yes	No	No	No	1	NA	NA	NA	NA	NA	NA	NA	NA	NA	1	NA	1	NA	NA	NA	1	1	NA	NA	NA	NA	NA	NA	NA	NA	NA	NA	NA	NA	NA	NA	1	1	NA	NA	NA	NA	NA	NA	NA	NA	1
Chrysotoxum octomaculatum	1	1	Yes	Yes	No	No	1	NA	1	1	NA	NA	NA	1	1	NA	NA	NA	1	1	NA	NA	1	NA	1	1	NA	NA	1	1	1	1	NA	1	NA	NA	1	NA	NA	1	NA	NA	1	NA	NA	NA	1	NA	1
Chrysotoxum vernale	3	2	Yes	Yes	No	No	1	NA	1	1	NA	1	NA	1	NA	1	NA	NA	NA	1	1	NA	1	1	NA	1	1	NA	1	1	1	NA	1	1	1	NA	1	1	1	1	NA	1	1	NA	1	NA	1	NA	1
Chrysotoxum verralli	3	3	Yes	Yes	Yes	No	1	NA	1	NA	NA	NA	NA	NA	NA	NA	1	1	NA	1	NA	NA	1	1	NA	1	NA	NA	NA	1	NA	NA	1	1	NA	NA	1	1	1	1	NA	1	NA	NA	1	1	1	NA	1
Criorhina asilica	3	3	Yes	Yes	No	No	1	NA	1	NA	NA	1	NA	NA	1	1	NA	1	NA	1	NA	NA	1	1	NA	1	NA	NA	NA	NA	NA	NA	NA	NA	NA	NA	1	1	1	1	NA	NA	NA	NA	1	NA	1	NA	1
Criorhina floccosa	3	3	Yes	Yes	No	No	1	NA	1	NA	1	1	NA	NA	NA	NA	NA	1	NA	1	1	NA	1	1	NA	1	1	1	NA	1	1	NA	NA	NA	1	1	1	1	NA	1	1	NA	NA	NA	NA	NA	NA	NA	NA
Criorhina pachymera	2	2	Yes	Yes	No	No	1	NA	NA	NA	NA	NA	NA	NA	NA	NA	NA	NA	NA	NA	NA	NA	1	NA	NA	NA	NA	NA	1	NA	1	NA	NA	NA	NA	NA	NA	NA	NA	1	NA	NA	NA	NA	NA	NA	1	NA	NA
Criorhina ranunculi	1	1	Yes	Yes	Yes	No	1	NA	1	NA	NA	1	NA	NA	NA	NA	NA	NA	NA	NA	NA	NA	1	1	NA	1	NA	NA	1	NA	NA	NA	NA	1	1	NA	1	1	NA	1	NA	NA	1	NA	NA	NA	NA	NA	NA
Dasysyrphus albostriatus	2	1	Yes	Yes	Yes	Yes	1	1	1	1	1	1	NA	NA	1	1	NA	1	1	1	1	NA	1	1	1	1	1	1	1	1	1	1	1	1	1	1	1	1	1	1	NA	1	1	1	1	1	1	NA	1
Dasysyrphus friuliensis	3	2	Yes	Yes	No	No	1	NA	1	NA	NA	NA	NA	NA	NA	NA	NA	NA	NA	NA	NA	NA	NA	NA	NA	NA	NA	NA	NA	NA	NA	NA	NA	NA	NA	NA	NA	1	1	1	NA	NA	NA	NA	NA	NA	NA	NA	1
Dasysyrphus pinastri	2	2	Yes	Yes	No	No	1	NA	1	NA	NA	NA	NA	NA	NA	NA	NA	NA	1	NA	NA	NA	NA	1	1	NA	NA	NA	NA	1	NA	NA	NA	1	NA	NA	NA	1	1	1	NA	NA	1	NA	NA	NA	NA	NA	1
Dasysyrphus postclaviger	0	0	Yes	No	No	No	1	NA	NA	NA	NA	NA	NA	NA	NA	NA	NA	NA	NA	NA	NA	NA	NA	NA	NA	NA	NA	NA	NA	NA	NA	NA	NA	NA	NA	NA	NA	NA	1	1	NA	NA	NA	NA	NA	NA	NA	NA	NA
Dasysyrphus tricinctus	2	2	Yes	Yes	Yes	No	1	NA	1	NA	NA	1	NA	NA	NA	1	NA	1	1	1	NA	NA	1	1	1	1	1	NA	NA	1	NA	NA	NA	1	NA	1	1	1	1	1	NA	NA	1	1	NA	1	NA	NA	1
Dasysyrphus venustus	2	1	Yes	Yes	No	No	1	NA	1	NA	NA	1	NA	NA	NA	1	NA	NA	1	1	1	NA	1	1	1	1	1	1	1	1	1	NA	NA	1	NA	NA	NA	1	1	1	NA	NA	1	NA	1	NA	NA	NA	1
Didea alneti	1	1	Yes	Yes	No	No	1	NA	NA	NA	NA	NA	NA	NA	NA	NA	NA	NA	NA	1	NA	NA	NA	1	1	NA	NA	NA	NA	NA	NA	NA	NA	NA	NA	NA	NA	1	1	1	NA	NA	1	NA	NA	NA	NA	NA	1
Didea fasciata	2	2	Yes	Yes	No	No	1	NA	1	NA	1	NA	NA	NA	NA	NA	NA	1	1	1	NA	1	1	1	NA	1	1	NA	1	1	1	NA	1	1	NA	NA	NA	1	1	1	NA	NA	1	NA	NA	NA	1	NA	1
Didea intermedia	2	2	Yes	Yes	No	No	1	NA	NA	NA	NA	1	NA	NA	NA	NA	NA	NA	NA	1	NA	NA	NA	1	NA	1	NA	NA	NA	NA	NA	NA	NA	1	NA	NA	NA	1	1	NA	NA	NA	1	NA	NA	NA	NA	NA	1
Doros destillatorius	2	1	Yes	Yes	No	No	1	NA	NA	NA	NA	NA	NA	NA	NA	NA	NA	NA	1	NA	NA	NA	NA	NA	1	NA	NA	NA	NA	NA	1	NA	NA	NA	NA	NA	NA	NA	NA	NA	NA	NA	NA	NA	NA	NA	NA	NA	1
Doros profuges	2	2	Yes	Yes	No	No	1	NA	1	NA	NA	NA	NA	NA	NA	NA	NA	NA	NA	1	NA	NA	1	1	NA	1	NA	NA	1	NA	NA	1	NA	1	NA	NA	NA	1	1	1	NA	NA	1	NA	NA	NA	NA	NA	1
Epistrophe diaphana	2	1	Yes	Yes	No	No	1	NA	NA	1	NA	1	NA	1	1	NA	1	NA	NA	1	1	NA	1	1	NA	1	1	1	NA	NA	NA	NA	NA	NA	1	NA	1	1	1	NA	NA	1	1	NA	NA	NA	NA	NA	1
Epistrophe eligans	2	2	Yes	Yes	Yes	No	1	NA	1	1	1	1	NA	NA	1	1	1	1	1	1	1	1	1	1	1	1	1	1	1	1	1	1	1	1	1	1	1	1	1	1	NA	1	1	NA	1	1	NA	1	1
Epistrophe flava	2	2	Yes	Yes	No	No	1	NA	1	NA	NA	NA	NA	NA	NA	NA	NA	1	NA	1	NA	NA	1	1	NA	NA	NA	NA	1	NA	1	1	NA	NA	NA	NA	NA	1	1	NA	NA	NA	NA	NA	NA	NA	NA	NA	1
Epistrophe grossulariae	2	2	Yes	Yes	Yes	No	1	NA	NA	NA	NA	1	NA	NA	NA	NA	NA	NA	1	1	NA	NA	1	1	1	1	1	NA	NA	NA	1	NA	NA	NA	NA	NA	NA	1	1	1	NA	NA	NA	NA	NA	NA	NA	NA	1
Epistrophe leiophthalma	0	0	Yes	No	No	No	1	NA	NA	NA	NA	NA	NA	NA	NA	NA	NA	NA	NA	1	NA	NA	NA	NA	1	NA	NA	NA	NA	NA	NA	NA	NA	1	NA	NA	NA	1	NA	1	NA	NA	NA	NA	NA	NA	NA	NA	NA
Epistrophe melanostoma	2	2	Yes	Yes	No	No	1	NA	1	NA	NA	1	NA	NA	NA	NA	1	1	NA	1	NA	NA	1	1	NA	NA	1	1	1	NA	1	NA	NA	NA	NA	NA	1	1	1	1	NA	NA	1	NA	NA	1	NA	NA	1
Epistrophe nitidicollis	2	1	Yes	Yes	No	No	1	NA	1	NA	1	1	NA	1	1	1	1	1	1	1	NA	NA	1	1	NA	1	1	1	1	1	1	1	1	1	1	NA	1	1	1	1	NA	NA	1	NA	1	NA	1	1	1
Episyrphus balteatus	3	1	Yes	Yes	Yes	Yes	1	NA	1	1	1	1	1	1	1	1	1	1	1	1	1	1	1	1	1	1	1	1	1	1	1	1	1	1	1	1	1	1	1	1	1	1	1	1	1	1	1	1	1
Eriozona syrphoides	0	0	Yes	No	No	No	1	NA	1	NA	NA	NA	NA	NA	NA	NA	NA	NA	NA	NA	NA	NA	NA	1	1	NA	NA	NA	NA	1	NA	NA	NA	NA	NA	NA	NA	1	1	1	NA	NA	NA	NA	NA	NA	NA	NA	1
Eristalinus aeneus	2	1	Yes	Yes	Yes	Yes	1	NA	1	NA	1	1	1	1	1	1	NA	1	1	1	1	NA	1	1	1	1	1	1	1	1	1	NA	NA	1	1	1	1	1	1	1	1	NA	1	1	1	NA	NA	1	1
Eristalinus sepulchralis	1	0	Yes	No	Yes	Yes	1	1	1	1	1	1	NA	1	1	1	NA	1	1	1	1	NA	1	1	NA	1	1	1	NA	1	1	1	1	1	1	1	1	1	1	1	1	1	1	NA	1	1	NA	1	1
Eristalis abusiva	0	0	Yes	No	No	No	1	NA	NA	NA	NA	NA	NA	NA	NA	NA	NA	NA	NA	NA	NA	NA	NA	NA	NA	1	NA	1	NA	NA	NA	NA	NA	NA	1	NA	NA	NA	NA	NA	NA	1	NA	NA	NA	NA	NA	NA	NA
Eristalis anthophorina	0	0	Yes	No	No	No	1	NA	NA	NA	NA	NA	NA	NA	NA	NA	NA	NA	NA	NA	NA	NA	NA	NA	NA	NA	NA	NA	NA	NA	NA	NA	NA	NA	NA	NA	NA	NA	NA	NA	NA	NA	NA	NA	NA	NA	NA	NA	NA
Eristalis arbustorum	4	0	Yes	No	Yes	Yes	1	NA	1	NA	1	1	1	1	1	1	1	1	1	1	1	1	1	1	1	1	1	1	1	1	1	1	1	1	1	1	1	1	1	1	1	1	1	1	1	1	1	1	1
Eristalis horticola	2	1	Yes	Yes	No	No	1	NA	1	1	NA	1	1	1	NA	1	1	1	NA	1	1	1	1	1	NA	1	NA	1	1	1	NA	NA	1	1	1	1	1	1	1	1	1	1	1	1	1	NA	NA	NA	1
Eristalis intricaria	2	2	Yes	Yes	Yes	No	1	1	NA	NA	1	1	NA	1	1	NA	NA	1	NA	1	1	NA	1	1	NA	1	1	1	1	NA	NA	NA	1	NA	1	1	1	NA	1	NA	1	1	1	NA	1	1	NA	NA	1
Eristalis jugorum	2	0	Yes	No	No	No	1	NA	NA	1	NA	NA	1	NA	NA	NA	1	NA	NA	1	NA	NA	NA	1	1	NA	NA	NA	NA	1	1	NA	NA	1	NA	NA	NA	1	1	1	NA	NA	1	1	NA	NA	NA	NA	1
Eristalis nemorum	0	0	Yes	No	No	No	1	NA	1	1	NA	1	NA	1	NA	1	1	1	NA	1	1	1	1	1	NA	1	1	1	1	1	1	1	1	1	1	NA	1	1	1	NA	NA	1	1	1	1	1	1	1	1
Eristalis pertinax	2	1	Yes	Yes	Yes	No	1	NA	1	1	1	1	1	1	1	1	1	1	1	1	1	1	1	1	1	1	1	1	1	1	1	1	1	1	1	1	1	1	1	1	NA	1	1	1	1	1	1	1	1
Eristalis picea	1	0	Yes	No	No	No	1	NA	NA	NA	NA	NA	NA	NA	NA	NA	NA	1	NA	1	NA	NA	1	1	NA	NA	NA	NA	NA	NA	NA	NA	1	NA	NA	NA	NA	1	1	1	NA	1	1	NA	NA	NA	NA	NA	NA
Eristalis rupium	0	0	Yes	No	No	No	1	NA	1	1	NA	NA	NA	NA	NA	NA	1	NA	NA	1	NA	NA	NA	1	NA	NA	NA	NA	NA	NA	NA	NA	NA	NA	NA	NA	NA	1	1	1	NA	NA	1	1	NA	NA	NA	NA	NA
Eristalis similis	2	2	Yes	Yes	No	No	1	NA	1	1	1	1	1	1	NA	NA	1	1	1	1	1	1	1	1	1	1	1	1	1	1	1	1	1	1	1	NA	1	1	1	1	1	NA	1	1	1	NA	NA	1	1
Eristalis tenax	2	2	Yes	Yes	Yes	Yes	1	NA	1	1	1	1	1	1	1	1	1	1	1	1	1	1	1	1	1	1	1	1	1	1	1	1	1	1	1	1	1	1	1	1	1	1	1	1	1	1	1	1	1
Eumerus amoenus	2	1	Yes	Yes	No	No	1	NA	1	NA	1	NA	NA	NA	1	1	NA	NA	1	1	NA	NA	1	1	NA	NA	NA	NA	1	1	1	1	1	NA	NA	NA	1	1	1	1	NA	NA	NA	NA	NA	NA	NA	1	1
Eumerus consimilis	0	0	Yes	No	No	No	1	NA	NA	NA	NA	NA	NA	NA	NA	NA	NA	NA	1	1	NA	NA	1	1	NA	NA	NA	NA	1	NA	NA	NA	NA	NA	NA	NA	1	NA	1	NA	NA	NA	NA	NA	NA	NA	NA	NA	NA
Eumerus flavitarsis	2	1	Yes	Yes	No	No	1	NA	NA	NA	NA	NA	NA	1	NA	NA	NA	NA	1	NA	NA	NA	1	1	NA	NA	NA	NA	NA	NA	NA	NA	NA	1	NA	NA	NA	NA	1	NA	1	NA	NA	1	NA	NA	NA	NA	1
Eumerus funeralis	2	1	Yes	Yes	No	No	1	NA	NA	NA	NA	NA	1	NA	NA	1	NA	1	NA	1	NA	NA	1	1	NA	NA	1	1	NA	1	1	NA	NA	NA	1	NA	1	1	1	NA	NA	1	1	1	1	NA	NA	1	1
Eumerus grandis	1	1	Yes	Yes	No	No	1	NA	NA	NA	1	NA	NA	NA	NA	NA	NA	NA	NA	1	NA	NA	NA	1	NA	NA	NA	NA	NA	1	NA	NA	NA	1	NA	NA	NA	1	1	1	NA	NA	NA	NA	NA	NA	NA	NA	1
Eumerus hungaricus	1	0	Yes	No	No	No	1	NA	1	NA	1	NA	NA	NA	NA	NA	NA	NA	1	NA	NA	NA	1	NA	NA	NA	NA	NA	NA	1	NA	NA	NA	NA	NA	NA	1	NA	NA	1	NA	NA	NA	NA	NA	NA	NA	NA	1
Eumerus ornatus	2	2	Yes	Yes	No	No	1	NA	1	NA	1	1	NA	1	NA	NA	NA	1	1	1	NA	NA	1	1	1	1	1	NA	NA	1	1	1	1	1	NA	NA	1	1	1	1	NA	NA	1	NA	NA	NA	1	NA	1
Eumerus ovatus	0	0	Yes	No	No	No	1	NA	NA	NA	NA	NA	NA	NA	NA	NA	1	NA	NA	NA	NA	NA	NA	NA	1	NA	NA	NA	1	NA	NA	NA	NA	NA	NA	NA	NA	NA	NA	NA	NA	NA	1	NA	NA	NA	NA	NA	NA
Eumerus sabulonum	1	1	Yes	Yes	Yes	No	1	NA	NA	NA	NA	NA	NA	NA	NA	1	NA	NA	NA	NA	NA	NA	NA	NA	NA	1	NA	NA	NA	NA	NA	NA	1	1	NA	NA	NA	1	NA	NA	1	NA	NA	NA	NA	NA	NA	NA	1
Eumerus sinuatus	2	2	Yes	Yes	No	No	1	NA	NA	NA	NA	NA	NA	NA	NA	NA	NA	NA	NA	NA	NA	NA	NA	1	NA	NA	NA	NA	NA	1	NA	NA	NA	NA	NA	NA	1	NA	1	NA	NA	NA	NA	NA	NA	NA	NA	NA	NA
Eumerus sogdianus	2	2	Yes	Yes	No	No	1	NA	NA	NA	1	NA	NA	NA	1	1	NA	NA	1	NA	1	NA	1	NA	NA	1	NA	1	1	1	1	1	1	NA	1	NA	NA	NA	NA	NA	NA	NA	1	NA	1	1	NA	1	NA
Eumerus strigatus	2	2	Yes	Yes	No	No	1	NA	1	NA	NA	NA	NA	NA	NA	1	1	1	NA	1	1	NA	NA	1	NA	1	1	1	1	NA	1	NA	NA	NA	1	1	1	NA	NA	NA	NA	1	1	1	1	1	NA	NA	NA
Eupeodes bucculatus	2	2	Yes	Yes	No	No	1	NA	1	NA	1	1	NA	NA	NA	NA	1	NA	1	1	NA	1	1	1	NA	NA	NA	NA	1	NA	1	NA	NA	NA	1	NA	NA	1	1	1	NA	NA	NA	NA	1	NA	NA	NA	1
Eupeodes corollae	2	2	Yes	Yes	Yes	Yes	1	NA	1	1	1	NA	1	1	1	1	1	1	1	1	1	1	1	1	1	1	1	1	1	1	1	1	1	1	1	1	1	1	1	1	1	1	1	1	1	1	1	1	1
Eupeodes flaviceps	2	2	Yes	Yes	No	No	1	NA	1	1	NA	NA	NA	NA	NA	NA	NA	NA	1	NA	NA	NA	1	1	NA	NA	NA	NA	NA	NA	1	1	NA	NA	NA	NA	NA	1	1	NA	NA	NA	NA	NA	NA	NA	NA	NA	1
Eupeodes goeldlini	0	0	Yes	No	No	No	1	NA	NA	NA	NA	NA	NA	1	NA	1	NA	NA	NA	1	1	NA	1	1	NA	1	NA	NA	1	NA	NA	NA	NA	NA	NA	NA	1	1	1	NA	NA	NA	1	NA	NA	NA	NA	NA	NA
Eupeodes latifasciatus	2	1	Yes	Yes	Yes	Yes	1	NA	1	NA	1	NA	NA	NA	1	1	1	1	1	1	1	NA	1	1	NA	1	1	1	NA	1	1	1	1	1	1	1	1	1	1	1	NA	NA	1	NA	1	1	NA	1	1
Eupeodes lucasi	2	2	Yes	Yes	No	No	1	NA	NA	NA	NA	NA	NA	NA	NA	NA	NA	NA	1	1	NA	NA	1	NA	NA	NA	NA	NA	NA	1	1	NA	NA	1	NA	NA	NA	NA	1	1	NA	NA	NA	NA	NA	NA	NA	NA	1
Eupeodes luniger	2	2	Yes	Yes	Yes	Yes	1	NA	1	NA	1	1	1	NA	NA	1	NA	1	1	1	1	NA	1	1	1	1	1	1	1	1	1	1	NA	1	1	NA	1	1	1	1	NA	NA	1	1	1	1	NA	1	1
Eupeodes nielseni	2	2	Yes	Yes	No	No	1	NA	1	NA	NA	NA	NA	NA	NA	NA	NA	NA	NA	NA	NA	NA	NA	1	NA	NA	NA	NA	NA	NA	NA	NA	NA	NA	NA	NA	NA	1	1	1	NA	NA	NA	NA	NA	NA	NA	NA	NA
Eupeodes nitens	2	2	Yes	Yes	No	No	1	NA	1	NA	NA	NA	NA	NA	NA	NA	NA	1	1	NA	NA	NA	1	1	1	NA	NA	NA	NA	1	NA	NA	NA	1	NA	NA	NA	1	1	1	NA	NA	1	NA	NA	NA	NA	NA	1
Eurimyia lineata	0	0	Yes	No	No	No	1	NA	NA	NA	NA	1	NA	NA	NA	NA	NA	1	NA	1	1	NA	1	1	NA	1	NA	1	NA	NA	NA	NA	NA	NA	1	NA	NA	1	1	1	1	NA	1	NA	NA	NA	NA	NA	NA
Ferdinandea cuprea	2	2	Yes	Yes	Yes	Yes	1	NA	1	1	NA	1	NA	1	1	1	1	1	1	1	1	NA	1	1	NA	1	1	1	1	1	1	1	1	1	1	1	1	1	1	1	NA	1	1	NA	1	1	1	1	1
Ferdinandea ruficornis	2	1	Yes	Yes	No	No	1	NA	NA	NA	NA	NA	NA	NA	NA	NA	NA	1	NA	1	NA	NA	NA	1	NA	1	NA	NA	1	NA	1	NA	NA	NA	NA	NA	1	NA	1	NA	NA	NA	NA	NA	1	NA	NA	NA	1
Helophilus pendulus	2	1	Yes	Yes	Yes	Yes	1	NA	1	1	1	1	NA	1	1	1	1	1	1	1	1	1	1	1	1	1	1	1	1	1	1	1	1	1	1	1	1	1	1	1	1	1	1	1	1	1	1	1	1
Helophilus trivittatus	2	0	Yes	No	No	No	1	1	1	1	1	1	NA	1	1	1	1	1	1	1	1	NA	1	1	1	1	1	1	1	1	1	NA	1	1	1	1	1	1	1	1	1	1	1	NA	1	NA	NA	1	1
Lapposyrphus lapponicus	3	2	Yes	Yes	No	No	1	NA	1	1	NA	NA	1	NA	NA	NA	NA	1	1	1	NA	1	1	1	NA	1	NA	1	1	1	1	NA	NA	1	NA	NA	NA	1	1	1	NA	NA	1	NA	1	1	NA	NA	1
Lejogaster tarsata	0	0	Yes	No	No	No	1	NA	NA	NA	1	NA	NA	NA	NA	1	NA	NA	1	1	NA	NA	NA	1	NA	1	NA	NA	NA	1	NA	NA	NA	1	NA	1	NA	1	NA	NA	NA	NA	NA	NA	NA	NA	NA	NA	NA
Leucozona glaucia	2	2	Yes	Yes	No	No	1	NA	NA	NA	NA	NA	NA	NA	NA	NA	NA	1	NA	1	NA	NA	NA	1	1	NA	NA	NA	NA	NA	1	NA	NA	NA	NA	NA	NA	1	1	NA	NA	NA	1	NA	NA	NA	NA	NA	NA
Leucozona inopinata	0	0	Yes	No	No	No	1	NA	NA	NA	NA	NA	NA	NA	NA	NA	NA	NA	NA	NA	NA	NA	NA	NA	NA	NA	NA	NA	NA	NA	NA	NA	NA	NA	NA	NA	NA	NA	NA	NA	NA	NA	NA	NA	NA	NA	NA	NA	NA
Leucozona laternaria	2	2	Yes	Yes	Yes	No	1	NA	NA	NA	NA	NA	NA	NA	NA	NA	NA	NA	NA	NA	NA	NA	NA	1	NA	NA	NA	NA	NA	NA	NA	NA	NA	NA	NA	NA	NA	1	1	NA	1	NA	1	NA	NA	NA	NA	NA	NA
Leucozona lucorum	2	2	Yes	Yes	No	No	1	NA	NA	NA	NA	1	NA	NA	NA	NA	NA	1	NA	1	NA	NA	1	1	NA	NA	NA	1	1	NA	1	NA	NA	NA	NA	NA	NA	1	1	1	NA	NA	1	NA	NA	NA	NA	NA	1
Mallota fuciformis	0	0	Yes	No	No	No	1	NA	NA	1	NA	NA	NA	NA	NA	1	NA	NA	NA	NA	NA	NA	1	NA	1	1	NA	NA	1	NA	1	NA	NA	1	1	NA	1	1	NA	NA	1	NA	NA	NA	1	1	1	NA	NA
Matsumyia berberina	3	3	Yes	Yes	No	No	1	NA	1	NA	NA	1	NA	NA	NA	1	1	1	NA	1	1	1	1	1	NA	1	1	NA	NA	1	1	1	1	1	1	NA	1	1	1	NA	NA	NA	NA	NA	1	NA	1	NA	1
Megasyrphus erraticus	2	2	Yes	Yes	No	No	1	NA	1	NA	NA	NA	NA	NA	NA	NA	NA	NA	NA	NA	NA	NA	1	1	NA	NA	1	NA	NA	1	NA	NA	NA	1	NA	NA	NA	1	1	1	NA	NA	1	NA	NA	NA	NA	NA	1
Melangyna barbifrons	2	2	Yes	Yes	No	No	1	NA	NA	NA	NA	NA	NA	NA	NA	NA	NA	NA	NA	NA	NA	NA	NA	1	NA	NA	NA	NA	NA	NA	NA	NA	NA	NA	NA	NA	NA	NA	NA	NA	NA	NA	1	NA	NA	NA	NA	NA	NA
Melangyna compositarum	1	0	Yes	No	Yes	No	1	NA	NA	NA	NA	NA	NA	NA	NA	NA	NA	NA	1	NA	1	NA	NA	1	1	NA	NA	1	NA	NA	NA	NA	NA	NA	NA	NA	NA	1	1	1	NA	NA	1	NA	NA	NA	NA	NA	1
Melangyna lasiophthalma	2	2	Yes	Yes	No	No	1	NA	1	NA	NA	NA	NA	NA	NA	NA	NA	NA	1	1	NA	NA	NA	1	NA	NA	NA	NA	NA	1	1	NA	NA	NA	NA	NA	NA	1	1	NA	NA	NA	1	NA	NA	NA	NA	NA	1
Melanogaster hirtella	2	2	Yes	Yes	No	No	1	NA	1	NA	NA	1	NA	1	NA	NA	1	1	NA	NA	1	1	1	1	NA	1	1	1	NA	1	1	1	NA	NA	1	1	NA	1	1	NA	NA	NA	1	NA	1	NA	NA	1	1
Melanogaster nuda	1	1	Yes	Yes	No	No	1	NA	1	1	1	NA	NA	1	NA	1	1	1	NA	1	1	NA	1	1	NA	1	1	1	NA	NA	NA	NA	NA	NA	NA	NA	1	1	1	1	NA	NA	1	NA	NA	NA	NA	1	1
Melanostoma certum	2	2	Yes	Yes	No	No	1	NA	NA	NA	NA	NA	NA	NA	NA	NA	NA	NA	NA	NA	NA	NA	NA	1	1	NA	NA	NA	NA	NA	NA	NA	NA	NA	NA	NA	NA	1	1	1	NA	NA	NA	NA	NA	NA	NA	NA	NA
Melanostoma mellarium	0	0	Yes	No	No	No	1	NA	NA	NA	NA	NA	NA	NA	NA	NA	1	NA	NA	1	NA	NA	NA	1	NA	NA	NA	NA	NA	NA	1	NA	NA	NA	NA	NA	NA	1	1	NA	NA	NA	NA	1	NA	NA	NA	NA	NA
Melanostoma mellinum	2	0	Yes	No	Yes	Yes	1	NA	1	NA	1	1	NA	1	1	1	1	1	1	1	1	1	1	1	NA	1	1	1	1	1	1	1	1	1	1	1	1	1	1	1	NA	1	1	1	1	1	1	1	1
Melanostoma scalare	2	1	Yes	Yes	Yes	Yes	1	NA	1	1	1	1	NA	1	1	1	1	1	1	1	1	1	1	1	1	1	1	1	1	1	1	1	1	1	1	1	1	1	1	1	1	1	1	NA	1	1	1	NA	1
Meligramma cincta	2	2	Yes	Yes	No	No	1	NA	1	NA	NA	1	NA	1	NA	1	NA	1	1	1	NA	1	1	1	NA	1	1	1	NA	1	1	NA	NA	1	1	NA	NA	1	1	1	NA	NA	NA	NA	NA	1	NA	NA	1
Meligramma cingulata	2	1	Yes	Yes	No	No	1	NA	1	NA	NA	NA	NA	NA	NA	NA	NA	NA	NA	NA	NA	NA	1	1	NA	NA	NA	NA	NA	1	1	NA	NA	NA	NA	NA	NA	1	1	1	NA	NA	1	1	NA	NA	NA	NA	1
Meligramma euchroma	2	2	Yes	Yes	No	No	1	NA	1	NA	1	NA	NA	NA	NA	NA	NA	NA	1	1	NA	NA	1	1	NA	1	1	1	1	1	1	NA	NA	NA	NA	NA	1	1	1	1	NA	NA	1	NA	NA	NA	NA	NA	1
Meligramma triangulifera	2	0	Yes	No	No	No	1	NA	NA	NA	NA	NA	NA	NA	NA	NA	NA	1	NA	1	NA	NA	1	1	NA	1	1	NA	NA	NA	1	1	NA	NA	NA	NA	1	1	NA	NA	NA	NA	NA	NA	NA	NA	NA	NA	1
Meliscaeva auricollis	2	2	Yes	Yes	Yes	Yes	1	NA	1	1	1	1	1	1	1	1	1	1	1	1	1	1	1	1	NA	1	1	1	1	1	1	1	1	1	1	NA	1	1	1	1	NA	1	1	1	1	1	1	1	1
Meliscaeva cinctella	2	2	Yes	Yes	Yes	No	1	NA	1	NA	NA	1	NA	NA	1	NA	1	1	1	1	1	NA	NA	1	1	NA	NA	1	NA	1	1	NA	1	1	NA	1	NA	1	1	1	NA	1	1	1	NA	1	NA	NA	1
Merodon aberrans	0	0	Yes	No	No	No	1	NA	NA	NA	NA	NA	NA	NA	NA	NA	NA	NA	NA	1	NA	NA	NA	1	NA	NA	NA	NA	NA	NA	NA	NA	NA	NA	NA	NA	NA	1	1	1	NA	NA	1	NA	NA	NA	NA	NA	NA
Merodon albifrons	2	1	Yes	Yes	No	No	1	NA	1	NA	1	NA	NA	NA	1	1	NA	NA	NA	1	NA	NA	1	1	1	NA	NA	NA	NA	1	NA	NA	1	1	NA	NA	1	NA	NA	1	1	NA	1	NA	NA	NA	1	1	1
Merodon armipes	0	0	Yes	No	No	No	1	NA	NA	NA	NA	NA	NA	NA	NA	1	NA	NA	NA	NA	NA	NA	NA	1	NA	NA	NA	NA	NA	NA	NA	NA	NA	NA	NA	NA	NA	1	NA	1	NA	NA	NA	NA	NA	NA	NA	NA	1
Merodon atratus	0	0	Yes	No	No	No	1	NA	NA	NA	NA	NA	NA	NA	NA	NA	NA	NA	NA	NA	NA	NA	NA	NA	NA	NA	NA	NA	NA	NA	NA	NA	NA	NA	NA	NA	NA	NA	NA	NA	NA	NA	NA	NA	NA	NA	NA	NA	NA
Merodon aureus	0	0	Yes	No	No	No	1	NA	NA	NA	NA	NA	NA	NA	NA	NA	NA	NA	NA	1	NA	NA	NA	1	1	NA	NA	NA	NA	NA	NA	NA	NA	NA	NA	NA	NA	1	1	1	NA	NA	1	NA	NA	NA	NA	NA	1
Merodon clavipes	1	1	Yes	Yes	No	No	1	NA	1	NA	1	1	NA	NA	1	NA	NA	NA	1	1	NA	NA	1	NA	1	1	NA	NA	1	1	NA	NA	1	1	NA	NA	1	1	NA	1	NA	1	NA	NA	NA	1	1	NA	1
Merodon constans	1	1	Yes	Yes	No	No	1	NA	NA	NA	NA	NA	NA	NA	NA	1	NA	NA	NA	NA	NA	NA	1	1	NA	NA	NA	NA	1	NA	1	NA	NA	NA	NA	NA	1	NA	NA	1	NA	NA	NA	NA	NA	1	1	1	NA
Merodon equestris	2	2	Yes	Yes	Yes	No	1	NA	1	1	1	1	NA	1	1	1	NA	1	1	1	NA	1	1	1	NA	NA	1	1	NA	1	1	1	NA	1	1	1	1	1	1	1	NA	1	1	1	NA	1	NA	NA	1
Merodon flavus	0	0	Yes	No	No	No	1	NA	NA	1	NA	NA	NA	NA	NA	NA	NA	NA	NA	NA	NA	NA	NA	NA	NA	NA	NA	NA	NA	1	NA	NA	NA	1	NA	NA	NA	1	NA	1	NA	NA	1	1	NA	NA	NA	NA	1
Merodon moenium	0	0	Yes	No	No	No	1	NA	NA	NA	NA	NA	NA	NA	NA	NA	NA	NA	1	1	NA	NA	1	1	NA	NA	NA	NA	NA	1	NA	NA	NA	1	NA	NA	1	1	1	1	NA	NA	NA	NA	NA	NA	1	NA	1
Merodon nigritarsis	0	0	Yes	No	No	No	1	NA	1	NA	1	NA	NA	NA	NA	NA	NA	NA	NA	1	NA	NA	NA	NA	NA	NA	NA	NA	NA	1	NA	NA	NA	1	NA	NA	NA	NA	NA	1	NA	NA	NA	NA	NA	NA	NA	NA	1
Merodon ruficornis	0	0	Yes	No	No	No	1	NA	NA	NA	NA	NA	NA	NA	NA	NA	NA	NA	NA	1	NA	NA	NA	1	1	NA	NA	NA	NA	NA	NA	NA	NA	NA	NA	NA	NA	1	1	1	NA	NA	1	NA	NA	NA	1	NA	NA
Merodon rufus	2	2	Yes	Yes	No	No	1	NA	1	NA	NA	NA	NA	NA	NA	NA	NA	1	NA	1	NA	NA	1	1	1	NA	NA	NA	NA	NA	NA	NA	NA	1	NA	NA	NA	1	1	1	NA	NA	1	NA	NA	NA	1	NA	1
Mesembrius peregrinus	1	1	Yes	Yes	No	No	1	NA	NA	NA	1	NA	NA	NA	NA	1	NA	NA	1	NA	NA	NA	NA	NA	NA	NA	NA	NA	NA	1	1	NA	NA	1	NA	1	NA	NA	1	NA	NA	1	NA	NA	NA	NA	NA	NA	NA
Microdon analis	2	1	Yes	Yes	No	No	1	NA	1	NA	1	NA	NA	NA	NA	1	NA	1	NA	1	NA	1	1	1	1	1	NA	NA	NA	NA	1	NA	NA	1	NA	NA	NA	1	1	1	1	NA	NA	NA	NA	NA	NA	NA	1
Microdon devius	0	0	Yes	No	No	No	1	1	1	NA	1	NA	NA	NA	NA	NA	NA	NA	NA	NA	NA	NA	1	1	1	NA	NA	NA	1	1	NA	NA	NA	NA	NA	NA	NA	NA	1	1	1	NA	NA	NA	NA	NA	1	NA	NA
Microdon myrmicae	0	0	Yes	No	Yes	No	1	NA	NA	NA	1	NA	NA	NA	NA	NA	NA	NA	NA	1	NA	1	1	1	NA	NA	NA	NA	NA	NA	NA	NA	NA	NA	NA	NA	1	NA	1	NA	NA	NA	NA	NA	NA	NA	NA	NA	NA
Myathropa florea	2	0	Yes	No	Yes	No	1	NA	1	1	1	1	NA	1	1	1	1	1	1	1	1	1	1	1	1	1	1	1	1	1	1	1	1	1	1	1	1	1	1	1	1	1	1	1	1	1	1	1	1
Myolepta obscura	0	0	Yes	No	No	No	1	NA	NA	NA	1	NA	NA	NA	1	NA	NA	NA	NA	NA	NA	NA	1	NA	NA	NA	NA	NA	1	NA	NA	1	NA	1	1	NA	1	NA	NA	NA	NA	NA	1	NA	NA	NA	1	NA	NA
Myolepta vara	2	0	Yes	No	No	No	1	NA	1	1	NA	1	NA	NA	1	NA	NA	NA	NA	1	NA	NA	1	NA	NA	NA	NA	NA	NA	NA	1	NA	NA	NA	NA	NA	NA	NA	NA	NA	1	NA	NA	NA	NA	NA	1	NA	1
Neoascia annexa	2	1	Yes	Yes	No	No	1	NA	NA	NA	NA	NA	NA	NA	NA	NA	NA	NA	1	NA	NA	NA	NA	1	NA	1	NA	NA	NA	NA	NA	NA	NA	NA	NA	NA	NA	1	1	1	NA	NA	1	NA	NA	NA	NA	NA	NA
Neoascia geniculata	0	0	Yes	No	No	No	1	NA	NA	NA	NA	1	NA	NA	NA	1	NA	NA	NA	NA	NA	NA	NA	1	NA	NA	NA	NA	NA	NA	NA	NA	NA	NA	NA	NA	NA	NA	NA	NA	NA	NA	1	NA	NA	NA	NA	NA	NA
Neoascia interrupta	2	2	Yes	Yes	Yes	No	1	NA	NA	NA	1	NA	NA	NA	1	1	NA	1	1	NA	NA	NA	NA	NA	NA	1	NA	1	NA	1	NA	NA	NA	NA	1	NA	1	NA	NA	NA	NA	NA	1	NA	1	NA	NA	NA	NA
Neoascia meticulosa	2	1	Yes	Yes	No	No	1	NA	NA	NA	NA	NA	NA	NA	NA	1	NA	1	NA	NA	1	NA	1	1	NA	1	1	1	NA	NA	NA	NA	NA	NA	NA	NA	1	1	1	NA	NA	NA	1	NA	NA	NA	NA	NA	1
Neoascia podagrica	0	0	Yes	No	No	No	1	NA	1	1	1	1	NA	1	1	1	NA	1	1	1	1	1	1	1	1	1	1	1	1	1	1	1	1	1	1	NA	1	1	1	1	1	NA	1	NA	1	1	NA	1	1
Neoascia tenur	2	0	Yes	No	No	No	1	NA	1	NA	NA	NA	NA	NA	NA	1	1	1	1	NA	NA	1	1	1	NA	1	1	1	NA	NA	NA	NA	NA	NA	NA	1	1	1	1	1	1	NA	1	NA	NA	NA	NA	NA	1
Neocnemodon brevidens	2	1	Yes	Yes	No	No	1	NA	NA	NA	1	NA	NA	NA	NA	NA	NA	1	1	NA	NA	NA	1	1	NA	NA	NA	NA	1	NA	1	NA	NA	1	NA	NA	1	NA	NA	1	NA	NA	1	NA	NA	NA	NA	NA	NA
Neocnemodon latitarsis	0	0	Yes	No	No	No	1	NA	NA	NA	NA	NA	NA	NA	NA	NA	NA	NA	1	NA	NA	NA	NA	1	NA	NA	NA	NA	NA	NA	1	NA	NA	1	NA	NA	NA	NA	1	NA	NA	NA	NA	NA	NA	NA	NA	NA	NA
Neocnemodon pubescens	2	2	Yes	Yes	No	No	1	NA	NA	1	NA	NA	NA	NA	NA	NA	1	NA	NA	NA	NA	NA	NA	1	NA	NA	NA	NA	NA	NA	NA	NA	NA	1	NA	NA	NA	1	1	1	NA	NA	1	NA	NA	NA	NA	NA	1
Neocnemodon vitripennis	2	1	Yes	Yes	No	No	1	NA	NA	NA	NA	NA	NA	NA	NA	1	NA	1	1	NA	NA	NA	NA	1	NA	1	NA	1	1	NA	1	NA	NA	NA	1	NA	1	1	1	NA	NA	NA	NA	NA	NA	NA	NA	NA	1
Orthonevra brevicornis	2	2	Yes	Yes	Yes	No	1	NA	NA	NA	NA	NA	NA	NA	NA	NA	NA	1	NA	NA	NA	NA	1	1	NA	1	1	1	NA	NA	NA	NA	NA	NA	NA	NA	NA	1	1	1	NA	NA	NA	NA	1	NA	NA	NA	NA
Orthonevra geniculata	2	1	Yes	Yes	Yes	Yes	1	NA	NA	NA	NA	NA	NA	NA	NA	NA	NA	1	NA	NA	NA	NA	NA	1	NA	1	NA	NA	NA	NA	NA	NA	1	NA	NA	NA	1	1	1	1	NA	NA	NA	NA	NA	NA	NA	NA	NA
Orthonevra nobilis	2	1	Yes	Yes	Yes	No	1	NA	1	NA	NA	1	1	1	NA	NA	1	NA	NA	1	NA	1	1	1	NA	1	NA	1	NA	NA	NA	NA	NA	1	1	NA	NA	1	1	1	1	1	1	NA	NA	NA	1	NA	1
Paragus absidatus	1	0	Yes	No	No	No	1	NA	NA	NA	NA	NA	NA	NA	NA	NA	NA	NA	NA	NA	NA	NA	NA	NA	NA	NA	NA	NA	NA	NA	NA	NA	NA	NA	NA	NA	NA	NA	NA	1	NA	NA	NA	NA	NA	NA	NA	NA	NA
Paragus albifrons	1	1	Yes	Yes	No	No	1	NA	1	NA	1	NA	NA	NA	NA	NA	NA	NA	1	1	1	NA	1	1	NA	NA	1	NA	NA	NA	1	NA	1	NA	1	NA	NA	1	1	1	NA	NA	1	NA	NA	NA	NA	1	1
Paragus bicolor	2	2	Yes	Yes	No	No	1	NA	1	1	1	NA	NA	NA	NA	NA	NA	1	1	1	NA	NA	1	1	NA	NA	1	NA	1	1	1	NA	1	1	1	NA	1	NA	1	1	NA	NA	NA	NA	NA	NA	1	1	1
Paragus constrictus	0	0	Yes	No	No	No	1	NA	NA	NA	NA	NA	NA	NA	NA	NA	NA	NA	NA	NA	NA	NA	NA	NA	NA	NA	NA	NA	NA	NA	NA	NA	NA	NA	NA	NA	NA	1	NA	NA	NA	NA	NA	NA	NA	NA	NA	NA	NA
Paragus finitimus	0	0	Yes	No	No	No	1	NA	NA	NA	NA	NA	NA	NA	NA	NA	NA	NA	NA	NA	NA	NA	NA	1	NA	NA	NA	NA	NA	NA	NA	NA	NA	NA	NA	NA	NA	NA	1	NA	NA	NA	1	NA	NA	NA	NA	NA	1
Paragus haemorrhous	1	0	Yes	No	Yes	No	1	NA	1	1	1	1	NA	1	1	1	1	1	1	1	NA	NA	1	1	1	1	1	1	1	1	1	1	1	1	1	1	1	1	1	1	1	NA	NA	NA	1	1	1	1	1
Paragus pecchiolii	2	1	Yes	Yes	No	No	1	1	1	1	1	1	NA	NA	1	1	NA	1	1	1	NA	NA	1	1	NA	1	1	1	1	1	1	NA	1	1	1	NA	1	1	1	1	1	1	1	NA	1	1	1	1	1
Paragus punctulatus	1	1	Yes	Yes	No	No	1	NA	NA	NA	NA	NA	NA	NA	NA	NA	NA	NA	NA	NA	NA	NA	NA	NA	1	NA	1	NA	NA	NA	1	NA	NA	NA	NA	NA	NA	1	NA	1	NA	NA	NA	NA	NA	NA	NA	NA	NA
Paragus tibialis	2	0	Yes	No	No	No	1	NA	1	1	1	NA	NA	NA	1	NA	NA	NA	NA	1	NA	NA	1	1	NA	NA	NA	NA	1	1	1	NA	NA	1	NA	NA	1	NA	1	1	NA	NA	1	NA	NA	NA	1	NA	1
Parasyrphus annulatus	2	2	Yes	Yes	No	No	1	NA	NA	NA	NA	1	NA	NA	NA	1	NA	1	NA	1	NA	1	1	1	1	NA	NA	NA	NA	NA	NA	NA	NA	1	NA	NA	NA	1	1	1	NA	NA	1	NA	NA	NA	1	NA	1
Parasyrphus lineolus	2	2	Yes	Yes	No	No	1	NA	1	NA	NA	NA	NA	NA	NA	NA	NA	1	NA	NA	NA	NA	1	1	1	NA	NA	NA	NA	1	NA	NA	NA	NA	NA	NA	NA	1	1	1	NA	NA	1	NA	NA	NA	NA	NA	1
Parasyrphus macularis	2	2	Yes	Yes	No	No	1	NA	1	NA	NA	NA	NA	NA	NA	NA	NA	NA	NA	NA	NA	NA	1	1	NA	NA	NA	NA	NA	NA	1	NA	NA	NA	NA	NA	NA	1	1	NA	NA	NA	1	NA	NA	NA	NA	NA	NA
Parasyrphus malinellus	2	1	Yes	Yes	No	No	1	NA	NA	NA	NA	NA	NA	NA	NA	NA	NA	NA	NA	NA	NA	NA	NA	1	NA	NA	NA	NA	NA	1	NA	NA	NA	NA	NA	NA	NA	1	1	NA	NA	NA	1	1	NA	NA	NA	NA	NA
Parasyrphus nigritarsis	0	0	Yes	No	No	No	1	NA	NA	NA	NA	NA	NA	NA	NA	NA	NA	NA	NA	NA	NA	NA	NA	1	NA	1	NA	NA	NA	NA	NA	NA	NA	NA	NA	NA	NA	NA	NA	NA	NA	NA	NA	NA	NA	NA	NA	NA	NA
Parasyrphus punctulatus	2	0	Yes	No	No	No	1	NA	1	NA	NA	1	NA	1	NA	NA	1	NA	NA	1	NA	NA	1	1	1	1	NA	NA	NA	1	1	NA	NA	1	1	NA	NA	1	1	NA	NA	NA	1	NA	NA	NA	NA	NA	1
Parasyrphus tarsatus	0	0	Yes	No	No	No	1	NA	NA	NA	NA	NA	NA	NA	NA	NA	NA	NA	NA	NA	NA	NA	NA	NA	NA	NA	NA	NA	NA	NA	NA	NA	NA	NA	NA	NA	NA	NA	NA	1	NA	NA	NA	NA	NA	NA	NA	NA	NA
Parasyrphus vittiger	2	1	Yes	Yes	No	No	1	NA	1	NA	NA	NA	NA	NA	NA	NA	NA	NA	NA	NA	NA	NA	NA	1	1	NA	NA	NA	NA	NA	1	NA	NA	NA	NA	NA	NA	1	1	1	NA	NA	1	NA	NA	NA	NA	NA	1
Parhelophilus frutetorum	2	2	Yes	Yes	No	No	1	NA	NA	NA	NA	1	NA	NA	NA	NA	NA	1	1	NA	1	NA	1	1	NA	1	1	1	NA	NA	1	NA	NA	NA	NA	NA	NA	1	NA	NA	1	1	NA	NA	NA	NA	NA	NA	NA
Parhelophilus versicolor	2	2	Yes	Yes	Yes	Yes	1	NA	NA	NA	NA	NA	NA	NA	NA	1	NA	1	1	NA	NA	NA	1	1	NA	1	1	NA	NA	1	1	NA	NA	1	1	1	NA	1	NA	NA	NA	NA	1	NA	NA	1	NA	NA	1
Pelecocera scaevoides	0	0	Yes	No	No	No	1	NA	1	1	NA	NA	NA	NA	NA	NA	NA	NA	NA	NA	NA	NA	NA	NA	NA	NA	NA	NA	NA	NA	NA	NA	NA	1	NA	NA	NA	1	1	1	NA	NA	1	NA	NA	NA	NA	NA	1
Pipiza austriaca	2	2	Yes	Yes	No	No	1	NA	NA	NA	NA	1	NA	1	1	NA	NA	NA	NA	1	NA	NA	1	1	NA	NA	1	NA	NA	NA	NA	NA	NA	NA	NA	NA	NA	1	1	1	NA	NA	1	NA	1	NA	NA	NA	1
Pipiza fasciata	0	0	Yes	No	No	No	1	NA	NA	NA	NA	NA	NA	NA	NA	NA	NA	NA	NA	NA	NA	NA	NA	1	NA	NA	1	NA	NA	NA	NA	NA	NA	NA	NA	NA	NA	NA	NA	NA	NA	NA	1	NA	NA	1	NA	NA	NA
Pipiza luteitarsis	1	1	Yes	Yes	No	No	1	NA	NA	NA	NA	NA	NA	NA	NA	NA	NA	NA	NA	NA	NA	NA	NA	1	NA	NA	NA	NA	NA	NA	1	NA	NA	NA	NA	NA	NA	NA	1	NA	NA	NA	NA	NA	NA	1	NA	NA	NA
Pipiza noctiluca	2	2	Yes	Yes	No	No	1	NA	1	NA	NA	1	NA	NA	NA	NA	1	1	NA	1	NA	NA	1	1	1	NA	1	1	NA	1	NA	NA	NA	NA	1	NA	NA	NA	1	1	NA	1	1	1	NA	NA	NA	NA	1
Pipiza notata	2	2	Yes	Yes	No	No	1	NA	NA	NA	NA	1	NA	NA	NA	NA	NA	NA	NA	NA	NA	NA	1	1	NA	NA	NA	1	NA	NA	NA	NA	NA	NA	NA	NA	NA	NA	1	1	NA	NA	1	NA	1	NA	NA	NA	1
Pipiza quadrimaculata	2	2	Yes	Yes	No	No	1	NA	NA	NA	NA	NA	NA	NA	NA	NA	NA	NA	NA	NA	NA	NA	NA	1	NA	NA	NA	NA	1	NA	1	NA	NA	NA	NA	NA	NA	1	1	1	NA	NA	NA	NA	NA	NA	NA	NA	1
Pipizella annulata	1	1	Yes	Yes	No	No	1	NA	NA	NA	NA	NA	NA	NA	NA	1	NA	1	NA	1	NA	NA	1	1	NA	NA	1	NA	NA	1	NA	NA	NA	1	1	NA	1	1	1	1	NA	1	1	NA	NA	NA	NA	NA	1
Pipizella divicoi	1	1	Yes	Yes	No	No	1	NA	NA	1	NA	1	NA	NA	NA	NA	NA	NA	NA	1	NA	NA	1	NA	NA	NA	1	NA	NA	NA	NA	NA	NA	NA	NA	NA	1	1	1	1	NA	NA	1	NA	NA	NA	NA	NA	1
Pipizella nigriana	2	1	Yes	Yes	No	No	1	NA	NA	NA	NA	NA	NA	NA	NA	NA	NA	NA	NA	NA	NA	NA	NA	NA	NA	NA	NA	NA	NA	NA	NA	NA	NA	NA	NA	NA	NA	1	NA	1	NA	NA	NA	NA	NA	NA	NA	NA	NA
Pipizella viduata	2	1	Yes	Yes	No	No	1	1	1	1	1	1	1	1	1	1	1	1	NA	1	NA	1	1	1	1	1	1	NA	1	1	1	1	1	1	1	1	1	1	1	1	NA	1	1	NA	1	1	1	1	1
Pipizella virens	0	0	Yes	No	No	No	1	NA	1	NA	NA	1	NA	NA	1	1	NA	NA	NA	NA	NA	NA	1	1	NA	1	NA	NA	1	NA	NA	NA	1	NA	NA	1	1	1	1	NA	NA	1	1	NA	NA	NA	NA	NA	1
Pipizella zeneggenensis	0	0	Yes	No	No	No	1	NA	1	1	NA	NA	NA	NA	1	NA	NA	NA	NA	1	NA	NA	NA	1	1	NA	NA	NA	NA	1	NA	NA	NA	1	NA	NA	1	1	NA	1	NA	NA	NA	NA	NA	NA	NA	NA	1
Platycheirus albimanus	2	2	Yes	Yes	Yes	Yes	1	NA	1	1	1	1	1	1	1	1	1	1	NA	1	1	1	1	1	NA	1	1	1	1	1	1	1	1	1	1	NA	1	1	1	1	NA	NA	1	NA	1	1	1	1	1
Platycheirus ambiguus	2	2	Yes	Yes	No	No	1	NA	1	NA	NA	NA	NA	NA	NA	NA	NA	1	NA	1	1	NA	1	1	NA	1	NA	NA	1	NA	NA	NA	NA	NA	NA	NA	1	NA	1	NA	NA	NA	1	NA	NA	1	NA	NA	1
Platycheirus angustatus	2	2	Yes	Yes	No	No	1	NA	NA	NA	NA	1	NA	NA	NA	1	1	1	NA	1	1	1	1	1	NA	1	1	1	NA	1	1	1	NA	1	1	NA	1	1	1	1	NA	NA	1	NA	1	NA	NA	1	1
Platycheirus clypeatus	2	2	Yes	Yes	Yes	No	1	NA	1	1	NA	1	NA	NA	NA	1	NA	1	NA	1	1	1	1	1	NA	1	1	1	NA	NA	1	NA	1	1	1	NA	1	1	1	1	NA	NA	1	NA	1	NA	NA	NA	1
Platycheirus europaeus	2	2	Yes	Yes	No	No	1	NA	NA	NA	NA	NA	NA	1	NA	1	NA	1	NA	1	NA	NA	1	1	NA	1	1	NA	NA	1	NA	NA	NA	NA	NA	NA	1	1	1	1	NA	NA	1	1	NA	1	NA	NA	1
Platycheirus fulviventris	2	2	Yes	Yes	No	No	1	NA	NA	NA	1	1	NA	NA	1	1	NA	1	1	NA	NA	NA	1	1	NA	1	1	NA	NA	1	1	NA	NA	1	1	1	1	1	1	1	NA	NA	NA	NA	1	1	NA	1	NA
Platycheirus immaculatus	2	2	Yes	Yes	No	No	1	NA	1	NA	1	NA	1	NA	NA	NA	NA	NA	NA	1	NA	NA	NA	1	NA	NA	NA	NA	NA	1	1	NA	NA	NA	NA	NA	NA	1	1	1	NA	NA	1	NA	NA	NA	NA	NA	1
Platycheirus manicatus	2	2	Yes	Yes	No	No	1	NA	NA	NA	NA	1	NA	NA	NA	NA	1	NA	NA	NA	1	NA	NA	1	NA	1	NA	1	1	NA	NA	NA	NA	NA	1	1	NA	1	1	1	NA	NA	1	NA	NA	NA	NA	NA	1
Platycheirus occultus	2	2	Yes	Yes	No	No	1	NA	NA	NA	NA	1	NA	NA	NA	NA	NA	1	NA	1	NA	1	1	1	NA	1	1	1	NA	1	NA	NA	NA	NA	1	NA	1	1	1	1	NA	NA	1	NA	1	NA	NA	NA	1
Platycheirus parmatus	2	2	Yes	Yes	No	No	1	NA	NA	NA	NA	NA	NA	NA	NA	NA	NA	NA	NA	NA	NA	NA	NA	1	NA	NA	NA	NA	NA	NA	NA	NA	NA	NA	NA	NA	NA	1	1	NA	NA	NA	1	1	NA	NA	NA	NA	1
Platycheirus peltatus	2	2	Yes	Yes	No	No	1	NA	NA	NA	NA	1	NA	NA	NA	NA	NA	1	NA	NA	1	NA	NA	1	NA	1	1	1	NA	NA	NA	NA	NA	NA	1	NA	1	NA	1	NA	NA	NA	NA	NA	1	1	NA	NA	NA
Platycheirus scutatus	2	2	Yes	Yes	No	No	1	NA	1	NA	1	1	NA	NA	1	1	1	1	1	1	1	NA	1	1	1	1	1	1	1	1	1	1	1	1	1	1	1	1	1	1	NA	NA	1	1	1	1	NA	1	1
Platycheirus splendidus	2	2	Yes	Yes	No	No	1	NA	NA	NA	NA	NA	NA	NA	NA	NA	1	NA	NA	NA	NA	NA	NA	1	NA	NA	NA	NA	NA	NA	NA	NA	NA	NA	NA	NA	NA	NA	1	NA	NA	NA	NA	NA	NA	NA	NA	NA	NA
Platycheirus tarsalis	2	0	Yes	No	No	No	1	NA	NA	NA	NA	NA	NA	NA	NA	NA	NA	NA	NA	NA	NA	NA	NA	1	NA	NA	NA	NA	NA	NA	NA	NA	NA	NA	NA	NA	NA	NA	1	1	NA	NA	1	NA	NA	1	NA	NA	NA
Platycheirus tatricus	2	1	Yes	Yes	No	No	1	NA	NA	NA	NA	NA	NA	NA	NA	NA	NA	NA	NA	NA	NA	NA	NA	NA	NA	NA	NA	NA	NA	NA	NA	NA	NA	NA	NA	NA	NA	1	NA	NA	NA	NA	NA	NA	NA	NA	NA	NA	NA
Portevinia maculata	2	2	Yes	Yes	Yes	No	1	NA	NA	NA	NA	NA	NA	NA	NA	NA	NA	1	NA	1	NA	NA	NA	1	NA	NA	NA	NA	NA	NA	1	NA	NA	NA	NA	NA	NA	NA	1	NA	NA	NA	NA	NA	NA	NA	NA	NA	NA
Psarus abdominalis	0	0	Yes	No	No	No	1	NA	NA	NA	NA	NA	NA	NA	NA	NA	NA	NA	NA	NA	NA	NA	NA	NA	NA	1	NA	NA	1	NA	NA	NA	NA	NA	NA	NA	NA	1	NA	NA	1	NA	NA	NA	NA	NA	NA	NA	NA
Psilota atra	0	0	Yes	No	Yes	Yes	1	NA	1	NA	NA	1	NA	NA	NA	NA	NA	NA	NA	NA	NA	NA	1	NA	NA	NA	NA	NA	1	1	1	NA	1	1	NA	NA	NA	NA	NA	1	NA	NA	NA	NA	NA	NA	NA	1	NA
Psilota exilistyla	0	0	Yes	No	No	No	1	NA	1	NA	NA	NA	NA	NA	NA	NA	NA	NA	NA	NA	NA	NA	NA	NA	NA	NA	NA	NA	NA	NA	NA	NA	NA	NA	NA	NA	NA	NA	1	NA	NA	NA	NA	1	NA	NA	NA	NA	NA
Pyrophaena granditarsis	2	2	Yes	Yes	No	No	1	NA	NA	NA	NA	1	NA	NA	NA	NA	1	1	NA	NA	1	1	NA	1	NA	1	NA	1	NA	NA	NA	NA	NA	NA	1	NA	NA	1	1	NA	NA	NA	1	NA	1	NA	NA	NA	1
Pyrophaena rosarum	2	2	Yes	Yes	No	No	1	NA	1	1	NA	1	NA	1	NA	1	1	1	1	1	1	1	1	1	NA	1	NA	1	NA	1	1	NA	NA	NA	1	1	1	1	1	NA	1	NA	1	NA	1	NA	NA	NA	NA
Rhingia borealis	2	1	Yes	Yes	No	No	1	NA	NA	NA	NA	NA	NA	NA	NA	NA	NA	1	NA	NA	NA	NA	NA	1	NA	NA	NA	NA	NA	NA	NA	NA	NA	NA	NA	NA	NA	NA	1	NA	NA	NA	NA	NA	NA	NA	NA	NA	NA
Rhingia campestris	2	2	Yes	Yes	Yes	Yes	1	NA	1	1	NA	1	1	1	1	1	1	1	NA	1	1	1	1	1	1	1	1	1	1	NA	1	NA	1	NA	1	NA	1	1	1	1	NA	1	1	1	1	NA	1	1	1
Riponnensia splendens	2	1	Yes	Yes	No	No	1	NA	NA	1	1	1	NA	NA	NA	1	1	1	1	NA	1	NA	1	NA	NA	NA	1	1	NA	1	1	1	1	1	1	NA	1	NA	NA	1	1	NA	1	NA	1	NA	NA	1	1
Scaeva dignota	2	2	Yes	Yes	No	No	1	NA	1	1	1	NA	NA	NA	1	NA	1	NA	1	1	NA	NA	NA	1	1	NA	NA	NA	1	1	1	NA	NA	1	1	NA	NA	1	1	1	NA	NA	1	NA	NA	NA	NA	NA	1
Scaeva pyrastri	1	1	Yes	Yes	Yes	No	1	NA	1	1	1	1	1	NA	1	1	1	1	1	1	1	1	1	1	1	1	1	1	1	1	1	1	1	1	1	NA	1	1	1	1	1	1	1	1	1	1	1	1	1
Scaeva selenitica	2	1	Yes	Yes	No	No	1	NA	1	NA	NA	NA	NA	NA	NA	1	1	1	1	1	NA	1	1	1	NA	NA	1	1	1	1	1	NA	NA	1	1	NA	1	1	1	1	NA	NA	1	1	1	1	NA	1	1
Sericomyia bombiforme	0	0	Yes	No	No	No	1	NA	1	NA	NA	NA	NA	NA	NA	NA	1	NA	NA	NA	NA	NA	NA	1	1	NA	NA	1	NA	1	1	NA	NA	NA	NA	NA	NA	1	1	1	NA	NA	1	NA	NA	NA	NA	NA	1
Sericomyia silentis	2	2	Yes	Yes	Yes	No	1	NA	1	1	1	1	1	NA	NA	NA	1	1	1	NA	1	1	1	1	NA	1	NA	1	NA	1	1	NA	NA	1	1	NA	NA	1	1	NA	NA	NA	1	1	1	NA	NA	NA	1
Sericomyia superbiens	1	1	Yes	Yes	No	No	1	NA	1	NA	NA	1	1	NA	NA	NA	1	NA	NA	NA	1	1	1	1	NA	NA	NA	1	1	NA	1	NA	NA	NA	NA	NA	NA	NA	NA	NA	NA	NA	1	1	NA	NA	NA	NA	1
Sphaerophoria bankowskae	1	1	Yes	Yes	No	No	1	NA	NA	NA	NA	NA	NA	NA	NA	NA	NA	NA	NA	NA	NA	NA	NA	NA	NA	NA	NA	NA	NA	NA	NA	NA	NA	NA	NA	NA	NA	NA	NA	1	NA	NA	NA	NA	NA	NA	NA	NA	NA
Sphaerophoria batava	2	2	Yes	Yes	No	No	1	NA	NA	NA	NA	NA	NA	NA	NA	NA	NA	NA	NA	NA	NA	NA	1	1	NA	1	NA	1	NA	1	NA	NA	1	1	NA	1	NA	1	1	1	NA	NA	NA	NA	NA	NA	NA	NA	1
Sphaerophoria chongjini	0	0	Yes	No	No	No	1	NA	NA	NA	NA	NA	NA	NA	NA	NA	NA	NA	NA	NA	NA	NA	1	1	NA	NA	NA	NA	NA	NA	NA	NA	NA	NA	NA	NA	NA	NA	1	NA	NA	NA	NA	NA	NA	NA	NA	NA	NA
Sphaerophoria fatarum	0	0	Yes	No	No	No	1	NA	NA	NA	NA	NA	NA	NA	NA	NA	NA	NA	NA	NA	NA	NA	NA	NA	NA	NA	NA	NA	NA	NA	NA	NA	NA	NA	NA	NA	NA	1	1	1	NA	NA	NA	NA	NA	NA	NA	NA	NA
Sphaerophoria infuscata	2	2	Yes	Yes	No	No	1	NA	NA	NA	NA	NA	NA	NA	NA	NA	NA	NA	NA	NA	NA	NA	NA	1	NA	NA	NA	NA	NA	NA	NA	NA	NA	NA	NA	NA	NA	1	1	1	NA	NA	1	NA	NA	NA	NA	NA	NA
Sphaerophoria interrupta	2	1	Yes	Yes	No	No	1	NA	NA	NA	NA	1	NA	NA	NA	NA	1	NA	NA	1	NA	1	NA	1	NA	1	NA	NA	NA	NA	NA	NA	NA	NA	NA	NA	NA	1	1	1	NA	NA	1	NA	NA	NA	NA	NA	1
Sphaerophoria laurae	2	2	Yes	Yes	No	No	1	NA	NA	NA	NA	NA	NA	NA	NA	NA	NA	NA	NA	NA	NA	NA	NA	NA	NA	NA	NA	NA	NA	NA	NA	NA	NA	NA	NA	NA	NA	1	NA	1	NA	NA	NA	NA	NA	NA	NA	NA	NA
Sphaerophoria rueppelli	0	0	Yes	No	No	No	1	NA	1	NA	1	1	NA	NA	1	1	1	1	1	NA	NA	NA	1	1	NA	1	1	1	NA	1	1	1	NA	1	1	NA	1	NA	1	1	NA	NA	NA	NA	1	1	NA	1	1
Sphaerophoria scripta	2	1	Yes	Yes	No	No	1	NA	1	1	1	1	1	1	1	1	1	1	1	1	1	1	1	1	1	1	1	1	1	1	1	1	1	1	1	1	1	1	1	1	NA	1	1	1	1	1	1	1	1
Sphaerophoria taeniata	1	1	Yes	Yes	Yes	No	1	NA	NA	NA	NA	NA	NA	NA	NA	1	NA	1	NA	1	NA	1	1	1	NA	1	NA	NA	NA	NA	1	NA	NA	NA	NA	1	NA	1	1	1	NA	NA	1	NA	NA	1	NA	NA	NA
Sphegina clunipes	2	0	Yes	No	No	No	1	NA	1	NA	NA	1	NA	1	NA	NA	1	1	1	NA	NA	1	1	1	NA	NA	NA	1	NA	NA	NA	NA	NA	1	NA	NA	NA	1	1	NA	NA	NA	1	1	NA	NA	NA	NA	1
Sphegina spheginea	0	0	Yes	No	No	No	1	NA	NA	NA	NA	NA	NA	NA	NA	NA	NA	NA	NA	NA	NA	NA	NA	1	NA	NA	NA	NA	NA	NA	NA	NA	NA	NA	NA	NA	NA	NA	1	NA	NA	NA	NA	NA	NA	NA	NA	NA	NA
Sphiximorpha subsessilis	1	0	Yes	No	No	No	1	NA	NA	NA	1	1	NA	1	NA	NA	NA	NA	1	1	NA	NA	1	1	1	NA	NA	NA	NA	1	NA	1	NA	1	NA	NA	1	1	NA	1	NA	NA	1	1	NA	NA	NA	NA	NA
Spilomyia manicata	1	1	Yes	Yes	No	No	1	NA	1	NA	NA	NA	NA	NA	NA	NA	NA	NA	1	1	NA	NA	NA	1	1	NA	NA	NA	NA	NA	1	NA	NA	NA	1	1	NA	1	1	NA	NA	NA	NA	NA	NA	1	NA	NA	1
Spilomyia saltuum	0	0	Yes	No	No	No	1	NA	1	1	1	NA	NA	1	NA	NA	NA	NA	1	NA	NA	NA	1	NA	1	NA	NA	NA	NA	1	1	NA	NA	1	NA	1	NA	1	NA	1	NA	NA	NA	NA	NA	NA	1	NA	1
Syritta pipiens	1	0	Yes	No	Yes	Yes	1	1	1	1	1	1	1	1	1	1	1	1	1	1	1	1	1	1	1	1	1	1	1	1	1	1	1	1	1	1	1	1	1	1	NA	1	1	1	1	1	1	NA	1
Syrphus auberti	2	1	Yes	Yes	No	No	1	NA	NA	NA	NA	NA	NA	NA	NA	NA	NA	NA	NA	NA	NA	NA	NA	1	NA	NA	NA	NA	NA	NA	NA	NA	NA	NA	NA	NA	NA	NA	1	NA	NA	NA	NA	NA	NA	NA	NA	NA	NA
Syrphus nitidifrons	2	0	Yes	No	No	No	1	NA	1	NA	NA	NA	NA	NA	NA	NA	NA	1	NA	1	NA	NA	NA	1	NA	1	NA	NA	NA	1	NA	NA	NA	NA	NA	NA	NA	NA	1	NA	NA	NA	1	1	NA	NA	NA	NA	1
Syrphus ribesii	2	1	Yes	Yes	Yes	Yes	1	NA	1	1	1	1	1	1	1	1	1	1	1	1	1	1	1	1	NA	1	1	1	1	1	1	1	1	1	1	NA	1	1	1	1	NA	NA	1	1	1	1	1	1	1
Syrphus torvus	2	1	Yes	Yes	Yes	Yes	1	NA	1	NA	NA	1	NA	NA	1	NA	1	1	1	1	1	1	1	1	1	1	1	1	1	1	1	NA	NA	1	NA	NA	1	1	1	1	NA	NA	1	NA	NA	1	NA	1	1
Syrphus vitripennis	2	1	Yes	Yes	Yes	Yes	1	NA	1	1	1	1	NA	1	1	1	NA	1	1	1	1	1	1	1	1	1	1	1	1	1	1	1	1	1	1	NA	1	1	1	1	NA	1	1	1	1	1	1	1	1
Temnostoma bombylans	1	1	Yes	Yes	No	No	1	NA	1	NA	1	1	NA	NA	NA	1	NA	1	NA	1	NA	1	1	1	NA	1	1	NA	1	NA	1	NA	NA	NA	NA	1	1	1	1	NA	NA	1	1	1	NA	NA	NA	1	1
Temnostoma vespiforme	0	0	Yes	No	No	No	1	NA	NA	NA	NA	1	NA	1	NA	1	1	1	NA	1	NA	1	1	1	NA	1	1	NA	1	NA	NA	NA	NA	1	NA	1	NA	1	1	NA	1	1	1	NA	1	NA	NA	NA	1
Trichopsomyia flavitarsis	4	2	Yes	Yes	No	No	1	NA	NA	NA	NA	NA	NA	NA	NA	NA	NA	1	NA	1	NA	NA	1	1	NA	1	NA	1	1	NA	1	NA	NA	NA	NA	NA	NA	1	1	NA	NA	NA	1	NA	NA	NA	NA	1	1
Tropidia scita	0	0	Yes	No	Yes	Yes	1	NA	NA	NA	1	1	NA	NA	1	NA	NA	1	NA	1	1	NA	1	1	NA	1	1	1	NA	1	NA	NA	NA	1	NA	1	1	1	1	1	NA	1	NA	NA	1	NA	NA	NA	NA
Volucella bombylans	2	1	Yes	Yes	Yes	No	1	NA	1	1	1	1	1	1	1	1	1	1	NA	1	1	1	1	1	1	1	1	1	1	NA	1	NA	1	1	NA	NA	1	1	1	1	NA	1	1	NA	1	NA	1	NA	1
Volucella inanis	2	2	Yes	Yes	Yes	No	1	NA	1	1	1	1	NA	NA	NA	NA	NA	1	1	1	1	NA	1	1	1	1	1	1	NA	1	1	NA	NA	NA	1	NA	NA	1	1	1	NA	NA	1	1	NA	NA	NA	NA	1
Volucella inflata	2	1	Yes	Yes	Yes	No	1	1	1	1	1	1	NA	1	1	1	NA	1	NA	1	NA	1	1	1	1	1	1	NA	1	1	1	1	1	1	NA	NA	1	1	1	1	NA	1	1	NA	1	1	NA	NA	1
Volucella pellucens	2	2	Yes	Yes	Yes	No	1	NA	1	1	1	1	NA	1	NA	1	NA	1	1	1	1	1	1	1	1	1	1	1	1	1	1	NA	1	1	1	1	1	1	1	1	NA	1	1	1	NA	1	1	NA	1
Volucella zonaria	2	1	Yes	Yes	Yes	No	1	NA	1	1	1	1	NA	1	1	1	1	1	1	1	NA	NA	1	1	1	1	1	1	NA	1	1	1	1	1	1	1	1	1	1	1	NA	NA	1	NA	NA	1	1	NA	1
Xanthandrus comtus	2	2	Yes	Yes	No	No	1	NA	1	1	1	1	NA	NA	NA	NA	NA	1	1	1	1	1	1	1	NA	1	1	1	1	1	1	1	1	1	NA	NA	1	1	1	1	NA	NA	1	NA	1	NA	NA	NA	1
Xanthogramma citrofasciatum	0	0	Yes	No	No	No	1	NA	1	1	1	1	NA	NA	NA	NA	NA	1	NA	1	1	NA	1	1	1	1	1	1	1	1	1	1	1	1	NA	1	1	1	1	1	NA	NA	1	NA	NA	1	NA	NA	1
Xanthogramma dives	2	1	Yes	Yes	No	No	1	NA	1	1	1	1	NA	NA	1	NA	1	NA	NA	1	1	NA	1	1	1	1	1	1	1	1	NA	1	1	1	1	1	1	1	1	1	NA	NA	1	1	NA	1	NA	1	1
Xanthogramma laetum	2	1	Yes	Yes	No	No	1	NA	1	NA	NA	1	NA	NA	NA	NA	NA	1	1	1	NA	NA	1	1	NA	1	1	NA	NA	NA	1	NA	NA	NA	NA	NA	NA	NA	NA	NA	NA	NA	1	NA	NA	NA	1	NA	NA
Xanthogramma pedissequum	2	1	Yes	Yes	No	No	1	NA	1	1	1	1	1	1	1	1	1	1	NA	1	1	1	1	1	NA	1	1	1	1	1	NA	NA	1	NA	1	1	1	1	1	NA	NA	1	1	NA	1	NA	NA	NA	1
Xanthogramma stackelbergi	0	0	Yes	No	No	No	1	NA	NA	1	1	NA	NA	1	NA	NA	NA	1	1	1	NA	NA	1	1	NA	1	1	NA	NA	1	1	NA	NA	1	NA	NA	NA	1	1	1	NA	1	1	NA	NA	NA	1	NA	1
Xylota abiens	2	0	Yes	No	No	No	1	NA	NA	NA	NA	1	NA	1	NA	1	NA	1	NA	1	NA	NA	1	1	NA	1	NA	NA	1	NA	NA	NA	NA	NA	NA	NA	1	1	1	NA	NA	NA	NA	NA	NA	NA	NA	NA	1
Xylota ignava	0	0	Yes	No	No	No	1	NA	NA	NA	NA	NA	1	NA	NA	NA	NA	NA	NA	NA	NA	NA	NA	1	NA	NA	NA	NA	NA	NA	NA	NA	NA	NA	NA	NA	NA	1	NA	1	NA	NA	1	NA	NA	NA	NA	NA	1
Xylota jakutorum	2	2	Yes	Yes	No	No	1	NA	NA	NA	NA	NA	NA	NA	NA	NA	NA	1	NA	NA	NA	NA	NA	1	NA	NA	NA	NA	NA	1	NA	NA	NA	NA	1	NA	NA	1	1	1	NA	NA	1	NA	NA	NA	NA	NA	1
Xylota segnis	2	2	Yes	Yes	Yes	No	1	NA	1	1	1	1	1	1	1	1	1	1	1	1	1	1	1	1	1	1	1	1	1	1	1	1	1	1	1	1	1	1	1	1	1	1	1	1	1	1	1	1	1
Xylota sylvarum	2	2	Yes	Yes	Yes	No	1	NA	1	1	NA	1	NA	NA	NA	NA	1	1	1	1	1	1	1	1	NA	1	1	1	1	1	1	1	1	1	1	1	1	1	1	1	NA	1	1	1	1	1	NA	NA	1
Xylota tarda	2	1	Yes	Yes	No	No	1	NA	NA	NA	NA	1	NA	NA	NA	NA	1	1	NA	1	NA	NA	NA	1	NA	1	1	NA	NA	NA	1	NA	NA	NA	NA	NA	1	1	1	1	NA	NA	NA	NA	NA	NA	NA	NA	1
Xylota xanthocnema	2	1	Yes	Yes	No	No	1	NA	1	NA	NA	1	NA	NA	NA	NA	NA	1	NA	NA	NA	NA	1	1	NA	NA	1	NA	1	1	NA	NA	NA	NA	NA	NA	NA	1	1	NA	NA	NA	NA	NA	NA	NA	NA	NA	1
Ceriana vespiformis	0	0	Yes	No	Yes	Yes	NA	NA	1	NA	1	NA	NA	NA	NA	NA	NA	NA	1	NA	NA	NA	NA	NA	NA	NA	NA	NA	NA	1	NA	NA	NA	1	NA	NA	NA	NA	NA	NA	NA	NA	NA	NA	NA	NA	NA	NA	NA
Chalcosyrphus eunotus	2	2	Yes	Yes	No	No	NA	NA	1	NA	NA	NA	NA	NA	NA	NA	NA	NA	NA	NA	NA	NA	NA	1	NA	NA	NA	NA	NA	NA	1	NA	NA	NA	NA	NA	1	NA	NA	NA	NA	NA	NA	NA	NA	NA	NA	NA	NA
Cheilosia brunnipennis	0	0	Yes	No	No	No	NA	NA	1	NA	NA	NA	NA	NA	NA	NA	NA	NA	NA	NA	NA	NA	NA	NA	NA	NA	NA	NA	NA	NA	NA	NA	NA	1	NA	NA	NA	NA	NA	NA	NA	NA	NA	NA	NA	NA	NA	NA	NA
Cheilosia hypena	1	1	Yes	Yes	No	No	NA	NA	1	NA	NA	NA	NA	NA	NA	NA	NA	NA	NA	NA	NA	NA	NA	NA	1	NA	NA	NA	NA	NA	1	NA	NA	NA	NA	NA	NA	1	NA	1	NA	NA	1	NA	NA	NA	NA	NA	NA
Cheilosia longula	3	1	Yes	Yes	No	No	NA	NA	1	NA	NA	NA	NA	NA	1	NA	NA	NA	NA	NA	NA	NA	1	1	NA	NA	NA	NA	NA	NA	NA	NA	1	NA	NA	NA	1	1	1	1	NA	NA	NA	NA	NA	NA	NA	NA	1
Cheilosia nebulosa	3	3	Yes	Yes	No	No	NA	NA	1	NA	NA	NA	NA	NA	NA	NA	NA	1	NA	NA	NA	NA	1	1	NA	1	NA	NA	NA	NA	1	1	NA	NA	NA	NA	NA	NA	NA	1	NA	NA	NA	NA	NA	NA	NA	NA	NA
Chrysogaster virescens	3	3	Yes	Yes	No	No	NA	NA	1	NA	NA	1	NA	NA	NA	NA	1	1	NA	NA	1	1	1	1	NA	NA	NA	NA	1	1	NA	NA	NA	1	NA	NA	NA	NA	NA	NA	NA	NA	1	NA	NA	NA	NA	NA	NA
Chrysotoxum parmense	0	0	Yes	No	No	No	NA	NA	1	NA	NA	NA	NA	NA	NA	NA	NA	NA	NA	NA	NA	NA	NA	NA	NA	NA	NA	NA	NA	1	NA	NA	NA	NA	NA	NA	NA	NA	NA	NA	NA	NA	NA	NA	NA	NA	NA	NA	NA
Eristalinus megacephalus	1	0	Yes	No	No	No	NA	NA	1	NA	1	NA	NA	NA	1	NA	NA	NA	1	NA	NA	NA	NA	NA	NA	NA	NA	NA	NA	1	NA	NA	NA	1	NA	NA	NA	NA	NA	NA	NA	NA	NA	NA	NA	NA	NA	NA	NA
Eristalinus taeniops	1	1	Yes	Yes	Yes	No	NA	NA	1	NA	1	NA	NA	NA	NA	NA	NA	NA	1	NA	NA	NA	NA	NA	1	NA	NA	NA	NA	1	NA	NA	1	1	NA	NA	NA	NA	NA	1	NA	NA	NA	NA	NA	NA	NA	NA	NA
Eumerus argyropus	0	0	Yes	No	No	No	NA	NA	1	NA	NA	NA	NA	NA	NA	NA	NA	NA	1	NA	NA	NA	NA	1	NA	NA	NA	NA	NA	NA	NA	NA	NA	1	NA	NA	NA	NA	NA	NA	NA	NA	NA	NA	NA	NA	NA	NA	NA
Eumerus barbarus	0	0	Yes	No	No	No	NA	NA	1	NA	1	NA	NA	NA	NA	NA	NA	NA	1	NA	NA	NA	NA	NA	NA	NA	NA	NA	NA	NA	NA	NA	NA	NA	NA	NA	NA	NA	NA	NA	NA	NA	NA	NA	NA	NA	NA	NA	NA
Eumerus subornatus	0	0	Yes	No	No	No	NA	NA	1	NA	NA	NA	NA	NA	NA	NA	NA	NA	NA	NA	NA	NA	NA	NA	NA	NA	NA	NA	NA	NA	NA	NA	NA	NA	NA	NA	NA	NA	NA	NA	NA	NA	NA	NA	NA	NA	NA	NA	NA
Eumerus tarsalis	2	2	Yes	Yes	No	No	NA	NA	1	NA	NA	NA	NA	NA	NA	NA	NA	NA	NA	1	NA	NA	NA	1	NA	NA	NA	NA	NA	1	NA	NA	NA	NA	NA	NA	NA	1	1	1	NA	NA	NA	NA	NA	NA	NA	NA	1
Eupeodes nuba	0	0	Yes	No	No	No	NA	NA	1	NA	NA	NA	NA	NA	NA	NA	NA	NA	1	NA	NA	NA	NA	NA	NA	NA	NA	NA	NA	1	NA	NA	NA	NA	NA	NA	NA	NA	NA	1	NA	NA	NA	NA	NA	NA	NA	NA	NA
Heringia heringi	2	2	Yes	Yes	No	No	NA	NA	1	1	1	NA	NA	NA	1	NA	1	NA	1	1	NA	NA	1	1	NA	1	NA	NA	NA	1	1	1	NA	1	1	NA	1	1	NA	1	NA	NA	NA	NA	NA	NA	NA	1	1
Melangyna umbellatarum	0	0	Yes	No	No	No	NA	NA	1	NA	NA	1	NA	NA	1	NA	1	1	NA	1	1	NA	1	1	NA	1	NA	NA	NA	NA	NA	NA	NA	NA	NA	NA	1	1	1	1	NA	NA	NA	NA	NA	NA	NA	NA	1
Merodon confusus	0	0	Yes	No	No	No	NA	NA	1	NA	1	NA	NA	NA	NA	NA	NA	NA	NA	NA	NA	NA	NA	NA	NA	NA	NA	NA	NA	NA	NA	NA	NA	1	NA	NA	NA	NA	NA	NA	NA	NA	NA	NA	NA	NA	NA	NA	NA
Merodon femoratus	1	1	Yes	Yes	No	No	NA	NA	1	1	1	NA	NA	NA	NA	NA	NA	NA	1	NA	NA	NA	NA	NA	NA	NA	NA	NA	NA	NA	NA	NA	NA	1	NA	NA	NA	NA	NA	NA	NA	NA	NA	NA	NA	NA	NA	NA	1
Merodon funestus	0	0	Yes	No	No	No	NA	NA	1	NA	NA	NA	NA	NA	NA	NA	NA	NA	1	NA	NA	NA	NA	NA	NA	NA	NA	NA	NA	NA	NA	NA	NA	1	NA	NA	NA	NA	NA	1	NA	NA	NA	NA	NA	NA	NA	NA	NA
Merodon natans	0	0	Yes	No	No	No	NA	NA	1	NA	NA	NA	NA	NA	NA	NA	NA	NA	1	1	NA	NA	NA	NA	NA	NA	NA	NA	NA	NA	NA	NA	NA	NA	NA	NA	NA	NA	NA	NA	NA	NA	NA	NA	NA	NA	NA	NA	NA
Merodon obscuritarsis	0	0	Yes	No	No	No	NA	NA	1	1	NA	NA	NA	NA	NA	NA	NA	NA	NA	NA	NA	NA	NA	NA	1	NA	NA	NA	NA	NA	NA	NA	NA	NA	NA	NA	NA	NA	NA	1	NA	NA	NA	NA	NA	NA	NA	NA	1
Merodon serrulatus	2	1	Yes	Yes	No	No	NA	NA	1	1	NA	NA	NA	NA	NA	NA	NA	NA	NA	NA	NA	NA	NA	NA	1	NA	NA	NA	NA	1	NA	NA	NA	1	NA	NA	NA	1	NA	1	NA	NA	NA	NA	NA	NA	NA	NA	1
Merodon unicolor	0	0	Yes	No	No	No	NA	NA	1	NA	NA	NA	NA	NA	NA	NA	NA	NA	NA	NA	NA	NA	NA	NA	NA	NA	NA	NA	NA	NA	1	NA	NA	1	NA	NA	NA	NA	NA	NA	NA	NA	NA	NA	NA	NA	NA	NA	NA
Milesia crabroniformis	2	2	Yes	Yes	No	No	NA	NA	1	1	1	NA	1	1	1	1	1	NA	1	NA	1	1	1	NA	1	NA	NA	1	NA	1	1	1	1	1	1	1	1	1	NA	1	1	1	NA	NA	1	NA	1	1	1
Milesia semiluctifera	1	0	Yes	No	No	No	NA	NA	1	1	1	NA	NA	NA	NA	NA	NA	NA	1	NA	NA	NA	NA	NA	1	NA	NA	NA	NA	1	NA	NA	NA	1	NA	NA	NA	NA	NA	1	1	NA	NA	NA	NA	NA	1	NA	1
Orthonevra onytes	2	0	Yes	No	No	No	NA	NA	1	NA	NA	NA	NA	NA	NA	NA	NA	NA	NA	NA	NA	NA	NA	NA	NA	NA	NA	NA	NA	NA	NA	NA	NA	NA	NA	NA	NA	1	NA	1	NA	NA	1	NA	NA	NA	NA	NA	1
Paragus atlasi	0	0	Yes	No	No	No	NA	NA	1	NA	NA	NA	NA	NA	NA	NA	NA	NA	NA	NA	NA	NA	NA	NA	NA	NA	NA	NA	NA	NA	NA	NA	NA	NA	NA	NA	NA	NA	NA	NA	NA	NA	NA	NA	NA	NA	NA	NA	NA
Paragus bradescui	2	2	Yes	Yes	No	No	NA	NA	1	NA	NA	NA	NA	NA	NA	NA	NA	NA	1	NA	NA	NA	NA	NA	NA	NA	NA	NA	NA	NA	1	NA	NA	NA	NA	NA	NA	NA	NA	1	NA	NA	NA	NA	NA	NA	NA	NA	NA
Paragus quadrifasciatus	2	2	Yes	Yes	Yes	No	NA	NA	1	NA	1	1	NA	NA	NA	NA	1	NA	1	NA	NA	NA	NA	1	NA	NA	1	NA	1	1	1	1	1	1	1	NA	1	NA	NA	1	1	NA	1	NA	1	NA	NA	1	1
Pelecocera lusitanica	0	0	Yes	No	No	No	NA	NA	1	NA	NA	NA	NA	NA	NA	NA	NA	NA	1	NA	NA	NA	NA	NA	NA	NA	NA	NA	NA	NA	NA	NA	1	1	NA	NA	NA	NA	NA	NA	1	NA	NA	NA	NA	NA	NA	NA	NA
Pelecocera pruinosomaculata	0	0	Yes	No	No	No	NA	NA	1	1	NA	NA	NA	NA	NA	NA	NA	NA	1	NA	NA	NA	NA	NA	1	NA	NA	NA	NA	NA	NA	NA	NA	1	NA	NA	NA	NA	NA	1	NA	NA	1	NA	NA	NA	NA	NA	1
Pipiza festiva	2	2	Yes	Yes	No	No	NA	NA	1	NA	NA	NA	NA	NA	NA	NA	NA	NA	NA	1	NA	NA	1	1	NA	NA	NA	NA	NA	1	NA	NA	NA	NA	1	NA	1	NA	1	1	NA	NA	1	NA	NA	NA	NA	NA	NA
Pipizella pennina	2	2	Yes	Yes	No	No	NA	NA	1	1	NA	NA	NA	NA	NA	NA	NA	NA	NA	1	NA	NA	NA	1	1	NA	NA	NA	NA	NA	NA	NA	NA	1	NA	NA	NA	1	1	1	NA	NA	NA	NA	NA	NA	NA	NA	1
Platynochaetus setosus	0	0	Yes	No	No	No	NA	NA	1	NA	NA	NA	NA	NA	NA	NA	NA	NA	NA	NA	NA	NA	NA	NA	NA	NA	NA	NA	NA	NA	NA	NA	NA	NA	NA	NA	NA	NA	NA	NA	NA	NA	NA	NA	NA	NA	NA	NA	NA
Rhingia rostrata	2	1	Yes	Yes	Yes	No	NA	NA	1	NA	NA	NA	NA	NA	NA	NA	NA	1	NA	1	1	NA	1	1	NA	1	NA	NA	NA	NA	NA	NA	NA	NA	1	NA	NA	1	1	NA	NA	NA	NA	NA	NA	NA	NA	NA	1
Riponnensia longicornis	0	0	Yes	No	No	No	NA	NA	1	NA	NA	NA	NA	NA	NA	NA	NA	NA	1	NA	NA	NA	NA	NA	NA	NA	NA	NA	NA	NA	NA	NA	NA	NA	NA	NA	NA	NA	NA	NA	NA	NA	NA	NA	NA	NA	NA	NA	NA
Sericomyia lappona	2	2	Yes	Yes	No	No	NA	NA	1	NA	NA	NA	NA	NA	NA	NA	NA	1	NA	NA	NA	1	NA	1	NA	1	NA	NA	NA	NA	NA	NA	NA	NA	NA	NA	NA	1	1	NA	NA	NA	1	NA	NA	NA	NA	NA	1
Sphegina elegans	1	1	Yes	Yes	No	No	NA	NA	1	NA	NA	1	NA	NA	NA	NA	NA	1	1	NA	NA	NA	1	1	NA	NA	NA	NA	NA	NA	1	NA	NA	NA	NA	NA	NA	1	NA	1	NA	NA	1	NA	NA	NA	1	NA	1
Sphegina sibirica	2	2	Yes	Yes	No	No	NA	NA	1	NA	NA	NA	NA	NA	NA	NA	1	NA	NA	NA	NA	1	1	1	NA	NA	NA	NA	NA	1	NA	NA	NA	NA	NA	NA	NA	1	1	NA	NA	NA	NA	NA	NA	NA	NA	NA	1
Spilomyia digitata	0	0	Yes	No	No	No	NA	NA	1	1	1	NA	NA	NA	NA	NA	NA	NA	1	NA	NA	NA	NA	NA	NA	NA	NA	NA	NA	NA	NA	NA	NA	1	NA	NA	NA	NA	NA	1	NA	NA	NA	NA	NA	NA	NA	NA	NA
Syritta flaviventris	0	0	Yes	No	Yes	No	NA	NA	1	NA	1	NA	NA	NA	NA	NA	NA	NA	1	NA	NA	NA	NA	NA	NA	NA	NA	NA	NA	1	NA	NA	NA	1	NA	NA	NA	NA	NA	NA	NA	NA	NA	NA	NA	NA	NA	NA	NA
Temnostoma meridionale	2	1	Yes	Yes	No	No	NA	NA	1	NA	NA	NA	NA	1	NA	NA	NA	NA	NA	NA	NA	NA	1	NA	NA	NA	NA	NA	NA	NA	1	1	1	NA	NA	1	NA	NA	NA	NA	NA	NA	NA	NA	NA	NA	NA	NA	NA
Tropidia fasciata	4	2	Yes	Yes	No	No	NA	NA	1	NA	1	NA	NA	1	NA	1	1	NA	NA	NA	1	1	1	1	NA	1	NA	1	NA	NA	NA	NA	1	1	1	1	1	NA	1	NA	1	NA	1	NA	1	NA	NA	NA	1
Chalcosyrphus piger	3	2	Yes	Yes	No	No	NA	NA	NA	1	NA	NA	NA	NA	NA	NA	NA	NA	1	1	NA	NA	1	1	NA	NA	NA	NA	NA	1	NA	NA	NA	NA	1	NA	NA	NA	1	NA	NA	NA	NA	NA	NA	NA	NA	NA	1
Chrysogaster basalis	0	0	Yes	No	No	No	NA	NA	NA	1	NA	NA	NA	NA	NA	NA	NA	NA	NA	NA	NA	NA	NA	NA	NA	NA	NA	NA	NA	NA	NA	NA	NA	1	1	NA	NA	1	NA	1	NA	NA	NA	NA	NA	NA	NA	NA	1
Ferdinandea aurea	2	2	Yes	Yes	No	No	NA	NA	NA	1	1	NA	NA	NA	NA	NA	NA	NA	1	NA	NA	NA	NA	NA	1	NA	NA	NA	NA	1	1	NA	NA	1	NA	NA	NA	NA	NA	1	NA	NA	NA	NA	NA	NA	NA	NA	1
Paragus flammeus	2	2	Yes	Yes	No	No	NA	NA	NA	1	NA	NA	NA	NA	NA	NA	NA	NA	NA	1	NA	NA	NA	1	NA	NA	NA	NA	NA	NA	1	NA	1	1	NA	NA	NA	1	1	NA	1	NA	NA	NA	NA	NA	NA	NA	1
Pipizella maculipennis	0	0	Yes	No	No	No	NA	NA	NA	1	1	NA	NA	NA	NA	NA	NA	NA	NA	NA	NA	NA	1	NA	NA	NA	NA	NA	NA	NA	1	NA	NA	1	NA	NA	NA	NA	NA	1	NA	NA	NA	NA	NA	NA	NA	NA	NA
Callicera fagesii	2	2	Yes	Yes	No	No	NA	NA	NA	NA	1	NA	NA	NA	1	NA	NA	NA	1	1	NA	NA	1	NA	NA	NA	NA	NA	NA	NA	1	NA	NA	1	NA	NA	NA	NA	NA	NA	NA	NA	1	NA	NA	NA	NA	NA	NA
Ceriana conopsoides	3	3	Yes	Yes	No	No	NA	NA	NA	NA	1	NA	NA	NA	1	1	1	NA	1	1	NA	1	1	1	NA	1	1	NA	NA	NA	1	NA	NA	1	1	1	NA	1	1	1	1	NA	1	NA	NA	NA	NA	NA	NA
Claussenia hispanica	1	1	Yes	Yes	No	No	NA	NA	NA	NA	1	NA	NA	NA	NA	NA	NA	NA	1	NA	NA	NA	NA	NA	NA	NA	NA	NA	NA	NA	NA	NA	NA	1	NA	NA	NA	NA	NA	NA	NA	NA	NA	NA	NA	NA	NA	NA	NA
Eumerus ancylostylus	0	0	Yes	No	No	No	NA	NA	NA	NA	1	NA	NA	NA	NA	NA	NA	NA	NA	NA	NA	NA	NA	NA	1	NA	NA	NA	NA	1	NA	NA	NA	1	NA	NA	NA	1	NA	1	NA	NA	NA	NA	NA	NA	NA	NA	NA
Eumerus excisus	0	0	Yes	No	No	No	NA	NA	NA	NA	1	NA	NA	NA	NA	NA	NA	NA	1	NA	NA	NA	NA	NA	NA	NA	NA	NA	NA	NA	NA	NA	NA	NA	NA	NA	NA	NA	NA	NA	NA	NA	NA	NA	NA	NA	NA	NA	NA
Eumerus nudus	0	0	Yes	No	No	No	NA	NA	NA	NA	1	NA	NA	NA	NA	NA	NA	NA	NA	NA	NA	NA	NA	NA	NA	NA	NA	NA	NA	NA	NA	NA	NA	1	NA	NA	NA	NA	NA	NA	NA	NA	NA	NA	NA	NA	NA	NA	1
Eumerus tricolor	2	1	Yes	Yes	No	No	NA	NA	NA	NA	1	NA	NA	NA	NA	1	NA	NA	NA	1	NA	NA	1	1	NA	NA	1	NA	1	NA	NA	1	NA	1	NA	NA	1	1	1	1	NA	NA	NA	NA	NA	NA	1	NA	1
Ferdinandea fumipennis	0	0	Yes	No	No	No	NA	NA	NA	NA	1	NA	NA	NA	NA	NA	NA	NA	1	NA	NA	NA	NA	NA	NA	NA	NA	NA	NA	1	NA	NA	NA	1	NA	NA	NA	NA	NA	NA	NA	NA	NA	NA	NA	NA	NA	NA	NA
Mallota cimbiciformis	2	1	Yes	Yes	No	No	NA	NA	NA	NA	1	NA	NA	NA	NA	NA	NA	NA	1	NA	NA	NA	NA	NA	NA	NA	NA	NA	NA	1	NA	NA	NA	NA	1	NA	1	NA	NA	NA	1	NA	NA	NA	NA	NA	NA	NA	NA
Merodon avidus	2	2	Yes	Yes	No	No	NA	NA	NA	NA	1	NA	NA	NA	NA	NA	NA	NA	1	NA	NA	NA	NA	NA	NA	NA	NA	NA	NA	1	NA	NA	1	1	NA	NA	NA	NA	NA	1	NA	NA	NA	NA	NA	NA	1	NA	1
Merodon legionensis	0	0	Yes	No	No	No	NA	NA	NA	NA	1	NA	NA	NA	NA	NA	NA	NA	NA	NA	NA	NA	NA	NA	NA	NA	NA	NA	NA	NA	NA	NA	NA	1	NA	NA	NA	NA	NA	NA	NA	NA	NA	NA	NA	NA	NA	NA	NA
Merodon trochantericus	0	0	Yes	No	No	No	NA	NA	NA	NA	1	1	NA	NA	NA	NA	NA	NA	1	NA	NA	NA	NA	NA	NA	NA	NA	NA	NA	NA	NA	NA	NA	1	NA	NA	NA	NA	NA	NA	NA	NA	NA	NA	NA	NA	NA	NA	NA
Paragus cinctus	0	0	Yes	No	No	No	NA	NA	NA	NA	1	NA	NA	NA	NA	NA	NA	NA	1	NA	NA	NA	NA	NA	NA	NA	NA	NA	NA	NA	NA	NA	NA	NA	NA	NA	NA	NA	NA	NA	1	NA	NA	NA	NA	NA	NA	NA	NA
Paragus strigatus	1	1	Yes	Yes	No	No	NA	NA	NA	NA	1	NA	NA	NA	NA	NA	NA	NA	1	NA	NA	NA	NA	NA	NA	NA	NA	NA	NA	1	NA	NA	NA	1	NA	NA	NA	NA	NA	NA	NA	NA	NA	NA	NA	NA	NA	NA	NA
Paragus vandergooti	0	0	Yes	No	No	No	NA	NA	NA	NA	1	NA	NA	NA	NA	NA	NA	NA	NA	NA	NA	NA	NA	NA	NA	NA	NA	NA	NA	NA	NA	NA	NA	NA	NA	NA	NA	NA	NA	NA	NA	NA	NA	NA	NA	NA	NA	NA	NA
Parhelophilus crococoronatus	0	0	Yes	No	No	No	NA	NA	NA	NA	1	NA	NA	NA	NA	NA	NA	NA	NA	NA	NA	NA	NA	NA	NA	NA	NA	NA	NA	NA	NA	NA	NA	NA	NA	NA	NA	NA	NA	NA	NA	NA	NA	NA	NA	NA	NA	NA	NA
Pelecocera garrigae	0	0	Yes	No	No	No	NA	NA	NA	NA	1	NA	NA	NA	NA	NA	NA	NA	NA	NA	NA	NA	NA	NA	NA	NA	NA	NA	NA	NA	NA	NA	NA	NA	NA	NA	NA	NA	NA	1	NA	NA	NA	NA	NA	NA	NA	NA	NA
Scaeva albomaculata	2	2	Yes	Yes	No	No	NA	NA	NA	NA	1	NA	NA	NA	NA	NA	NA	NA	1	NA	NA	NA	NA	NA	NA	NA	NA	NA	NA	NA	1	NA	NA	1	NA	NA	NA	NA	NA	NA	NA	NA	NA	NA	NA	NA	NA	NA	NA
Sphaerophoria loewi	0	0	Yes	No	No	No	NA	NA	NA	NA	1	NA	NA	NA	NA	NA	NA	NA	NA	NA	NA	NA	NA	NA	NA	NA	NA	1	NA	NA	NA	NA	NA	NA	NA	NA	NA	NA	NA	NA	NA	NA	NA	NA	NA	NA	NA	NA	NA
Dasysyrphus hilaris	2	2	Yes	Yes	No	No	NA	NA	NA	NA	NA	1	NA	NA	NA	NA	NA	NA	NA	NA	NA	NA	1	1	NA	NA	NA	NA	NA	NA	NA	NA	NA	NA	NA	NA	NA	NA	NA	NA	NA	NA	NA	NA	NA	NA	NA	NA	NA
Helophilus hybridus	1	0	Yes	No	No	No	NA	NA	NA	NA	NA	1	NA	NA	NA	NA	NA	1	NA	NA	1	NA	NA	1	NA	1	1	1	NA	NA	NA	NA	1	NA	NA	NA	NA	NA	NA	NA	NA	NA	NA	NA	1	NA	NA	NA	NA
Helophilus lapponicus	0	0	Yes	No	No	No	NA	NA	NA	NA	NA	1	NA	NA	NA	NA	NA	NA	NA	NA	NA	NA	NA	NA	NA	NA	NA	NA	NA	NA	NA	NA	NA	NA	NA	NA	NA	NA	NA	NA	NA	NA	NA	NA	NA	NA	NA	NA	NA
Lejogaster metallina	2	2	Yes	Yes	No	No	NA	NA	NA	NA	NA	1	NA	NA	NA	1	NA	1	NA	1	NA	NA	1	1	NA	1	NA	1	NA	NA	1	NA	NA	NA	1	NA	1	NA	NA	NA	NA	NA	NA	NA	1	NA	NA	NA	1
Lejops vittatus	0	0	Yes	No	No	No	NA	NA	NA	NA	NA	1	NA	NA	NA	NA	NA	NA	1	NA	NA	NA	NA	NA	NA	NA	NA	NA	NA	NA	NA	NA	NA	1	NA	NA	NA	NA	NA	NA	NA	NA	NA	NA	NA	NA	NA	NA	NA
Myolepta potens	2	2	Yes	Yes	No	No	NA	NA	NA	NA	NA	1	NA	NA	NA	NA	NA	NA	NA	1	NA	NA	NA	NA	NA	NA	NA	NA	1	NA	1	NA	NA	1	NA	NA	NA	NA	NA	NA	NA	NA	NA	1	NA	NA	NA	NA	NA
Pocota personata	0	0	Yes	No	Yes	No	NA	NA	NA	NA	NA	1	NA	NA	NA	NA	NA	NA	NA	1	NA	NA	NA	NA	NA	NA	NA	NA	1	NA	NA	1	NA	NA	NA	NA	NA	NA	NA	NA	NA	1	NA	NA	NA	NA	NA	NA	NA
Sericomyia arctica	0	0	Yes	No	No	No	NA	NA	NA	NA	NA	1	NA	NA	NA	NA	NA	NA	NA	NA	NA	NA	NA	NA	NA	NA	NA	NA	NA	NA	NA	NA	NA	NA	NA	NA	NA	NA	NA	NA	NA	NA	NA	NA	NA	NA	NA	NA	NA
Xylota florum	2	1	Yes	Yes	No	No	NA	NA	NA	NA	NA	1	NA	NA	NA	1	NA	1	NA	NA	NA	1	1	1	NA	1	NA	1	1	NA	NA	NA	1	NA	NA	NA	1	NA	1	NA	NA	NA	1	NA	NA	NA	NA	NA	1
Eristalis cryptarum	0	0	Yes	No	No	No	NA	NA	NA	NA	NA	NA	1	NA	NA	NA	NA	NA	NA	NA	NA	NA	NA	NA	NA	NA	NA	1	NA	NA	NA	NA	NA	NA	NA	NA	NA	NA	NA	NA	NA	NA	NA	1	NA	NA	NA	NA	1
Eumerus alpinus	0	0	Yes	No	No	No	NA	NA	NA	NA	NA	NA	NA	1	NA	NA	NA	NA	NA	NA	NA	NA	1	NA	NA	NA	NA	NA	NA	NA	1	NA	NA	1	NA	NA	NA	NA	NA	NA	NA	NA	NA	NA	NA	NA	NA	NA	NA
Pelecocera tricincta	0	0	Yes	No	No	No	NA	NA	NA	NA	NA	NA	NA	1	1	NA	NA	1	NA	NA	1	NA	1	1	1	NA	1	1	NA	NA	1	NA	1	NA	1	NA	1	1	1	NA	1	1	NA	NA	NA	NA	NA	1	NA
Callicera spinolae	3	3	Yes	Yes	No	No	NA	NA	NA	NA	NA	NA	NA	NA	1	NA	1	NA	NA	NA	NA	NA	NA	NA	NA	NA	NA	NA	NA	NA	NA	NA	NA	1	NA	NA	NA	NA	NA	NA	1	NA	1	NA	NA	NA	NA	NA	NA
Eupeodes lundbecki	0	0	Yes	No	No	No	NA	NA	NA	NA	NA	NA	NA	NA	1	NA	NA	NA	NA	NA	NA	NA	NA	NA	NA	NA	NA	NA	NA	NA	NA	NA	NA	NA	NA	NA	NA	NA	NA	NA	NA	NA	NA	NA	NA	NA	NA	NA	NA
Cheilosia velutina	0	0	Yes	No	No	No	NA	NA	NA	NA	NA	NA	NA	NA	NA	1	NA	NA	NA	NA	NA	NA	NA	1	NA	NA	1	NA	NA	NA	NA	NA	NA	NA	NA	NA	NA	NA	NA	NA	NA	NA	NA	NA	NA	NA	NA	NA	NA
Chrysotoxum lineare	0	0	Yes	No	No	No	NA	NA	NA	NA	NA	NA	NA	NA	NA	1	NA	NA	NA	1	NA	NA	NA	NA	NA	NA	NA	NA	NA	NA	NA	NA	NA	NA	NA	1	NA	1	NA	NA	NA	NA	NA	NA	NA	NA	NA	NA	NA
Meligramma guttata	0	0	Yes	No	No	No	NA	NA	NA	NA	NA	NA	NA	NA	NA	1	NA	NA	NA	NA	NA	NA	NA	NA	NA	1	NA	NA	NA	NA	NA	NA	NA	NA	NA	NA	1	NA	NA	NA	NA	NA	NA	NA	NA	NA	NA	NA	NA
Triglyphus primus	1	0	Yes	No	No	No	NA	NA	NA	NA	NA	NA	NA	NA	NA	1	NA	NA	NA	NA	NA	NA	1	NA	NA	NA	NA	NA	NA	NA	1	NA	NA	NA	NA	NA	1	1	NA	NA	NA	NA	1	NA	NA	1	NA	NA	NA
Callicera aenea	0	0	Yes	No	Yes	Yes	NA	NA	NA	NA	NA	NA	NA	NA	NA	NA	1	NA	1	NA	NA	NA	NA	NA	NA	NA	NA	NA	NA	NA	NA	NA	NA	NA	NA	NA	NA	1	NA	NA	NA	NA	NA	NA	NA	NA	NA	NA	NA
Platycheirus angustipes	2	2	Yes	Yes	No	No	NA	NA	NA	NA	NA	NA	NA	NA	NA	NA	1	NA	NA	NA	NA	NA	NA	NA	NA	NA	NA	NA	NA	NA	NA	NA	NA	NA	NA	NA	NA	1	1	1	NA	NA	1	NA	NA	NA	NA	NA	NA
Cheilosia semifasciata	1	1	Yes	Yes	No	No	NA	NA	NA	NA	NA	NA	NA	NA	NA	NA	NA	1	NA	NA	1	NA	NA	1	NA	NA	NA	1	NA	NA	NA	NA	NA	NA	NA	NA	NA	1	NA	1	NA	NA	NA	NA	NA	NA	NA	NA	1
Dasysyrphus neovenustus	0	0	Yes	No	No	No	NA	NA	NA	NA	NA	NA	NA	NA	NA	NA	NA	1	NA	NA	NA	NA	NA	NA	NA	NA	NA	NA	NA	NA	NA	NA	NA	NA	NA	NA	NA	NA	NA	1	NA	NA	NA	NA	NA	NA	NA	NA	1
Epistrophe olgae	0	0	Yes	No	No	No	NA	NA	NA	NA	NA	NA	NA	NA	NA	NA	NA	1	NA	NA	NA	NA	NA	NA	NA	NA	NA	NA	NA	NA	NA	NA	NA	NA	NA	NA	NA	NA	NA	NA	NA	NA	NA	NA	NA	NA	NA	NA	NA
Neoascia obliqua	1	1	Yes	Yes	No	No	NA	NA	NA	NA	NA	NA	NA	NA	NA	NA	NA	1	NA	NA	NA	NA	NA	1	NA	1	NA	1	NA	NA	NA	NA	NA	NA	NA	NA	NA	1	1	NA	NA	NA	NA	NA	NA	NA	NA	NA	NA
Neoascia unifasciata	2	2	Yes	Yes	No	No	NA	NA	NA	NA	NA	NA	NA	NA	NA	NA	NA	1	NA	NA	NA	NA	NA	1	NA	NA	NA	NA	NA	NA	NA	NA	NA	NA	NA	NA	NA	NA	NA	NA	NA	NA	NA	NA	NA	NA	NA	NA	NA
Temnostoma apiforme	0	0	Yes	No	No	No	NA	NA	NA	NA	NA	NA	NA	NA	NA	NA	NA	1	NA	1	NA	NA	NA	1	NA	NA	NA	NA	NA	NA	NA	NA	NA	NA	NA	NA	NA	NA	1	NA	NA	NA	NA	NA	NA	NA	NA	NA	NA
Xylota meigeniana	2	0	Yes	No	No	No	NA	NA	NA	NA	NA	NA	NA	NA	NA	NA	NA	1	NA	NA	NA	NA	NA	1	NA	1	NA	NA	NA	NA	NA	NA	NA	NA	NA	NA	NA	NA	NA	NA	NA	NA	NA	NA	NA	NA	NA	NA	NA
Callicera macquarti	2	2	Yes	Yes	No	No	NA	NA	NA	NA	NA	NA	NA	NA	NA	NA	NA	NA	1	NA	NA	NA	NA	NA	NA	NA	NA	NA	NA	NA	NA	NA	NA	1	NA	NA	NA	NA	NA	NA	NA	NA	NA	NA	NA	NA	NA	NA	NA
Callicera rufa	3	3	Yes	Yes	No	No	NA	NA	NA	NA	NA	NA	NA	NA	NA	NA	NA	NA	1	NA	NA	NA	NA	NA	NA	NA	NA	NA	NA	NA	NA	NA	1	NA	NA	NA	NA	NA	NA	NA	NA	NA	NA	NA	NA	NA	NA	NA	NA
Chrysotoxum cisalpinum	3	3	Yes	Yes	No	No	NA	NA	NA	NA	NA	NA	NA	NA	NA	NA	NA	NA	1	NA	NA	NA	NA	NA	NA	NA	NA	NA	NA	1	NA	NA	NA	1	NA	NA	NA	NA	NA	NA	1	NA	NA	NA	NA	NA	1	NA	NA
Chrysotoxum intermedium	3	2	Yes	Yes	No	No	NA	NA	NA	NA	NA	NA	NA	NA	NA	NA	NA	NA	1	NA	NA	NA	NA	NA	NA	NA	NA	NA	NA	NA	1	1	1	1	NA	NA	NA	NA	NA	1	NA	NA	NA	NA	NA	NA	NA	NA	1
Dasysyrphus corsicanus	0	0	Yes	No	No	No	NA	NA	NA	NA	NA	NA	NA	NA	NA	NA	NA	NA	1	NA	NA	NA	NA	NA	NA	NA	NA	NA	NA	NA	NA	NA	NA	NA	NA	NA	NA	NA	NA	NA	NA	NA	NA	NA	NA	NA	NA	NA	NA
Dasysyrphus eggeri	1	1	Yes	Yes	No	No	NA	NA	NA	NA	NA	NA	NA	NA	NA	NA	NA	NA	1	NA	NA	NA	NA	NA	1	NA	NA	NA	NA	NA	NA	NA	NA	NA	NA	NA	NA	NA	NA	1	NA	NA	NA	NA	NA	NA	NA	NA	NA
Eumerus basalis	0	0	Yes	No	No	No	NA	NA	NA	NA	NA	NA	NA	NA	NA	NA	NA	NA	1	NA	NA	NA	NA	NA	NA	NA	NA	NA	NA	NA	NA	NA	NA	NA	NA	NA	NA	NA	NA	NA	NA	NA	NA	NA	NA	NA	NA	NA	NA
Eumerus emarginatus	0	0	Yes	No	No	No	NA	NA	NA	NA	NA	NA	NA	NA	NA	NA	NA	NA	1	NA	NA	NA	NA	NA	NA	NA	NA	NA	NA	NA	NA	NA	NA	NA	NA	NA	NA	NA	NA	NA	NA	NA	NA	NA	NA	NA	NA	NA	NA
Eumerus narcissi	0	0	Yes	No	No	No	NA	NA	NA	NA	NA	NA	NA	NA	NA	NA	NA	NA	1	NA	NA	NA	NA	NA	NA	NA	NA	NA	NA	NA	NA	NA	NA	1	NA	NA	NA	NA	NA	NA	NA	NA	NA	NA	NA	NA	NA	NA	NA
Eumerus niehuisi	0	0	Yes	No	No	No	NA	NA	NA	NA	NA	NA	NA	NA	NA	NA	NA	NA	1	NA	NA	NA	NA	NA	NA	NA	NA	NA	NA	NA	NA	NA	NA	NA	NA	NA	NA	NA	NA	NA	NA	NA	NA	NA	NA	NA	NA	NA	NA
Eumerus obliquus	0	0	Yes	No	No	No	NA	NA	NA	NA	NA	NA	NA	NA	NA	NA	NA	NA	1	NA	NA	NA	NA	NA	NA	NA	NA	NA	NA	NA	NA	NA	NA	NA	NA	NA	NA	NA	NA	NA	NA	NA	NA	NA	NA	NA	NA	NA	NA
Eumerus pulchellus	0	0	Yes	No	No	No	NA	NA	NA	NA	NA	NA	NA	NA	NA	NA	NA	NA	1	NA	NA	NA	1	NA	NA	NA	NA	NA	NA	NA	NA	NA	NA	1	NA	NA	NA	NA	NA	NA	NA	NA	NA	NA	NA	NA	1	NA	NA
Eumerus sardus	0	0	Yes	No	No	No	NA	NA	NA	NA	NA	NA	NA	NA	NA	NA	NA	NA	1	NA	NA	NA	NA	NA	NA	NA	NA	NA	NA	NA	NA	NA	NA	NA	NA	NA	NA	NA	NA	NA	NA	NA	NA	NA	NA	NA	NA	NA	NA
Eumerus sulcitibius	0	0	Yes	No	No	No	NA	NA	NA	NA	NA	NA	NA	NA	NA	NA	NA	NA	1	NA	NA	NA	NA	NA	NA	NA	NA	NA	NA	NA	NA	NA	NA	1	NA	NA	NA	NA	NA	NA	NA	NA	NA	NA	NA	NA	NA	NA	NA
Eumerus truncatus	0	0	Yes	No	No	No	NA	NA	NA	NA	NA	NA	NA	NA	NA	NA	NA	NA	1	NA	NA	NA	NA	NA	NA	NA	NA	NA	NA	NA	NA	NA	NA	NA	NA	NA	NA	NA	NA	NA	NA	NA	NA	NA	NA	NA	NA	NA	NA
Eumerus vandenberghei	1	1	Yes	Yes	No	No	NA	NA	NA	NA	NA	NA	NA	NA	NA	NA	NA	NA	1	NA	NA	NA	NA	NA	NA	NA	NA	NA	NA	NA	NA	NA	NA	NA	NA	NA	NA	NA	NA	NA	NA	NA	NA	NA	NA	NA	NA	NA	NA
Eupeodes lambecki	0	0	Yes	No	No	No	NA	NA	NA	NA	NA	NA	NA	NA	NA	NA	NA	NA	1	NA	NA	NA	NA	NA	NA	NA	NA	NA	NA	NA	NA	NA	NA	NA	NA	NA	NA	NA	NA	NA	NA	NA	NA	NA	NA	NA	NA	NA	NA
Eupeodes vandergooti	0	0	Yes	No	No	No	NA	NA	NA	NA	NA	NA	NA	NA	NA	NA	NA	NA	1	NA	NA	NA	NA	NA	NA	NA	NA	NA	NA	NA	NA	NA	NA	1	NA	NA	NA	NA	NA	NA	NA	NA	NA	NA	NA	NA	NA	NA	NA
Ischiodon aegyptius	0	0	Yes	No	No	No	NA	NA	NA	NA	NA	NA	NA	NA	NA	NA	NA	NA	1	NA	NA	NA	NA	NA	NA	NA	NA	NA	NA	NA	NA	NA	NA	NA	NA	NA	NA	NA	NA	NA	NA	NA	NA	NA	NA	NA	NA	NA	NA
Merodon aerarius	0	0	Yes	No	No	No	NA	NA	NA	NA	NA	NA	NA	NA	NA	NA	NA	NA	1	NA	NA	NA	NA	NA	NA	NA	NA	NA	NA	NA	NA	NA	NA	NA	NA	NA	NA	NA	NA	NA	NA	NA	NA	NA	NA	NA	NA	NA	NA
Merodon geniculatus	2	2	Yes	Yes	No	No	NA	NA	NA	NA	NA	NA	NA	NA	NA	NA	NA	NA	1	NA	NA	NA	NA	NA	NA	NA	NA	NA	NA	1	NA	NA	NA	NA	NA	NA	NA	NA	NA	NA	NA	NA	NA	NA	NA	NA	NA	NA	NA
Merodon minutus	0	0	Yes	No	No	No	NA	NA	NA	NA	NA	NA	NA	NA	NA	NA	NA	NA	1	NA	NA	NA	NA	NA	NA	NA	NA	NA	NA	NA	NA	NA	NA	NA	NA	NA	NA	NA	NA	NA	NA	NA	NA	NA	NA	NA	NA	NA	NA
Merodon rubidiventris	0	0	Yes	No	No	No	NA	NA	NA	NA	NA	NA	NA	NA	NA	NA	NA	NA	1	NA	NA	NA	NA	NA	NA	NA	NA	NA	NA	NA	NA	NA	NA	NA	NA	NA	NA	NA	NA	NA	NA	NA	NA	NA	NA	NA	NA	NA	NA
Myolepta dubia	2	1	Yes	Yes	No	No	NA	NA	NA	NA	NA	NA	NA	NA	NA	NA	NA	NA	1	NA	NA	NA	1	1	NA	NA	NA	NA	1	NA	NA	NA	NA	NA	NA	NA	NA	NA	NA	1	NA	NA	1	NA	NA	NA	NA	NA	1
Myolepta nigritarsis	1	1	Yes	Yes	No	No	NA	NA	NA	NA	NA	NA	NA	NA	NA	NA	NA	NA	1	NA	NA	NA	NA	NA	NA	NA	NA	NA	NA	NA	1	NA	NA	NA	NA	NA	NA	NA	NA	1	NA	NA	NA	NA	NA	NA	NA	NA	NA
Paragus ascoensis	0	0	Yes	No	No	No	NA	NA	NA	NA	NA	NA	NA	NA	NA	NA	NA	NA	1	NA	NA	NA	NA	NA	NA	NA	NA	NA	NA	NA	NA	NA	NA	NA	NA	NA	NA	NA	NA	NA	NA	NA	NA	NA	NA	NA	NA	NA	NA
Paragus hyalopteri	0	0	Yes	No	No	No	NA	NA	NA	NA	NA	NA	NA	NA	NA	NA	NA	NA	1	NA	NA	NA	NA	NA	NA	NA	NA	NA	NA	NA	NA	NA	NA	NA	NA	NA	NA	NA	NA	NA	NA	NA	NA	NA	NA	NA	NA	NA	NA
Paragus sexarcuatus	0	0	Yes	No	No	No	NA	NA	NA	NA	NA	NA	NA	NA	NA	NA	NA	NA	1	NA	NA	NA	NA	NA	NA	NA	NA	NA	NA	NA	NA	NA	NA	NA	NA	NA	NA	NA	NA	NA	NA	NA	NA	NA	NA	NA	NA	NA	NA
Platycheirus cintoensis	0	0	Yes	No	No	No	NA	NA	NA	NA	NA	NA	NA	NA	NA	NA	NA	NA	1	NA	NA	NA	NA	NA	NA	NA	NA	NA	NA	NA	NA	NA	NA	NA	NA	NA	NA	NA	NA	NA	NA	NA	NA	NA	NA	NA	NA	NA	NA
Platycheirus muelleri	1	1	Yes	Yes	No	No	NA	NA	NA	NA	NA	NA	NA	NA	NA	NA	NA	NA	1	NA	NA	NA	NA	NA	NA	NA	NA	NA	NA	NA	NA	NA	NA	NA	NA	NA	NA	NA	NA	1	NA	NA	NA	NA	NA	NA	NA	NA	NA
Riponnensia daccordii	0	0	Yes	No	No	No	NA	NA	NA	NA	NA	NA	NA	NA	NA	NA	NA	NA	1	NA	NA	NA	NA	NA	NA	NA	NA	NA	NA	NA	NA	NA	NA	NA	NA	NA	NA	NA	NA	NA	NA	NA	NA	NA	NA	NA	NA	NA	NA
Scaeva mecogramma	0	0	Yes	No	No	No	NA	NA	NA	NA	NA	NA	NA	NA	NA	NA	NA	NA	1	NA	NA	NA	NA	NA	NA	NA	NA	NA	NA	NA	NA	NA	NA	NA	NA	NA	NA	NA	NA	1	NA	NA	NA	NA	NA	NA	NA	NA	1
Cheilosia melanopa	0	0	Yes	No	No	No	NA	NA	NA	NA	NA	NA	NA	NA	NA	NA	NA	NA	NA	1	NA	NA	NA	1	NA	NA	NA	NA	NA	NA	NA	NA	NA	NA	NA	NA	NA	NA	NA	1	NA	NA	NA	NA	NA	NA	NA	NA	NA
Dasysyrphus pauxillus	2	2	Yes	Yes	No	No	NA	NA	NA	NA	NA	NA	NA	NA	NA	NA	NA	NA	NA	1	NA	NA	NA	1	NA	NA	NA	NA	NA	NA	NA	NA	NA	NA	NA	NA	NA	NA	NA	1	NA	NA	NA	NA	NA	NA	NA	NA	NA
Eumerus clavatus	0	0	Yes	No	No	No	NA	NA	NA	NA	NA	NA	NA	NA	NA	NA	NA	NA	NA	1	NA	NA	NA	NA	1	NA	NA	NA	NA	NA	NA	NA	NA	NA	NA	NA	NA	NA	NA	NA	NA	NA	NA	NA	NA	NA	NA	NA	1
Eumerus ruficornis	2	2	Yes	Yes	No	No	NA	NA	NA	NA	NA	NA	NA	NA	NA	NA	NA	NA	NA	1	1	NA	1	1	NA	NA	NA	NA	NA	NA	NA	NA	NA	1	NA	NA	NA	NA	NA	NA	NA	NA	NA	NA	NA	NA	NA	NA	NA
Eumerus uncipes	1	1	Yes	Yes	No	No	NA	NA	NA	NA	NA	NA	NA	NA	NA	NA	NA	NA	NA	1	NA	NA	1	1	NA	NA	NA	NA	NA	NA	NA	NA	NA	NA	NA	NA	NA	1	NA	NA	NA	NA	NA	NA	NA	NA	NA	NA	NA
Merodon gallicus	0	0	Yes	No	No	No	NA	NA	NA	NA	NA	NA	NA	NA	NA	NA	NA	NA	NA	1	NA	NA	NA	1	NA	NA	NA	NA	NA	NA	NA	NA	NA	1	NA	NA	NA	1	1	NA	NA	NA	NA	NA	NA	NA	1	NA	NA
Orthonevra frontalis	2	1	Yes	Yes	No	No	NA	NA	NA	NA	NA	NA	NA	NA	NA	NA	NA	NA	NA	1	NA	NA	1	NA	NA	NA	NA	NA	NA	NA	NA	NA	NA	NA	NA	NA	NA	1	NA	NA	NA	NA	NA	NA	NA	NA	NA	NA	NA
Pipiza lugubris	3	2	Yes	Yes	No	No	NA	NA	NA	NA	NA	NA	NA	NA	NA	NA	NA	NA	NA	1	NA	NA	1	1	NA	NA	1	1	NA	NA	NA	NA	NA	NA	1	NA	NA	NA	NA	NA	NA	NA	1	NA	NA	NA	NA	NA	NA
Platycheirus perpallidus	0	0	Yes	No	No	No	NA	NA	NA	NA	NA	NA	NA	NA	NA	NA	NA	NA	NA	1	NA	NA	NA	1	NA	NA	NA	NA	NA	NA	NA	NA	NA	NA	NA	NA	NA	NA	1	NA	NA	NA	NA	NA	NA	NA	NA	NA	NA
Sphaerophoria virgata	2	2	Yes	Yes	No	No	NA	NA	NA	NA	NA	NA	NA	NA	NA	NA	NA	NA	NA	1	NA	NA	1	1	NA	NA	NA	NA	NA	NA	NA	NA	NA	NA	NA	NA	NA	1	1	NA	NA	NA	NA	NA	NA	NA	NA	NA	1
Sphaerophoria potentillae	0	0	Yes	No	No	No	NA	NA	NA	NA	NA	NA	NA	NA	NA	NA	NA	NA	NA	NA	1	NA	NA	NA	NA	NA	NA	1	NA	NA	NA	NA	NA	NA	NA	NA	NA	NA	NA	NA	NA	NA	NA	NA	NA	NA	NA	NA	NA
Sphegina limbipennis	0	0	Yes	No	No	No	NA	NA	NA	NA	NA	NA	NA	NA	NA	NA	NA	NA	NA	NA	1	NA	NA	NA	NA	NA	NA	1	NA	1	NA	NA	NA	NA	1	NA	NA	NA	NA	NA	NA	NA	NA	NA	NA	NA	1	NA	NA
Sphaerophoria philanthus	2	2	Yes	Yes	Yes	Yes	NA	NA	NA	NA	NA	NA	NA	NA	NA	NA	NA	NA	NA	NA	NA	1	NA	1	NA	NA	NA	NA	NA	NA	NA	NA	NA	NA	NA	NA	NA	NA	NA	NA	NA	NA	1	NA	NA	NA	NA	NA	NA
Sphegina verecunda	0	0	Yes	No	No	No	NA	NA	NA	NA	NA	NA	NA	NA	NA	NA	NA	NA	NA	NA	NA	1	1	1	NA	NA	NA	NA	NA	NA	NA	NA	NA	NA	NA	NA	NA	NA	1	NA	NA	NA	NA	NA	NA	NA	1	NA	NA
Chrysotoxum volaticumsensu	0	0	Yes	No	No	No	NA	NA	NA	NA	NA	NA	NA	NA	NA	NA	NA	NA	NA	NA	NA	NA	1	NA	NA	NA	NA	NA	NA	1	NA	NA	NA	NA	NA	NA	NA	NA	NA	NA	NA	NA	NA	NA	NA	NA	NA	NA	NA
Merodon parietum	0	0	Yes	No	No	No	NA	NA	NA	NA	NA	NA	NA	NA	NA	NA	NA	NA	NA	NA	NA	NA	1	NA	NA	NA	NA	NA	NA	NA	NA	NA	NA	NA	NA	NA	NA	NA	NA	NA	NA	NA	NA	NA	NA	NA	NA	NA	NA
Paragus testaceus	0	0	Yes	No	No	No	NA	NA	NA	NA	NA	NA	NA	NA	NA	NA	NA	NA	NA	NA	NA	NA	1	1	NA	NA	NA	NA	NA	1	NA	1	NA	NA	NA	NA	NA	NA	1	1	1	NA	NA	NA	NA	NA	1	1	1
Psilota anthracina	2	2	Yes	Yes	Yes	Yes	NA	NA	NA	NA	NA	NA	NA	NA	NA	NA	NA	NA	NA	NA	NA	NA	1	1	NA	NA	NA	NA	NA	NA	NA	NA	NA	NA	NA	NA	NA	NA	NA	NA	NA	NA	NA	NA	NA	NA	NA	NA	NA
Sphegina clavata	0	0	Yes	No	No	No	NA	NA	NA	NA	NA	NA	NA	NA	NA	NA	NA	NA	NA	NA	NA	NA	1	NA	NA	NA	NA	NA	NA	NA	NA	NA	NA	NA	NA	NA	NA	NA	NA	1	NA	NA	NA	NA	NA	NA	1	NA	1
Anasimyia lunulata	0	0	Yes	No	Yes	Yes	NA	NA	NA	NA	NA	NA	NA	NA	NA	NA	NA	NA	NA	NA	NA	NA	NA	1	NA	NA	NA	NA	NA	NA	NA	NA	NA	NA	NA	NA	NA	NA	1	NA	NA	NA	NA	NA	NA	NA	NA	NA	NA
Brachyopa obscura	0	0	Yes	No	No	No	NA	NA	NA	NA	NA	NA	NA	NA	NA	NA	NA	NA	NA	NA	NA	NA	NA	1	NA	NA	NA	NA	NA	NA	NA	NA	NA	NA	NA	NA	NA	NA	1	NA	NA	NA	NA	NA	NA	NA	NA	NA	NA
Cheilosia clama	2	2	Yes	Yes	No	No	NA	NA	NA	NA	NA	NA	NA	NA	NA	NA	NA	NA	NA	NA	NA	NA	NA	1	NA	NA	NA	NA	NA	NA	NA	NA	NA	NA	NA	NA	NA	NA	1	NA	NA	NA	NA	NA	NA	NA	NA	NA	1
Cheilosia cynocephala	3	2	Yes	Yes	No	No	NA	NA	NA	NA	NA	NA	NA	NA	NA	NA	NA	NA	NA	NA	NA	NA	NA	1	NA	NA	NA	NA	NA	NA	1	NA	NA	NA	NA	NA	1	NA	1	1	NA	NA	1	1	NA	NA	NA	NA	NA
Cheilosia derasa	0	0	Yes	No	No	No	NA	NA	NA	NA	NA	NA	NA	NA	NA	NA	NA	NA	NA	NA	NA	NA	NA	1	NA	NA	NA	NA	NA	NA	NA	NA	NA	NA	NA	NA	NA	1	1	1	NA	NA	NA	NA	NA	NA	NA	NA	NA
Cheilosia pedemontana	3	3	Yes	Yes	No	No	NA	NA	NA	NA	NA	NA	NA	NA	NA	NA	NA	NA	NA	NA	NA	NA	NA	1	NA	NA	NA	NA	NA	NA	NA	NA	NA	NA	NA	NA	NA	NA	NA	1	NA	NA	NA	NA	NA	NA	NA	NA	NA
Cheilosia uviformis	0	0	Yes	No	No	No	NA	NA	NA	NA	NA	NA	NA	NA	NA	NA	NA	NA	NA	NA	NA	NA	NA	1	NA	NA	NA	NA	1	NA	NA	NA	NA	NA	NA	NA	NA	NA	1	NA	NA	NA	NA	NA	NA	NA	NA	NA	NA
Hammerschmidtia ferruginea	0	0	Yes	No	No	No	NA	NA	NA	NA	NA	NA	NA	NA	NA	NA	NA	NA	NA	NA	NA	NA	NA	1	NA	NA	NA	NA	NA	NA	NA	NA	NA	NA	NA	NA	NA	NA	1	NA	NA	NA	NA	NA	NA	NA	NA	NA	NA
Melangyna pavlovskyi	0	0	Yes	No	No	No	NA	NA	NA	NA	NA	NA	NA	NA	NA	NA	NA	NA	NA	NA	NA	NA	NA	1	NA	NA	NA	NA	NA	NA	NA	NA	NA	NA	NA	NA	NA	NA	NA	NA	NA	NA	NA	NA	NA	NA	NA	NA	NA
Melanogaster aerosa	0	0	Yes	No	No	No	NA	NA	NA	NA	NA	NA	NA	NA	NA	NA	NA	NA	NA	NA	NA	NA	NA	1	NA	NA	NA	NA	NA	NA	NA	NA	NA	NA	NA	NA	NA	NA	1	NA	NA	NA	NA	NA	NA	NA	NA	NA	NA
Melanogaster parumplicata	0	0	Yes	No	No	No	NA	NA	NA	NA	NA	NA	NA	NA	NA	NA	NA	NA	NA	NA	NA	NA	NA	1	NA	NA	NA	NA	NA	NA	NA	NA	NA	NA	NA	NA	NA	1	1	NA	NA	NA	NA	NA	NA	NA	NA	NA	NA
Merodon cinereus	2	2	Yes	Yes	No	No	NA	NA	NA	NA	NA	NA	NA	NA	NA	NA	NA	NA	NA	NA	NA	NA	NA	1	1	NA	NA	NA	NA	NA	NA	NA	NA	NA	NA	NA	NA	1	1	1	NA	NA	NA	NA	NA	NA	NA	NA	NA
Paragus majoranae	0	0	Yes	No	No	No	NA	NA	NA	NA	NA	NA	NA	NA	NA	NA	NA	NA	NA	NA	NA	NA	NA	1	NA	NA	NA	NA	NA	NA	NA	NA	NA	NA	NA	NA	NA	NA	NA	NA	NA	NA	NA	NA	NA	NA	NA	NA	NA
Parhelophilus consimilis	0	0	Yes	No	No	No	NA	NA	NA	NA	NA	NA	NA	NA	NA	NA	NA	NA	NA	NA	NA	NA	NA	1	NA	NA	NA	NA	NA	NA	NA	NA	NA	NA	NA	NA	NA	1	1	NA	NA	NA	NA	NA	NA	NA	NA	NA	NA
Pipizella mongolorum	0	0	Yes	No	No	No	NA	NA	NA	NA	NA	NA	NA	NA	NA	NA	NA	NA	NA	NA	NA	NA	NA	1	NA	NA	NA	NA	NA	NA	NA	NA	NA	NA	NA	NA	NA	NA	1	NA	NA	NA	NA	NA	NA	NA	NA	NA	NA
Platycheirus amplus	0	0	Yes	No	No	No	NA	NA	NA	NA	NA	NA	NA	NA	NA	NA	NA	NA	NA	NA	NA	NA	NA	1	NA	NA	NA	NA	NA	NA	NA	NA	NA	NA	NA	NA	NA	NA	1	NA	NA	NA	NA	NA	NA	NA	NA	NA	NA
Platycheirus aurolateralis	0	0	Yes	No	No	No	NA	NA	NA	NA	NA	NA	NA	NA	NA	NA	NA	NA	NA	NA	NA	NA	NA	1	NA	NA	NA	NA	NA	NA	NA	NA	NA	NA	NA	NA	NA	1	1	1	NA	NA	NA	NA	NA	NA	NA	NA	NA
Platycheirus jaerensis	0	0	Yes	No	No	No	NA	NA	NA	NA	NA	NA	NA	NA	NA	NA	NA	NA	NA	NA	NA	NA	NA	1	NA	NA	NA	NA	NA	NA	NA	NA	NA	NA	NA	NA	NA	NA	1	NA	NA	NA	NA	NA	NA	NA	NA	NA	NA
Platycheirus nielseni	1	1	Yes	Yes	No	No	NA	NA	NA	NA	NA	NA	NA	NA	NA	NA	NA	NA	NA	NA	NA	NA	NA	1	NA	NA	NA	NA	NA	NA	NA	NA	NA	NA	NA	NA	NA	NA	1	1	NA	NA	NA	NA	NA	NA	NA	NA	NA
Platycheirus scambus	2	1	Yes	Yes	No	No	NA	NA	NA	NA	NA	NA	NA	NA	NA	NA	NA	NA	NA	NA	NA	NA	NA	1	NA	NA	NA	NA	NA	NA	NA	NA	NA	NA	NA	NA	1	NA	NA	NA	NA	NA	1	NA	NA	1	NA	1	NA
Sphaerophoria shirchan	1	1	Yes	Yes	No	No	NA	NA	NA	NA	NA	NA	NA	NA	NA	NA	NA	NA	NA	NA	NA	NA	NA	1	NA	NA	NA	NA	NA	NA	NA	NA	NA	NA	NA	NA	NA	NA	1	NA	NA	NA	NA	NA	NA	NA	NA	NA	NA
Sphegina latifrons	1	1	Yes	Yes	No	No	NA	NA	NA	NA	NA	NA	NA	NA	NA	NA	NA	NA	NA	NA	NA	NA	NA	1	NA	NA	NA	NA	NA	NA	NA	NA	NA	NA	NA	NA	NA	1	1	NA	NA	NA	1	NA	NA	NA	NA	NA	NA
Sphegina montana	0	0	Yes	No	No	No	NA	NA	NA	NA	NA	NA	NA	NA	NA	NA	NA	NA	NA	NA	NA	NA	NA	1	NA	NA	NA	NA	NA	NA	NA	NA	NA	NA	NA	NA	NA	1	1	NA	NA	NA	NA	NA	NA	NA	NA	NA	NA
Sphegina platychira	0	0	Yes	No	No	No	NA	NA	NA	NA	NA	NA	NA	NA	NA	NA	NA	NA	NA	NA	NA	NA	NA	1	NA	NA	NA	NA	NA	NA	NA	NA	NA	NA	NA	NA	NA	NA	NA	1	NA	NA	NA	NA	NA	NA	NA	NA	NA
Trichopsomyia lucida	2	2	Yes	Yes	No	No	NA	NA	NA	NA	NA	NA	NA	NA	NA	NA	NA	NA	NA	NA	NA	NA	NA	1	NA	NA	1	NA	1	NA	NA	NA	NA	NA	NA	NA	1	NA	1	NA	NA	NA	NA	NA	NA	NA	NA	NA	NA
Xylota caeruleiventris	0	0	Yes	No	No	No	NA	NA	NA	NA	NA	NA	NA	NA	NA	NA	NA	NA	NA	NA	NA	NA	NA	1	NA	NA	NA	NA	NA	NA	NA	NA	NA	NA	NA	NA	NA	NA	1	NA	NA	NA	NA	NA	NA	NA	NA	NA	NA
Chrysotoxum gracile	0	0	Yes	No	No	No	NA	NA	NA	NA	NA	NA	NA	NA	NA	NA	NA	NA	NA	NA	NA	NA	NA	NA	1	NA	NA	NA	NA	NA	NA	NA	NA	NA	NA	NA	NA	NA	NA	NA	NA	NA	NA	NA	NA	NA	NA	NA	1
Dasysyrphus lenensis	2	1	Yes	Yes	No	No	NA	NA	NA	NA	NA	NA	NA	NA	NA	NA	NA	NA	NA	NA	NA	NA	NA	NA	1	NA	NA	NA	NA	NA	NA	NA	NA	NA	NA	NA	NA	1	1	1	NA	NA	NA	NA	NA	NA	NA	NA	NA
Paragus hermonensis	0	0	Yes	No	No	No	NA	NA	NA	NA	NA	NA	NA	NA	NA	NA	NA	NA	NA	NA	NA	NA	NA	NA	1	NA	NA	NA	NA	NA	NA	NA	NA	NA	NA	NA	NA	NA	NA	NA	NA	NA	NA	NA	NA	NA	NA	NA	NA
Pipizella elegantissima	0	0	Yes	No	No	No	NA	NA	NA	NA	NA	NA	NA	NA	NA	NA	NA	NA	NA	NA	NA	NA	NA	NA	1	NA	NA	NA	NA	NA	NA	NA	NA	NA	NA	NA	NA	1	NA	NA	NA	NA	NA	NA	NA	NA	NA	NA	NA
Chrysogaster cemiteriorum	0	0	Yes	No	No	No	NA	NA	NA	NA	NA	NA	NA	NA	NA	NA	NA	NA	NA	NA	NA	NA	NA	NA	NA	1	1	1	NA	NA	NA	NA	NA	NA	NA	NA	NA	NA	NA	NA	NA	NA	NA	NA	NA	NA	NA	NA	NA
Merodon flavicornis	0	0	Yes	No	No	No	NA	NA	NA	NA	NA	NA	NA	NA	NA	NA	NA	NA	NA	NA	NA	NA	NA	NA	NA	NA	NA	NA	NA	1	NA	NA	NA	NA	NA	NA	NA	NA	NA	NA	NA	NA	NA	NA	NA	NA	NA	NA	NA
Merodon teruelensis	0	0	Yes	No	No	No	NA	NA	NA	NA	NA	NA	NA	NA	NA	NA	NA	NA	NA	NA	NA	NA	NA	NA	NA	NA	NA	NA	NA	1	NA	NA	NA	1	NA	NA	NA	NA	NA	NA	NA	NA	NA	NA	NA	NA	NA	NA	NA
Sphiximorpha garibaldii	2	2	Yes	Yes	No	No	NA	NA	NA	NA	NA	NA	NA	NA	NA	NA	NA	NA	NA	NA	NA	NA	NA	NA	NA	NA	NA	NA	NA	1	NA	NA	NA	NA	NA	1	NA	NA	NA	1	NA	NA	NA	NA	NA	NA	NA	NA	NA
Brachyopa grunewaldensis	2	0	Yes	No	No	No	NA	NA	NA	NA	NA	NA	NA	NA	NA	NA	NA	NA	NA	NA	NA	NA	NA	NA	NA	NA	NA	NA	NA	NA	1	NA	NA	NA	NA	NA	NA	NA	NA	NA	NA	NA	1	NA	NA	NA	NA	NA	1
Platycheirus sticticus	2	2	Yes	Yes	No	No	NA	NA	NA	NA	NA	NA	NA	NA	NA	NA	NA	NA	NA	NA	NA	NA	NA	NA	NA	NA	NA	NA	NA	NA	1	NA	NA	1	NA	NA	NA	NA	NA	NA	NA	NA	1	NA	NA	NA	NA	NA	1
Sphegina atrolutea	0	0	Yes	No	No	No	NA	NA	NA	NA	NA	NA	NA	NA	NA	NA	NA	NA	NA	NA	NA	NA	NA	NA	NA	NA	NA	NA	NA	NA	1	NA	NA	NA	NA	NA	NA	NA	NA	NA	NA	NA	NA	NA	NA	NA	NA	NA	NA
Chrysogaster coerulea	0	0	Yes	No	No	No	NA	NA	NA	NA	NA	NA	NA	NA	NA	NA	NA	NA	NA	NA	NA	NA	NA	NA	NA	NA	NA	NA	NA	NA	NA	NA	NA	1	NA	NA	NA	NA	NA	NA	NA	NA	NA	NA	NA	NA	NA	NA	NA
Eumerus bayardi	0	0	Yes	No	No	No	NA	NA	NA	NA	NA	NA	NA	NA	NA	NA	NA	NA	NA	NA	NA	NA	NA	NA	NA	NA	NA	NA	NA	NA	NA	NA	NA	1	NA	NA	NA	NA	NA	1	NA	NA	NA	NA	NA	NA	NA	NA	NA
Eupeodes tirolensis	2	2	Yes	Yes	No	No	NA	NA	NA	NA	NA	NA	NA	NA	NA	NA	NA	NA	NA	NA	NA	NA	NA	NA	NA	NA	NA	NA	NA	NA	NA	NA	NA	1	NA	NA	NA	1	NA	1	NA	NA	1	NA	NA	NA	NA	NA	NA
Mallota dusmeti	0	0	Yes	No	No	No	NA	NA	NA	NA	NA	NA	NA	NA	NA	NA	NA	NA	NA	NA	NA	NA	NA	NA	NA	NA	NA	NA	NA	NA	NA	NA	NA	1	NA	NA	NA	NA	NA	NA	NA	NA	NA	NA	NA	NA	NA	NA	NA
Merodon aurifer	0	0	Yes	No	No	No	NA	NA	NA	NA	NA	NA	NA	NA	NA	NA	NA	NA	NA	NA	NA	NA	NA	NA	NA	NA	NA	NA	NA	NA	NA	NA	NA	1	NA	NA	NA	NA	NA	NA	NA	NA	NA	NA	NA	NA	NA	NA	NA
Merodon eques	0	0	Yes	No	No	No	NA	NA	NA	NA	NA	NA	NA	NA	NA	NA	NA	NA	NA	NA	NA	NA	NA	NA	NA	NA	NA	NA	NA	NA	NA	NA	NA	1	NA	NA	NA	NA	NA	NA	NA	NA	NA	NA	NA	NA	NA	NA	NA
Pipizella siciliana	0	0	Yes	No	No	No	NA	NA	NA	NA	NA	NA	NA	NA	NA	NA	NA	NA	NA	NA	NA	NA	NA	NA	NA	NA	NA	NA	NA	NA	NA	NA	NA	1	NA	NA	NA	NA	NA	1	NA	NA	NA	NA	NA	NA	NA	NA	1
Cheilosia crassiseta	0	0	Yes	No	No	No	NA	NA	NA	NA	NA	NA	NA	NA	NA	NA	NA	NA	NA	NA	NA	NA	NA	NA	NA	NA	NA	NA	NA	NA	NA	NA	NA	NA	NA	NA	NA	1	NA	NA	NA	NA	NA	NA	NA	NA	NA	NA	NA
Cheilosia pedestris	0	0	Yes	No	No	No	NA	NA	NA	NA	NA	NA	NA	NA	NA	NA	NA	NA	NA	NA	NA	NA	NA	NA	NA	NA	NA	NA	NA	NA	NA	NA	NA	NA	NA	NA	NA	1	NA	NA	NA	NA	NA	NA	NA	NA	NA	NA	NA
Melangyna ericarum	0	0	Yes	No	No	No	NA	NA	NA	NA	NA	NA	NA	NA	NA	NA	NA	NA	NA	NA	NA	NA	NA	NA	NA	NA	NA	NA	NA	NA	NA	NA	NA	NA	NA	NA	NA	1	NA	NA	NA	NA	NA	NA	NA	NA	NA	NA	NA
Melangyna lucifera	0	0	Yes	No	No	No	NA	NA	NA	NA	NA	NA	NA	NA	NA	NA	NA	NA	NA	NA	NA	NA	NA	NA	NA	NA	NA	NA	NA	NA	NA	NA	NA	NA	NA	NA	NA	1	NA	NA	NA	NA	NA	NA	NA	NA	NA	NA	NA
Orthonevra plumbago	0	0	Yes	No	No	No	NA	NA	NA	NA	NA	NA	NA	NA	NA	NA	NA	NA	NA	NA	NA	NA	NA	NA	NA	NA	NA	NA	NA	NA	NA	NA	NA	NA	NA	NA	NA	1	NA	NA	NA	NA	NA	NA	NA	NA	NA	NA	NA
Platycheirus melanopsis	2	2	Yes	Yes	No	No	NA	NA	NA	NA	NA	NA	NA	NA	NA	NA	NA	NA	NA	NA	NA	NA	NA	NA	NA	NA	NA	NA	NA	NA	NA	NA	NA	NA	NA	NA	NA	1	NA	1	NA	NA	NA	NA	NA	NA	NA	NA	NA
Spazigaster ambulans	1	1	Yes	Yes	No	No	NA	NA	NA	NA	NA	NA	NA	NA	NA	NA	NA	NA	NA	NA	NA	NA	NA	NA	NA	NA	NA	NA	NA	NA	NA	NA	NA	NA	NA	NA	NA	1	NA	1	NA	NA	NA	NA	NA	NA	NA	NA	NA
Trichopsomyia joratensis	2	0	Yes	No	No	No	NA	NA	NA	NA	NA	NA	NA	NA	NA	NA	NA	NA	NA	NA	NA	NA	NA	NA	NA	NA	NA	NA	NA	NA	NA	NA	NA	NA	NA	NA	NA	1	1	NA	NA	NA	NA	NA	NA	NA	NA	NA	1
Xylota triangularis	0	0	Yes	No	No	No	NA	NA	NA	NA	NA	NA	NA	NA	NA	NA	NA	NA	NA	NA	NA	NA	NA	NA	NA	NA	NA	NA	NA	NA	NA	NA	NA	NA	NA	NA	NA	1	NA	1	NA	NA	NA	NA	NA	NA	NA	NA	NA
Cheilosia alba	0	0	Yes	No	No	No	NA	NA	NA	NA	NA	NA	NA	NA	NA	NA	NA	NA	NA	NA	NA	NA	NA	NA	NA	NA	NA	NA	NA	NA	NA	NA	NA	NA	NA	NA	NA	NA	1	NA	NA	NA	NA	NA	NA	NA	NA	NA	NA
Cheilosia vujici	0	0	Yes	No	No	No	NA	NA	NA	NA	NA	NA	NA	NA	NA	NA	NA	NA	NA	NA	NA	NA	NA	NA	NA	NA	NA	NA	NA	NA	NA	NA	NA	NA	NA	NA	NA	NA	1	NA	NA	NA	NA	NA	NA	NA	NA	NA	NA
Lejota ruficornis	2	2	Yes	Yes	No	No	NA	NA	NA	NA	NA	NA	NA	NA	NA	NA	NA	NA	NA	NA	NA	NA	NA	NA	NA	NA	NA	NA	NA	NA	NA	NA	NA	NA	NA	NA	NA	NA	1	NA	NA	NA	NA	NA	NA	NA	NA	NA	NA
Cheilosia alpestris	0	0	Yes	No	No	No	NA	NA	NA	NA	NA	NA	NA	NA	NA	NA	NA	NA	NA	NA	NA	NA	NA	NA	NA	NA	NA	NA	NA	NA	NA	NA	NA	NA	NA	NA	NA	NA	NA	1	NA	NA	NA	NA	NA	NA	NA	NA	NA
Cheilosia laeviseta	1	1	Yes	Yes	No	No	NA	NA	NA	NA	NA	NA	NA	NA	NA	NA	NA	NA	NA	NA	NA	NA	NA	NA	NA	NA	NA	NA	NA	NA	NA	NA	NA	NA	NA	NA	NA	NA	NA	1	NA	NA	NA	NA	NA	NA	NA	NA	NA
Chrysotoxum tomentosum	0	0	Yes	No	No	No	NA	NA	NA	NA	NA	NA	NA	NA	NA	NA	NA	NA	NA	NA	NA	NA	NA	NA	NA	NA	NA	NA	NA	NA	NA	NA	NA	NA	NA	NA	NA	NA	NA	1	NA	NA	NA	NA	NA	NA	NA	NA	NA
Eristalis alpina	0	0	Yes	No	No	No	NA	NA	NA	NA	NA	NA	NA	NA	NA	NA	NA	NA	NA	NA	NA	NA	NA	NA	NA	NA	NA	NA	NA	NA	NA	NA	NA	NA	NA	NA	NA	NA	NA	1	NA	NA	NA	NA	NA	NA	NA	NA	NA
Paragus oltenicus	0	0	Yes	No	No	No	NA	NA	NA	NA	NA	NA	NA	NA	NA	NA	NA	NA	NA	NA	NA	NA	NA	NA	NA	NA	NA	NA	NA	NA	NA	NA	NA	NA	NA	NA	NA	NA	NA	1	NA	NA	NA	NA	NA	NA	NA	NA	NA
Parasyrphus kirgizorum	0	0	Yes	No	No	No	NA	NA	NA	NA	NA	NA	NA	NA	NA	NA	NA	NA	NA	NA	NA	NA	NA	NA	NA	NA	NA	NA	NA	NA	NA	NA	NA	NA	NA	NA	NA	NA	NA	1	NA	NA	NA	NA	NA	NA	NA	NA	NA
Pipizella calabra	2	0	Yes	No	No	No	NA	NA	NA	NA	NA	NA	NA	NA	NA	NA	NA	NA	NA	NA	NA	NA	NA	NA	NA	NA	NA	NA	NA	NA	NA	NA	NA	NA	NA	NA	NA	NA	NA	1	NA	NA	NA	NA	NA	NA	NA	NA	NA
Platycheirus ciliatus	0	0	Yes	No	No	No	NA	NA	NA	NA	NA	NA	NA	NA	NA	NA	NA	NA	NA	NA	NA	NA	NA	NA	NA	NA	NA	NA	NA	NA	NA	NA	NA	NA	NA	NA	NA	NA	NA	1	NA	NA	NA	NA	NA	NA	NA	NA	NA
Platycheirus podagratus	2	2	Yes	Yes	No	No	NA	NA	NA	NA	NA	NA	NA	NA	NA	NA	NA	NA	NA	NA	NA	NA	NA	NA	NA	NA	NA	NA	NA	NA	NA	NA	NA	NA	NA	NA	NA	NA	NA	1	NA	NA	NA	NA	NA	NA	NA	NA	NA
Sphaerophoria estebani	0	0	Yes	No	No	No	NA	NA	NA	NA	NA	NA	NA	NA	NA	NA	NA	NA	NA	NA	NA	NA	NA	NA	NA	NA	NA	NA	NA	NA	NA	NA	NA	NA	NA	NA	NA	NA	NA	1	NA	NA	1	NA	NA	NA	NA	NA	NA
Sphegina cornifera	1	1	Yes	Yes	No	No	NA	NA	NA	NA	NA	NA	NA	NA	NA	NA	NA	NA	NA	NA	NA	NA	NA	NA	NA	NA	NA	NA	NA	NA	NA	NA	NA	NA	NA	NA	NA	NA	NA	1	NA	NA	NA	NA	NA	NA	NA	NA	NA
Syrphocheilosia claviventris	0	0	Yes	No	No	No	NA	NA	NA	NA	NA	NA	NA	NA	NA	NA	NA	NA	NA	NA	NA	NA	NA	NA	NA	NA	NA	NA	NA	NA	NA	NA	NA	NA	NA	NA	NA	NA	NA	1	NA	NA	NA	NA	NA	NA	NA	NA	NA
Pelecocera lugubris	0	0	Yes	No	No	No	NA	NA	NA	NA	NA	NA	NA	NA	NA	NA	NA	NA	NA	NA	NA	NA	NA	NA	NA	NA	NA	NA	NA	NA	NA	NA	NA	NA	NA	NA	NA	NA	NA	NA	1	NA	NA	NA	NA	NA	NA	NA	NA
Epistrophe obscuripes	0	0	Yes	No	No	No	NA	NA	NA	NA	NA	NA	NA	NA	NA	NA	NA	NA	NA	NA	NA	NA	NA	NA	NA	NA	NA	NA	NA	NA	NA	NA	NA	NA	NA	NA	NA	NA	NA	NA	NA	NA	1	NA	NA	NA	NA	NA	NA
Platycheirus discimanus	2	2	Yes	Yes	No	No	NA	NA	NA	NA	NA	NA	NA	NA	NA	NA	NA	NA	NA	NA	NA	NA	NA	NA	NA	NA	NA	NA	NA	NA	NA	NA	NA	NA	NA	NA	NA	NA	NA	NA	NA	NA	1	NA	NA	NA	NA	NA	1
Pipiza accola	0	0	Yes	No	No	No	NA	NA	NA	NA	NA	NA	NA	NA	NA	NA	NA	NA	NA	NA	NA	NA	NA	NA	NA	NA	NA	NA	NA	NA	NA	NA	NA	NA	NA	NA	NA	NA	NA	NA	NA	NA	NA	1	NA	NA	NA	NA	NA
Brachyopa silviae	0	0	Yes	No	No	No	NA	NA	NA	NA	NA	NA	NA	NA	NA	NA	NA	NA	NA	NA	NA	NA	NA	NA	NA	NA	NA	NA	NA	NA	NA	NA	NA	NA	NA	NA	NA	NA	NA	NA	NA	NA	NA	NA	NA	NA	NA	NA	1
Melangyna quadrimaculata	1	1	Yes	Yes	Yes	No	NA	NA	NA	NA	NA	NA	NA	NA	NA	NA	NA	NA	NA	NA	NA	NA	NA	NA	NA	NA	NA	NA	NA	NA	NA	NA	NA	NA	NA	NA	NA	NA	NA	NA	NA	NA	NA	NA	NA	NA	NA	NA	1
Platycheirus subambiguus	0	0	Yes	No	No	No	NA	NA	NA	NA	NA	NA	NA	NA	NA	NA	NA	NA	NA	NA	NA	NA	NA	NA	NA	NA	NA	NA	NA	NA	NA	NA	NA	NA	NA	NA	NA	NA	NA	NA	NA	NA	NA	NA	NA	NA	NA	NA	1
Sphegina varifacies	0	0	Yes	No	No	No	NA	NA	NA	NA	NA	NA	NA	NA	NA	NA	NA	NA	NA	NA	NA	NA	NA	NA	NA	NA	NA	NA	NA	NA	NA	NA	NA	NA	NA	NA	NA	NA	NA	NA	NA	NA	NA	NA	NA	NA	NA	NA	1
Cheilosia pascuorum	0	0	Yes	No	No	No	NA	NA	NA	NA	NA	NA	NA	NA	NA	NA	NA	NA	NA	NA	NA	NA	NA	NA	NA	NA	NA	NA	NA	NA	NA	NA	NA	NA	NA	NA	NA	NA	NA	NA	NA	NA	NA	NA	NA	NA	NA	NA	NA
Cheilosia pilifer	0	0	Yes	No	No	No	NA	NA	NA	NA	NA	NA	NA	NA	NA	NA	NA	NA	NA	NA	NA	NA	NA	NA	NA	NA	NA	NA	NA	NA	NA	NA	NA	NA	NA	NA	NA	NA	NA	NA	NA	NA	NA	NA	NA	NA	NA	NA	NA
Cheilosia sahlbergi	0	0	Yes	No	No	No	NA	NA	NA	NA	NA	NA	NA	NA	NA	NA	NA	NA	NA	NA	NA	NA	NA	NA	NA	NA	NA	NA	NA	NA	NA	NA	NA	NA	NA	NA	NA	NA	NA	NA	NA	NA	NA	NA	NA	NA	NA	NA	NA
Pipizella bispina	1	1	Yes	Yes	No	No	NA	NA	NA	NA	NA	NA	NA	NA	NA	NA	NA	NA	NA	NA	NA	NA	NA	NA	NA	NA	NA	NA	NA	NA	NA	NA	NA	NA	NA	NA	NA	NA	NA	NA	NA	NA	NA	NA	NA	NA	NA	NA	NA
Pipizella speighti	0	0	Yes	No	No	No	NA	NA	NA	NA	NA	NA	NA	NA	NA	NA	NA	NA	NA	NA	NA	NA	NA	NA	NA	NA	NA	NA	NA	NA	NA	NA	NA	NA	NA	NA	NA	NA	NA	NA	NA	NA	NA	NA	NA	NA	NA	NA	NA
Platycheirus abruzzensis	0	0	Yes	No	No	No	NA	NA	NA	NA	NA	NA	NA	NA	NA	NA	NA	NA	NA	NA	NA	NA	NA	NA	NA	NA	NA	NA	NA	NA	NA	NA	NA	NA	NA	NA	NA	NA	NA	NA	NA	NA	NA	NA	NA	NA	NA	NA	NA
Platycheirus altomontis	0	0	Yes	No	No	No	NA	NA	NA	NA	NA	NA	NA	NA	NA	NA	NA	NA	NA	NA	NA	NA	NA	NA	NA	NA	NA	NA	NA	NA	NA	NA	NA	NA	NA	NA	NA	NA	NA	NA	NA	NA	NA	NA	NA	NA	NA	NA	NA
Platycheirus brunnifrons	1	1	Yes	Yes	No	No	NA	NA	NA	NA	NA	NA	NA	NA	NA	NA	NA	NA	NA	NA	NA	NA	NA	NA	NA	NA	NA	NA	NA	NA	NA	NA	NA	NA	NA	NA	NA	NA	NA	NA	NA	NA	NA	NA	NA	NA	NA	NA	NA
Platycheirus complicatus	0	0	Yes	No	No	No	NA	NA	NA	NA	NA	NA	NA	NA	NA	NA	NA	NA	NA	NA	NA	NA	NA	NA	NA	NA	NA	NA	NA	NA	NA	NA	NA	NA	NA	NA	NA	NA	NA	NA	NA	NA	NA	NA	NA	NA	NA	NA	NA
Platycheirus fasciculatus	0	0	Yes	No	No	No	NA	NA	NA	NA	NA	NA	NA	NA	NA	NA	NA	NA	NA	NA	NA	NA	NA	NA	NA	NA	NA	NA	NA	NA	NA	NA	NA	NA	NA	NA	NA	NA	NA	NA	NA	NA	NA	NA	NA	NA	NA	NA	NA
Platycheirus speighti	0	0	Yes	No	No	No	NA	NA	NA	NA	NA	NA	NA	NA	NA	NA	NA	NA	NA	NA	NA	NA	NA	NA	NA	NA	NA	NA	NA	NA	NA	NA	NA	NA	NA	NA	NA	NA	NA	NA	NA	NA	NA	NA	NA	NA	NA	NA	NA
Rohdendorfia alpina	0	0	Yes	No	No	No	NA	NA	NA	NA	NA	NA	NA	NA	NA	NA	NA	NA	NA	NA	NA	NA	NA	NA	NA	NA	NA	NA	NA	NA	NA	NA	NA	NA	NA	NA	NA	NA	NA	NA	NA	NA	NA	NA	NA	NA	NA	NA	NA
Sphaerophoria boreoalpina	0	0	Yes	No	No	No	NA	NA	NA	NA	NA	NA	NA	NA	NA	NA	NA	NA	NA	NA	NA	NA	NA	NA	NA	NA	NA	NA	NA	NA	NA	NA	NA	NA	NA	NA	NA	NA	NA	NA	NA	NA	NA	NA	NA	NA	NA	NA	NA
Pelecocera caledonica	0	0	Yes	No	No	No	NA	NA	NA	NA	NA	NA	NA	NA	NA	NA	NA	NA	NA	NA	NA	NA	NA	NA	NA	NA	NA	NA	NA	NA	NA	NA	NA	NA	NA	NA	NA	NA	NA	NA	NA	NA	NA	NA	NA	NA	NA	NA	NA
Epistrophe ochrostoma	0	0	Yes	No	No	No	NA	NA	NA	NA	NA	NA	NA	NA	NA	NA	NA	NA	NA	NA	NA	NA	NA	NA	NA	NA	NA	NA	NA	NA	NA	NA	NA	NA	NA	NA	NA	NA	NA	NA	NA	NA	NA	NA	NA	NA	NA	NA	NA
Melangyna arctica	0	0	Yes	No	No	No	NA	NA	NA	NA	NA	NA	NA	NA	NA	NA	NA	NA	NA	NA	NA	NA	NA	NA	NA	NA	NA	NA	NA	NA	NA	NA	NA	NA	NA	NA	NA	NA	NA	NA	NA	NA	NA	NA	NA	NA	NA	NA	NA
Cheilosia rhodiolae	0	0	Yes	No	No	No	NA	NA	NA	NA	NA	NA	NA	NA	NA	NA	NA	NA	NA	NA	NA	NA	NA	NA	NA	NA	NA	NA	NA	NA	NA	NA	NA	NA	NA	NA	NA	NA	NA	NA	NA	NA	NA	NA	NA	NA	NA	NA	NA
Platycheirus clausseni	0	0	Yes	No	No	No	NA	NA	NA	NA	NA	NA	NA	NA	NA	NA	NA	NA	NA	NA	NA	NA	NA	NA	NA	NA	NA	NA	NA	NA	NA	NA	NA	NA	NA	NA	NA	NA	NA	NA	NA	NA	NA	NA	NA	NA	NA	NA	NA
Platycheirus transfugus	0	0	Yes	No	No	No	NA	NA	NA	NA	NA	NA	NA	NA	NA	NA	NA	NA	NA	NA	NA	NA	NA	NA	NA	NA	NA	NA	NA	NA	NA	NA	NA	NA	NA	NA	NA	NA	NA	NA	NA	NA	NA	NA	NA	NA	NA	NA	NA
Microdon major	0	0	Yes	No	No	No	NA	NA	NA	NA	NA	NA	NA	NA	NA	NA	NA	NA	NA	NA	NA	NA	NA	NA	NA	NA	NA	NA	NA	NA	NA	NA	NA	NA	NA	NA	NA	NA	NA	NA	NA	NA	NA	NA	NA	NA	NA	NA	NA
Epistrophe cryptica	0	0	Yes	No	No	No	NA	NA	NA	NA	NA	NA	NA	NA	NA	NA	NA	NA	NA	NA	NA	NA	NA	NA	NA	NA	NA	NA	NA	NA	NA	NA	NA	NA	NA	NA	NA	NA	NA	NA	NA	NA	NA	NA	NA	NA	NA	NA	NA
Sericomyia hispanica	0	0	Yes	No	No	No	NA	NA	NA	NA	NA	NA	NA	NA	NA	NA	NA	NA	NA	NA	NA	NA	NA	NA	NA	NA	NA	NA	NA	NA	NA	NA	NA	NA	NA	NA	NA	NA	NA	NA	NA	NA	NA	NA	NA	NA	NA	NA	NA
Pipizella brevis	1	1	Yes	Yes	No	No	NA	NA	NA	NA	NA	NA	NA	NA	NA	NA	NA	NA	NA	NA	NA	NA	NA	NA	NA	NA	NA	NA	NA	NA	NA	NA	NA	NA	NA	NA	NA	NA	NA	NA	NA	NA	NA	NA	NA	NA	NA	NA	NA
Cheilosia latigenis	0	0	Yes	No	No	No	NA	NA	NA	NA	NA	NA	NA	NA	NA	NA	NA	NA	NA	NA	NA	NA	NA	NA	NA	NA	NA	NA	NA	NA	NA	NA	NA	NA	NA	NA	NA	NA	NA	NA	NA	NA	NA	NA	NA	NA	NA	NA	NA
Eumerus colladoi	0	0	Yes	No	No	No	NA	NA	NA	NA	NA	NA	NA	NA	NA	NA	NA	NA	NA	NA	NA	NA	NA	NA	NA	NA	NA	NA	NA	NA	NA	NA	NA	NA	NA	NA	NA	NA	NA	NA	NA	NA	NA	NA	NA	NA	NA	NA	NA
Eumerus etnensis	0	0	Yes	No	No	No	NA	NA	NA	NA	NA	NA	NA	NA	NA	NA	NA	NA	NA	NA	NA	NA	NA	NA	NA	NA	NA	NA	NA	NA	NA	NA	NA	NA	NA	NA	NA	NA	NA	NA	NA	NA	NA	NA	NA	NA	NA	NA	NA
Eumerus pusillus	0	0	Yes	No	No	No	NA	NA	NA	NA	NA	NA	NA	NA	NA	NA	NA	NA	NA	NA	NA	NA	NA	NA	NA	NA	NA	NA	NA	NA	NA	NA	NA	NA	NA	NA	NA	NA	NA	NA	NA	NA	NA	NA	NA	NA	NA	NA	NA
Merodon chalybeus	0	0	Yes	No	No	No	NA	NA	NA	NA	NA	NA	NA	NA	NA	NA	NA	NA	NA	NA	NA	NA	NA	NA	NA	NA	NA	NA	NA	NA	NA	NA	NA	NA	NA	NA	NA	NA	NA	NA	NA	NA	NA	NA	NA	NA	NA	NA	NA
Xanthogramma marginale	1	0	Yes	No	No	No	NA	NA	NA	NA	NA	NA	NA	NA	NA	NA	NA	NA	NA	NA	NA	NA	NA	NA	NA	NA	NA	NA	NA	NA	NA	NA	NA	NA	NA	NA	NA	NA	NA	NA	NA	NA	NA	NA	NA	NA	NA	NA	NA
Cheilosia pini	0	0	Yes	No	No	No	NA	NA	NA	NA	NA	NA	NA	NA	NA	NA	NA	NA	NA	NA	NA	NA	NA	NA	NA	NA	NA	NA	NA	NA	NA	NA	NA	NA	NA	NA	NA	NA	NA	NA	NA	NA	NA	NA	NA	NA	NA	NA	NA
Merodon crassifemoris	0	0	Yes	No	No	No	NA	NA	NA	NA	NA	NA	NA	NA	NA	NA	NA	NA	NA	NA	NA	NA	NA	NA	NA	NA	NA	NA	NA	NA	NA	NA	NA	NA	NA	NA	NA	NA	NA	NA	NA	NA	NA	NA	NA	NA	NA	NA	NA
Cheilosia aristata	0	0	Yes	No	No	No	NA	NA	NA	NA	NA	NA	NA	NA	NA	NA	NA	NA	NA	NA	NA	NA	NA	NA	NA	NA	NA	NA	NA	NA	NA	NA	NA	NA	NA	NA	NA	NA	NA	NA	NA	NA	NA	NA	NA	NA	NA	NA	NA
Cheilosia clausseni	0	0	Yes	No	No	No	NA	NA	NA	NA	NA	NA	NA	NA	NA	NA	NA	NA	NA	NA	NA	NA	NA	NA	NA	NA	NA	NA	NA	NA	NA	NA	NA	NA	NA	NA	NA	NA	NA	NA	NA	NA	NA	NA	NA	NA	NA	NA	NA
Cheilosia montana	0	0	Yes	No	No	No	NA	NA	NA	NA	NA	NA	NA	NA	NA	NA	NA	NA	NA	NA	NA	NA	NA	NA	NA	NA	NA	NA	NA	NA	NA	NA	NA	NA	NA	NA	NA	NA	NA	NA	NA	NA	NA	NA	NA	NA	NA	NA	NA
Ischyroptera bipilosa	0	0	Yes	No	No	No	NA	NA	NA	NA	NA	NA	NA	NA	NA	NA	NA	NA	NA	NA	NA	NA	NA	NA	NA	NA	NA	NA	NA	NA	NA	NA	NA	NA	NA	NA	NA	NA	NA	NA	NA	NA	NA	NA	NA	NA	NA	NA	NA
Microdon miki	1	1	Yes	Yes	No	No	NA	NA	NA	NA	NA	NA	NA	NA	NA	NA	NA	NA	NA	NA	NA	NA	NA	NA	NA	NA	NA	NA	NA	NA	NA	NA	NA	NA	NA	NA	NA	NA	NA	NA	NA	NA	NA	NA	NA	NA	NA	NA	NA
Platycheirus goeldlini	0	0	Yes	No	No	No	NA	NA	NA	NA	NA	NA	NA	NA	NA	NA	NA	NA	NA	NA	NA	NA	NA	NA	NA	NA	NA	NA	NA	NA	NA	NA	NA	NA	NA	NA	NA	NA	NA	NA	NA	NA	NA	NA	NA	NA	NA	NA	NA
Spilomyia triangulata	0	0	Yes	No	No	No	NA	NA	NA	NA	NA	NA	NA	NA	NA	NA	NA	NA	NA	NA	NA	NA	NA	NA	NA	NA	NA	NA	NA	NA	NA	NA	NA	NA	NA	NA	NA	NA	NA	NA	NA	NA	NA	NA	NA	NA	NA	NA	NA
Merodon pruni	0	0	Yes	No	No	No	NA	NA	NA	NA	NA	NA	NA	NA	NA	NA	NA	NA	NA	NA	NA	NA	NA	NA	NA	NA	NA	NA	NA	NA	NA	NA	NA	NA	NA	NA	NA	NA	NA	NA	NA	NA	NA	NA	NA	NA	NA	NA	NA
Pipiza luteibarba	0	0	Yes	No	No	No	NA	NA	NA	NA	NA	NA	NA	NA	NA	NA	NA	NA	NA	NA	NA	NA	NA	NA	NA	NA	NA	NA	NA	NA	NA	NA	NA	NA	NA	NA	NA	NA	NA	NA	NA	NA	NA	NA	NA	NA	NA	NA	NA
[truncated: 52 more columns]
